# Supplementary material for: Ageing Signatures and Disturbed Muscle Regeneration in Muscle Proteome of Inclusion Body Myositis
Source: J Cachexia Sarcopenia Muscle. 2025 Jun 8;16(3):e13845. doi: 10.1002/jcsm.13845 (PMC12146582; doi:10.1002/jcsm.13845)
Supplement: Supplementary file 2 — Table S3. Full list of dysregulated proteins based on volcano plot analysis. [file JCSM-16-e13845-s001.xlsx]

## Sheet: Sheet1
Protein	Accession	-LOG(P-VALUE)	Difference (Patients-Controls)	Control 1	Control 2	Control 3	Control 4	Control 5	Control 6	Control 7	Control 8	Control 9	Control 10	Control 11	Control 12	Control 13	Control 14	Control 15	Control 16	Control 17	Control 18	Control 19	Control 20	Control 21	Control 22	Control 23	Control 24	Control 25	Control 26	Control 27	Control 28	Patient 1	Patient 2	Patient 3	Patient 4	Patient 5	Patient 6	Patient 7	Patient 8	Patient 9	Patient 10	Patient 11	Patient 12	Patient 13	Patient 14	Patient 15	Patient 16	Patient 17	Patient 18
A2M	P01023	2.40194	-0.322798	-0.375549	-0.414016	-0.36674	-0.463867	-0.268782	-0.255954	0.390346	-0.24039	-0.0767012	-0.141712	-0.218613	-0.166413	-0.504688	-0.642007	-0.75743	-0.514794	0.321503	-0.018189	0.138401	0.112861	-0.136567	-0.443732	0.58894	-0.291463	-0.411196	-0.371273	-0.443666	-0.227681	-0.554031	0.759708	-0.315873	0.782725	-0.376316	-0.0828328	-0.207963	0.675774	-0.135718	0.580253	-0.299668	0.426122	-0.18712	0.988472	0.811721	-0.66587	-0.316927	-0.379466
AAMDC	E9PNP3	9.7967	0.527333	0.155853	0.376626	0.124046	0.127455	-0.181624	0.27456	0.12668	0.369356	0.424527	0.0390697	0.486292	0.304618	0.462094	0.565641	0.221812	0.320381	0.0314934	0.401832	-0.242034	0.143949	0.550483	0.273781	0.306916	0.441582	0.585732	0.418189	0.166108	0.172914	0.186864	-0.597754	0.0418634	-0.281027	-0.075737	-0.148042	-0.0778465	-0.2988	0.014812	-0.668104	-0.227308	-0.261807	0.0441411	-0.676992	-0.834641	-0.240129	-0.194172	0.230089
ACADM	Q5T4U5	5.09472	0.262984	0.383181	0.296591	0.11211	0.188209	0.237474	-0.0454555	0.0607686	0.235825	0.217152	-0.000808239	0.17513	0.0804386	0.209328	0.199415	0.182245	0.208408	-0.12946	0.0244393	-0.0241761	0.234697	0.262514	0.146944	-0.0256152	0.366652	0.243669	0.0610061	0.0741501	0.236127	-0.17216	-0.43642	0.112323	-0.376224	0.0794063	-0.132612	-0.086761	-0.326882	0.238257	-0.377486	-0.0412431	0.0273652	0.371071	-0.562844	-0.684731	0.0857551	0.0563264	0.104188
ACADS	P16219	2.03302	0.125943	0.145166	0.241951	0.0586996	0.366075	0.235039	0.181026	-0.0405631	-0.0313225	0.193011	-0.11696	-0.110063	-0.0556574	0.268168	0.024467	-0.171551	0.203045	-0.0718052	-0.0950828	0.229025	0.273551	0.0392544	-0.316413	0.162271	0.290233	0.13014	0.165976	-0.0703144	0.202116	-0.0953941	-0.331969	0.0623484	-0.281027	0.038722	-0.0593019	-0.155437	-0.105503	0.440494	-0.105042	0.117094	-0.145198	0.22532	-0.0949121	-0.31543	0.00322127	-0.0810485	-0.00956488
ACADVL	P49748	2.54267	0.182027	0.321631	0.178409	-0.0696607	0.532942	0.0983882	0.132586	-0.116282	-0.0159578	0.220927	0.0374956	-0.0666094	0.0262318	0.163223	0	0.0534544	0.327792	-0.0438192	-0.225408	0.175086	0.0426145	0.0693114	0.139798	0.110644	0.471882	0.077152	0.195207	0.00744057	0.151687	-0.12919	-0.489921	0.131838	-0.448565	0.188125	0.0875864	-0.110806	-0.191636	0.441591	-0.338048	0.0360003	-0.10173	0.166968	-0.295825	-0.60728	0.240066	0.2201	0.186076
ACAT1	P24752	4.31575	0.243384	0.315687	0.215815	0.124046	0.236082	0.138025	0.238394	-0.0490994	0.176878	0.132836	-0.11696	-0.0414639	0.106797	0.379105	0.0799923	0.0550199	0.268693	0.0724432	0.00982523	0.0674987	0.177115	0.103121	-0.0579724	-0.00149441	0.489078	0.159371	0.207555	0.129752	0.31717	-0.0179777	-0.443	-0.050951	-0.211466	0.0659719	0.0104623	-0.376268	-0.170808	0.450335	-0.321928	0.0414596	0.0137472	0.118805	-0.312503	-0.543235	0.0538032	0	0.221938
ACO2	A2A274	3.15487	0.202667	0.281939	0.287836	0.156368	0.39916	0.0740724	0.131177	-0.0320764	0.0815387	0.239655	0.00886345	-0.0167489	0.100638	0.124116	0.11231	0.0783024	0.287819	0.0356414	-0.0366101	-0.0113263	0.163388	-0.0212224	0.0738435	0.0192857	0.397336	0.103173	0.123163	0.0059557	0.182714	0.00890541	-0.584962	0.0344763	-0.535051	0	0.0542665	-0.160134	-0.0665088	0.466587	-0.577289	0.0857301	-0.100084	0.23439	-0.294168	-0.649567	0.17529	0.0855756	0.114499
ACOT1	Q86TX2	1.55154	0.107931	0.0279002	0.0318093	-0.032753	-0.153459	0.119663	0.306103	-0.0363135	-0.0848198	0.130162	-0.134597	0.137091	-0.0300918	0.142405	0.170473	-0.0270743	0.10581	0.269623	-0.282222	0.226617	0.268431	0.0929143	-0.13561	0.0556641	0.494764	0.0023067	0.291155	0.0556078	0.0078969	-0.17216	0.0646315	-0.0384331	0.36741	-0.0221472	-0.0375853	-0.0587182	-0.128489	0.188171	-0.178607	0.204861	-0.0232072	0.197764	-0.187252	-0.363222	0.124133	-0.0966759	0.149299
ACP1	P24666	1.36792	0.108111	-0.200078	-0.16362	-0.139286	0.381531	0.061759	-0.207045	-0.0222383	0.143058	0.123455	0.0671144	-0.00911188	0.3113	0.0692868	0.024467	-0.156979	0.0709047	0.154831	0.103037	0.654254	-0.170311	0.0331671	0.0557342	0.1596	0.0625997	0.148305	0.115902	0.214485	0.0830779	0.141693	0.109166	0.0896921	-0.132505	-0.298957	0.0325303	0.196499	0.0770354	0.16711	-0.40439	-0.0484743	0.133312	0.129956	0.255585	0.069303	-0.350916	-0.469485	0.0173726
ACSL1	P33121	3.25888	0.166362	0.102992	0.0511546	-0.0713611	0.156771	0.0727096	0.197267	0.0178199	0.194156	0.185303	-0.0401568	0.0491114	0.0391707	0.0692868	-0.0366526	0.113287	0.248009	0.0189788	-0.125232	0.249337	0.115715	-0.00234246	0.0557342	0.199164	0.650622	0.0858781	0.0790401	0.0980434	0.0574365	-0.187338	0.233009	-0.215582	0.0149436	0.0233574	0.00628662	-0.136802	-0.323342	0.280546	-0.0403123	-0.0412431	-0.131683	0.00227761	0.151192	-0.203198	-0.1659	0.0893474	0.11303
ACTA1	P68133	4.37265	0.341358	0.112623	0.317634	0.370643	0.31374	-0.0144124	0.146593	-0.146496	0.0217519	0.0531998	0.209519	0.180483	0.300594	0.268168	0.339911	0.518145	0.353435	-0.117129	0.322585	-0.097724	0.18257	0.168451	0.213799	-0.0225778	0.126996	0.22404	0.231939	0.237446	0.295397	0.181623	-0.958752	0.303915	-0.818124	0.427542	-0.120385	-0.0987339	-0.16446	0.0162849	-0.600434	-0.0792494	0.221515	0.118805	-0.681318	-0.775469	-0.226483	-0.247093	0.21511
ACTA2	P62736	6.82949	-0.544311	-0.512668	-0.0851665	-0.179062	-0.328103	-0.441085	-0.372968	-0.39949	-0.0977011	-0.381737	-0.470791	-0.453389	-0.503742	-0.228578	-0.225686	-0.323961	-0.236377	-0.530122	-0.252556	-0.389412	-0.424335	-0.258205	-0.245462	-0.334679	-0.185807	-0.473931	-0.551437	-0.425519	-0.394596	0.278092	0.443857	0.300224	-0.112262	-0.274065	0.325145	0.276306	0.607859	-0.418516	1.32116	-0.0674481	-0.28593	-0.171635	0.241943	0.44533	0.257435	-0.00669479	-0.421407
ACTB	P60709	7.37287	-0.512843	-0.588674	-0.332688	-0.36049	-0.487431	-0.232947	-0.208827	-0.2073	-0.227945	-0.271554	-0.332067	-0.287154	-0.419456	-0.364997	-0.360691	-0.379975	-0.346097	-0.382621	-0.193115	-0.159387	-0.363453	-0.323099	-0.296891	-0.105308	-0.311172	-0.272762	-0.31917	-0.345619	-0.369828	-0.0858817	0.647273	-0.240457	0.72071	0.0749421	-0.00490808	0.17304	0.515985	-0.396791	1.12403	0.0181122	-0.211181	-0.300437	0.320847	0.710276	0.16842	0.100604	-0.346768
ACTBL2	Q562R1	1.75566	-0.153347	0.0351539	-0.004601	-0.0578146	-0.0240777	0.0255857	0.0810041	0.00550652	0.125153	-0.00440073	0.0390697	0.192456	0.194712	-0.298967	-0.165408	-0.204888	-0.195077	-0.0658681	-0.178164	0.059401	-0.203721	0.137574	0.0542145	0.183468	0.0316391	-0.548494	-0.596048	-0.343725	-0.525245	-0.0119605	-0.0127912	0.0462775	0.208119	-0.119408	-0.0636849	0.0751934	-0.0591292	0.0294738	0.0317087	-0.10164	-0.0388889	-0.190584	0.314343	0.449152	0.103872	0.199309	-0.108872
ACTN1	P12814	2.86526	0.208204	0.220909	0.236762	0.33899	0.306285	0.114374	0.125531	-0.1298	0.105619	-0.160982	-0.096076	-0.113334	-0.050508	0.112745	0.3451	0.325338	0.207069	-0.134111	0.230351	-0.100745	0.177115	0.0929143	0.135494	-0.0798287	0.126996	0.201467	0.258558	0.296947	0.257481	0.149768	-0.66347	0.0594397	-0.624848	0.121863	-0.0992355	-0.0254846	-0.125402	-0.221648	0.682074	-0.01126	-0.0579348	-0.0486734	-0.155309	-0.354868	-0.246235	-0.138706	0.22466
ACTN2	P35609	4.77457	0.351215	0.280718	0.272702	0.272181	0.414267	0.0590086	0.247521	-0.0852232	-0.0328679	0.0602407	0.275107	0.0795155	0.339033	0.293569	0.350271	0.512459	0.361883	-0.0555365	0.0721097	0.0112381	0.303898	0.208167	0.0946875	-0.116598	0.212304	0.104605	0.346796	0.18329	0.172914	0.0294738	-0.880749	0.239841	-0.756408	0.215423	-0.0828328	0.030549	-0.295328	0.157798	-0.871267	0.0550189	0.115005	-0.00532746	-0.566841	-0.827689	-0.192184	-0.0867119	0.162136
ACTN3	Q08043	4.99783	0.613908	-0.00445509	0.171627	0.676452	-0.193415	0.23382	-0.146015	0.188501	0.675046	0.00584698	-0.513996	0.89157	0.584962	0.543747	0.933512	0.189391	-0.131024	-0.0177982	0.822765	-0.108326	-0.740574	0.414257	1.0063	0.155583	0.00638342	1.14483	-0.503684	0.198972	0.535015	0.660848	-0.852005	-0.130089	-0.600784	-0.203676	-0.350917	-0.825715	0.0689754	-0.560604	-0.463284	-0.587067	0.292155	0.381606	-0.848808	-0.983808	-0.661783	-0.559146	0.547404
ACTN4	O43707	2.56666	-0.240987	-0.250339	-0.14318	-0.406964	-0.241779	0.157443	-0.215978	0.313629	-0.109067	-0.159345	-0.260612	-0.00606823	-0.30466	-0.221364	-0.262705	-0.340333	-0.320769	0.0977895	-0.167052	0.237423	-0.22162	-0.0212224	-0.0596166	-0.167686	-0.0521121	-0.267195	-0.346991	-0.208288	-0.29021	-0.307485	0.715337	-0.100512	0.300455	0.0823746	-0.211467	-0.0427284	0.01126	-0.400717	0.970199	-0.170977	-0.118294	-0.401176	0.462866	0.515355	0.154581	0.0524673	-0.170124
ACTR2	P61160	5.17215	-0.312902	-0.27704	-0.219586	-0.162657	-0.165503	-0.102509	-0.151146	-0.072114	-0.186074	-0.236621	-0.190683	-0.434853	-0.455301	-0.180573	-0.219927	-0.285808	-0.265821	-0.218859	-0.0724449	-0.255439	-0.18253	0.194595	0.0281363	-0.160992	0.0579977	-0.0366242	-0.39597	-0.0286283	-0.225828	0.0852714	0.424106	-0.0924015	0.29813	0.00313616	-0.0275612	0.168053	0.348529	-0.363847	0.972815	0.252716	-0.138424	-0.227466	0.293553	0.520813	0.111056	0.0880914	-0.184497
ACTR3	P61158	6.30025	-0.378402	-0.203488	-0.149961	-0.186413	-0.094702	-0.0392494	-0.102294	0.0947466	-0.242177	-0.0191674	0.0343423	-0.124843	-0.234855	-0.30849	-0.3007	-0.332124	-0.286417	0.00494456	-0.060401	0.0981245	-0.134264	-0.37073	-0.511869	-0.110136	-0.585763	-0.575759	-0.574744	-0.357039	-0.432563	0.156463	0.263641	0.0652514	0.180615	0.00938845	-0.0710192	0.0401354	0.305729	-0.180573	0.653009	-0.0398011	-0.103378	-0.188851	0.31108	0.568147	0.176431	0.0277829	-0.177292
ACYP2	P14621	2.43875	0.239105	0.283157	-0.0340924	0.169385	0.14149	-0.0811129	0.00615883	-0.215283	-0.0344152	-0.0751572	0.472087	0.132955	0.643327	0.440654	0.431801	0.212021	0.0531301	0.0737884	0.134812	-0.0932035	-0.170311	0.169839	0.263298	0	0.168858	0.175812	0.218443	0.193764	-0.0287905	0.513232	-0.700439	0.140121	-0.530912	0.185366	0.185628	0.135205	-0.13468	0.0526266	-1.2109	-0.0866742	0.0318756	0.375763	-0.438644	-0.67638	-0.416543	-0.0641909	0.204118
ADCK3	Q8NI60	4.66301	0.243746	0.262293	0.230248	-0.0113792	0.236082	0.115698	0.112745	-0.0236397	0.211229	0.150098	0.228959	0.169757	0.0583644	0.284729	0.0985484	0.0966611	0.264837	0.00212121	-0.308435	0.271705	0.193418	0.0752485	0.168171	0.146167	0.391251	0.127325	0.114445	0.0938554	0.182714	-0.122692	-0.341158	0.0667005	-0.138791	0.0524111	-0.00772047	-0.0645766	-0.344716	0.4072	-0.328354	-0.247139	-0.172613	0.171022	-0.190331	-0.595422	-0.00711131	0.132638	0.121819
ADH1B	P00325	3.13986	-0.462781	-0.823008	-0.69223	-0.570463	-0.726477	-0.443033	-0.546895	-0.0278521	0.422199	-0.509352	-0.428843	-0.424657	-0.626077	-0.686429	-0.751294	-0.538575	-0.406301	-0.288014	0.202063	-0.333255	-0.318457	-0.438902	-0.177838	1.02956	-0.185807	-0.429731	-0.433827	-0.252036	-0.288275	-0.715782	1.04007	-0.582689	1.00927	-0.348066	-0.126485	0.321929	0.417861	-0.489901	1.42749	-0.304854	-0.198797	-0.373355	0.674013	0.899534	-0.0518701	0.414035	-0.302987
ADH5	P11766	1.88857	-0.119793	-0.189894	-0.30783	-0.027792	-0.177648	0.140629	0.00462151	-0.00691271	0.0291767	-0.0370893	-0.123989	-0.0182815	-0.115339	-0.185828	-0.0299187	-0.0656824	-0.153206	-0.033644	0.0861087	-0.117476	-0.0663786	-0.0581133	0.0633073	0.151555	0.0579977	-0.141356	-0.0407996	-0.0593905	-0.129134	-0.289176	0.612791	-0.167083	0.279393	0.0156136	-0.179406	0.0698547	0	-0.0654845	0.529626	-0.0572004	-0.00615215	-0.0966079	0.202573	0.341208	-0.00970626	0.10682	0.0126553
ADPRHL1	Q8NDY3	1.68822	0.167885	0.364875	0.111939	0.0602531	0.198986	0.102401	-0.0598583	0.139258	-0.10094	0.198127	0.36571	0.279841	0.0294771	0.282194	0.131959	0.440017	0.476341	-0.0438192	-0.0349259	-0.0634255	-0.0439115	0.0707982	0.134056	-0.019547	0.197037	-0.194955	-0.152091	-0.203126	-0.0175257	0.0950623	-0.561503	0.297758	-0.496196	-0.126245	-0.0304184	0.130085	-0.0242238	-0.117836	-0.993602	0.131245	0.210946	0.0158665	-0.558859	-0.256666	-0.503468	-0.218834	0.319384
ADSL	P30566	5.29612	0.242882	0.243629	0.0673237	0.245112	0.0655029	-0.11488	-0.0123973	0.0474839	0.122379	0.0797744	0.0748086	0.0505738	0.166981	0.165977	0.272054	0.217624	0.107246	0.0911624	0.210608	0.0862179	-0.0647621	0.238906	0.530272	0.0925493	0.0914087	0.363339	0.149003	0.276154	0.160215	0.145736	-0.380089	0.163336	-0.381805	0.181218	-0.00350428	0.0167437	-0.161296	0.014812	-0.00513887	-0.0211854	-0.00461149	0.196439	-0.300808	-0.225871	-0.231017	-0.116814	0.300156
ADSSL1	Q8N142	8.93145	0.399972	0.15052	0.058527	0.373146	0.252986	0.181669	0.0969615	0.241963	0.00528097	0.208305	0.305509	0.399436	0.128148	0.128357	0.380914	0.459063	0.29035	0.207253	0.161502	0.0430684	0.0396118	0.371472	0.244768	0.0911479	0.485655	0.260467	0.146154	0.133837	0.19798	0.184246	-0.493332	-0.065165	-0.30911	-0.105829	-0.143395	-0.106267	-0.147144	0.0612144	-0.537657	-0.315284	-0.00615215	0.149266	-0.363729	-0.678463	-0.313568	-0.226629	0.396246
AGL	P35573	7.13228	0.415817	0.199118	0.140008	0.292154	0.268416	0.0876317	0.163223	0.0381112	0.118207	0.184014	0.1997	0.338485	0.344255	0.333301	0.449979	0.520414	0.110115	0.116184	0.258096	-0.0299239	-0.067997	0.295947	0.489256	0.186096	0.224675	0.424241	0.195207	0.151406	0.105331	0.301234	-0.821677	0.187516	-0.577116	-0.0446396	-0.0902653	0.0591183	-0.274668	0.0894756	-0.666068	-0.212611	-0.037313	0.188461	-0.607426	-0.748956	-0.311966	-0.226629	0.343376
AHNAK	Q09666	6.76097	-0.393339	-0.434443	-0.309727	-0.25046	-0.401493	-0.253315	-0.255954	-0.220095	-0.076827	-0.320098	-0.179657	-0.370811	-0.341919	-0.327726	-0.317001	-0.334171	-0.214682	-0.205744	-0.0552697	-0.210688	-0.154752	-0.0744522	-0.22134	0.0133791	-0.0471458	-0.250623	-0.251877	-0.126209	-0.182051	-0.280108	0.78104	-0.217344	0.475276	0.190878	0.0915337	0.190363	0.290791	-0.313023	0.990995	0.0657754	-0.0547428	-0.279999	0.377056	0.612275	0.0796649	0.3484	-0.20084
AHSG	C9JV77	3.33869	-0.429514	-0.414543	-0.224946	-0.309433	-0.483118	-0.263608	-0.149434	-0.0306668	0.137572	-0.112673	-0.143497	-0.281622	-0.435029	-0.407343	-0.373421	-0.52916	-0.546061	0.328282	-0.0148649	0.147342	-0.00774384	-0.557909	-0.714516	0.727977	-0.311172	-1.11779	-0.784271	-1.23789	-0.0581679	-0.481561	0.36129	-0.263945	1.03183	-0.394773	0.125298	-0.0254846	0.467757	0.111693	0.776432	-0.255483	0.112168	-0.161403	0.732094	0.763426	-0.375805	-0.280776	-0.0175843
AIFM1	O95831	7.49364	0.236467	0.268461	0.106259	-0.0510888	0.278612	0.20798	0.0751572	0.13424	0.0127907	0.103144	0.0593786	0.205643	0.0310974	0.230525	-0.0417237	0.0844479	0.377441	0.149737	-0.157857	0.259975	0.138346	0.158698	0.187705	0.00298405	0.531744	0.27453	0.112988	0.136554	0.0498071	-0.0423021	-0.324356	-0.100512	0.044373	-0.0907044	-0.0476789	-0.0528831	-0.196486	0.0796471	-0.120294	-0.0383606	0.0303736	-0.00990987	-0.216775	-0.353203	0.0661762	-0.066987	0.0982637
AK1	Q5T9B7	2.29468	0.256395	0.111251	0.153841	0.36059	-0.00694919	-0.128924	-0.219566	-0.0278521	0.126538	0.0131221	0.489462	0.0994349	0.29116	0.0766211	0.607271	0.193661	0.190905	-0.168687	0.613166	-0.423051	-0.407847	0.238906	0.566962	0.163605	0.1488	0.217438	-0.0391779	0.24376	0.225331	0.648553	-0.874065	0.157907	-0.756408	0.113181	0.0215383	0.211122	-0.0606022	0.0768266	-0.722082	-0.00843668	-0.00153542	0.31721	-0.640736	-0.670147	-0.111934	-0.243926	0.301445
AK3	Q9UIJ7	1.80727	0.133698	0.406859	0.257409	-0.188257	0.238695	-0.0392494	0.141006	-0.185177	0.0187707	0.412472	-0.0154386	0.152154	-0.00829601	-0.214187	0.154304	0.0408683	0.397536	0.0328777	-0.32275	0.0403285	0.350679	0.0362141	0.126846	0.100929	0.429757	0.182608	0.151845	-0.336171	-0.0143232	-0.101771	-0.275092	-0.175625	-0.0561543	0.164507	0.0338988	0.0577707	-0.108547	0.138991	-0.271523	-0.100137	-0.0294595	0.392064	-0.243712	-0.22892	-0.184835	0.138717	-0.258593
AKR1A1	P14550	2.30132	-0.141302	-0.106117	-0.064199	-0.0919228	-0.101297	0.156156	-0.0454555	0.127943	-0.222644	-0.325594	-0.0737877	-0.082551	-0.382322	-0.168383	-0.197117	-0.175218	-0.109177	-0.0540669	0.00655746	0.116453	-0.0486965	0.165671	0.104998	-0.177787	-0.139264	0.0536211	0.065536	-0.0640621	-0.00317049	0.0922718	0.0853567	0.0448079	0.263988	0.126184	-0.310424	0.0469437	0.128354	-0.342924	0.657081	0.43488	-0.114965	0.00984263	0.299053	0.300537	-0.00193572	0.0981102	-0.162991
AKR1B1	P15121	6.37216	0.270846	0.251124	0.23806	0.437928	0.215001	0.0521092	0.0589552	0.103759	0.194156	0.03616	0.242686	0.0823779	0.203359	0.261748	-0.0951948	0.258965	0.329023	0.00494456	0.237338	-0.0414886	-0.0793762	0.0767291	0.194617	0.213404	0.135757	0.103173	0.267759	0.262537	0.17572	-0.0134625	-0.527889	-0.00913095	-0.514471	-0.00471735	-0.106753	-0.0748873	-0.156563	0.0852714	-0.481073	0.0455408	0.124891	0.171022	-0.251732	-0.458455	-0.0856903	-0.194172	0.323198
AKR1C2	P52895	5.1313	-0.526166	-0.786745	-0.416058	-0.406964	-0.669011	-0.543962	-0.232198	-0.670918	0.38101	-0.216059	-0.373348	-0.363003	-0.49206	-0.287622	-0.252871	-0.311804	-0.369878	-0.0394499	-0.157857	0.160019	-0.0647621	-0.226821	-0.751241	0.268996	-0.307209	-0.578054	-0.535343	-0.892232	-0.578641	-0.580503	0.845907	-0.27125	0.909987	-0.447317	0.59357	-0.252408	0.575985	0.125407	0.949099	-0.245476	0.0950265	-0.0772426	0.711618	0.347365	-0.158683	0.293872	-0.10716
AKR1C3	A0A0A0MSS8	6.57463	-0.380083	-0.36979	-0.203625	-0.112781	-0.345614	-0.121105	-0.0989847	-0.0490994	0.144426	-0.432227	-0.371256	-0.320793	-0.464404	-0.446758	-0.199004	-0.309787	-0.350033	-0.137221	-0.240859	0.0994415	-0.17205	-0.286475	-0.275717	0.0883412	-0.215213	-0.252455	-0.192983	-0.229122	-0.216597	-0.350497	0.537913	-0.133413	0.585201	-0.234743	0.189316	0.0937233	0.0837173	0.333495	0.776432	0.0777812	0.0152669	-0.158009	0.601972	0.439578	0.0109227	0.408007	-0.150591
ALB	P02768	4.44087	-0.629082	-0.920671	-0.722236	-0.799282	-0.979351	-0.565023	-0.401217	-0.135849	0.00377417	-0.16426	-0.313868	-0.46588	-0.390974	-0.863198	-0.813537	-1.11061	-0.89419	0.341744	-0.316598	0.168828	0.0456109	-0.424169	-0.653656	0.354416	-0.420379	-0.740818	-0.526227	-0.84591	-0.276718	-0.881434	0.702724	-0.564627	1.48553	-0.133115	0.160796	-0.212834	0.838704	-0.258575	1.02542	-0.41457	0.323155	-0.328781	0.791053	1.26358	-0.463791	-0.221947	-0.394007
ALDH1A1	P00352	4.91443	-0.265143	-0.275244	-0.302154	-0.317482	-0.33586	-0.0811129	-0.0679226	-0.152616	0.104214	-0.195787	-0.118714	-0.230997	-0.106406	-0.226771	-0.345981	-0.277903	-0.136112	-0.0942891	-0.082849	0.0742121	0.0260229	-0.284573	0.151215	0.0441227	-0.0907655	-0.343244	-0.1364	-0.0955977	-0.0450373	-0.256795	0.504105	-0.285971	0.749926	-0.0062933	0.0352654	-0.0126858	0.230645	-0.111389	0.593061	0.0671144	0.123483	-0.103122	0.339116	0.478431	0.0438278	0.198145	0.00634146
ALDH1B1	P30837	4.76895	-0.347239	-0.0314779	-0.226737	-0.672577	-0.385306	-0.498681	-0.493783	-0.853247	-0.344012	-0.100059	-0.0840321	-0.166711	-0.0904646	-0.250437	-0.371292	-0.126492	0.0123177	-0.118665	-0.258441	0.124238	-0.0990944	-0.129722	0.190474	-0.402152	0.0748	0.200128	0.00708199	-0.24318	-0.139564	0.610053	0.343238	0.0120854	0.0177722	-0.0990872	0.303754	-0.242412	1.16725	0.393664	0.00767374	0.359295	-0.150299	-0.0852802	0.227016	0.0963621	0.37747	0.273018	-0.219218
ALDH4A1	P30038	2.29949	0.169272	0.29045	0.261247	0.100075	0.448537	0.102401	0.0911794	0.0354223	0.199431	0.0630474	0.0686564	0.102258	0.177259	0.124116	-0.0916843	0.159138	0.271258	-0.0807564	-0.0535636	0.00563002	0.152312	0.0972974	-0.104731	-0.198203	0.254478	0.0175893	-0.0375576	0.0177932	0.337365	0.0294738	-0.545483	-0.00455809	-0.53298	0.01406	-0.106753	-0.0675149	-0.198106	0.345262	-0.520999	0.0468988	0.0122266	0.0862558	-0.407851	-0.589529	0.415683	0.162783	0.042274
ALDH9A1	P49189	2.21537	0.109329	-0.118941	-0.00767708	-0.142857	0.175989	-0.0158615	0.099844	-0.0377283	0.0497661	-0.292928	0.4545	0.453502	-0.0199914	-0.0296187	0.383438	0.267093	-0.0233827	0.027334	0.0212045	-0.00848675	0.0927234	0.136155	0.0753422	0.136689	0.0732803	0.0251706	0.0594931	0.250046	0.0574365	0.0554948	0.142512	0.0150909	0.0177722	0.0233574	-0.168351	0.0291748	0.10358	-0.0906301	-0.00771523	-0.132046	-0.162271	-0.0129731	-0.141833	0.00065136	-0.256984	-0.0256066	0.177672
ALDOA	P04075	5.74979	0.43572	0.286808	0.317634	0.396706	0.167784	0.0465655	0.135398	-0.128292	0.132066	0.109946	0.521347	0.309461	0.305957	0.313571	0.467931	0.291205	0.0913687	-0.0249794	0.515395	-0.119007	-0.137658	0.401318	0.367299	0.154242	0.381461	0.391768	0.191067	0.0656219	0.287634	0.234465	-0.926121	0.167395	-0.798086	0.0341296	-0.0858011	-0.109292	0.0608706	-0.00148964	-1.02197	-0.237189	0.0921497	0.348574	-0.584963	-0.73588	-0.221962	-0.305326	0.355845
AMBP	P02760	1.7271	-0.266596	-0.521154	-0.436639	-0.556108	-0.560522	-0.212863	-0.198166	0.177567	0.0380368	-0.247012	-0.190683	-0.721406	-0.529779	-0.327726	-0.416684	-0.458213	-0.28265	0.390058	-0.0569777	0.68966	-0.0534973	-0.128016	-0.0996475	0.199164	-0.268162	-0.0271847	-0.171504	-0.273516	-0.105089	-0.558409	0.18474	-0.464942	1.41325	-0.366163	-0.00772047	-0.142987	0.54048	-0.785927	0.693221	0.0657754	0.894147	-0.180218	0.603751	0.699888	-0.2756	-0.313603	-0.326703
AMPD1	P23109	4.52498	0.304143	0.16514	0.0760674	0.435536	0.402661	0.135416	0.190522	0.108884	0.17955	-0.159345	-0.207384	0.276095	0.371367	0.102721	0.0611949	0.492955	0.169066	0.039777	0.247062	0.080894	0.225479	0.22962	0.258028	0.0251684	0.103369	-0.000769377	0.258558	0.206749	0.111207	-0.500393	-0.510507	0.321018	-0.396794	0.0719581	-0.0304184	-0.230837	-0.410805	0.198588	-0.53023	0.249181	0.0152669	0.570455	-0.332776	-0.67638	-0.42691	0.0550413	-0.59773
ANXA1	P04083	5.88308	-0.520096	-0.593141	-0.56897	-0.424242	-0.533513	-0.117989	-0.331604	-0.309567	-0.035964	-0.406761	-0.309855	-0.0954323	-0.286385	-0.595027	-0.64715	-0.724825	-0.589609	-0.227117	-0.341366	-0.31209	-0.381449	-0.106015	-0.0448866	0.0266352	-0.0604277	-0.227016	-0.400128	-0.441638	-0.282485	-0.271097	0.702724	-0.306462	0.915307	-0.0157847	0.0663505	0.273986	0.376009	-0.454787	1.05164	-0.0615835	-0.0547428	-0.500855	0.633662	0.934033	0.125316	0.322996	-0.471198
ANXA2	P07355	8.43179	-0.620406	-0.622515	-0.482978	-0.358412	-0.553723	-0.378225	-0.259644	-0.408615	0.00828934	-0.400948	-0.317893	-0.486941	-0.513156	-0.520094	-0.416684	-0.508201	-0.539304	-0.404931	-0.210121	-0.398678	-0.341758	-0.413738	-0.469728	0.0953479	-0.361657	-0.456933	-0.427448	-0.435573	-0.380096	-0.278301	0.839821	-0.27125	0.706754	-0.0173726	0.0743508	0.284394	0.508059	-0.438554	1.15661	0.0988812	-0.0310268	-0.340277	0.547559	0.729259	0.190063	0.507207	-0.328697
ANXA5	P08758	7.98936	-0.627836	-0.738944	-0.709658	-0.150025	-0.708744	-0.474568	-0.419674	-0.161844	-0.0736423	-0.670184	-0.392317	-0.250674	-0.618437	-0.731832	-0.421082	-0.651496	-0.429022	-0.178262	-0.178164	-0.294687	-0.276691	-0.422077	-0.370483	0.0441227	-0.388624	-0.478212	-0.459629	-0.387941	-0.229536	-0.361932	0.96128	-0.194597	0.63303	0.0432992	0.152003	0.224396	0.498088	-0.496187	1.20303	0.0883698	0.0303736	-0.336435	0.46971	0.800546	0.285221	0.285128	-0.302987
ANXA6	P08133	6.92253	-0.2011	-0.0269389	-0.14318	0.190822	-0.193415	-0.0887179	-0.0809202	-0.175798	-0.0129046	-0.204199	-0.0568743	-0.178656	-0.11176	-0.127356	0.0309219	-0.100116	-0.220075	-0.112532	0.131816	-0.11137	-0.110723	-0.17481	0.0358558	-0.160992	-0.148099	-0.00385213	-0.10213	-0.199696	-0.0680947	0.128134	0.127046	0.219138	-0.177095	-0.0189624	0.126581	0.119789	0.16914	-0.00298119	0.541129	0.114506	-0.0294595	0.160185	0.0241122	0.144297	0.158053	0.0588937	-0.037015
AOC3	Q16853	2.8165	-0.394657	-0.611146	-0.379736	-0.246613	-0.453283	-0.496656	-0.187584	-0.499285	0.624961	-0.436185	-0.36708	-0.236336	-0.395319	-0.602036	-0.624148	-0.643856	-0.629719	-0.115595	-0.0759044	-0.245374	-0.200167	-0.37073	-0.24921	0.884212	-0.0975947	-0.398969	-0.404297	-0.330532	-0.313638	-0.498288	0.891078	-0.401448	0.658629	-0.253334	-0.0680809	0.374837	0.192822	-0.460921	1.24529	-0.19485	-0.16571	-0.537877	1.03602	0.703893	-0.1659	0.693022	-0.166553
AP1B1	Q10567	2.64209	-0.140227	-0.110912	-0.212471	-0.0360694	-0.0653913	-0.0392494	0.0619144	0.0474839	-0.143713	-0.136625	-0.233752	-0.0352454	-0.0799341	-0.154577	-0.148899	-0.138967	-0.209309	-0.0192316	0.137802	0.0674987	-0.175535	-0.0581133	-0.109831	0.0222301	-0.204115	0.0756924	0.0226955	0.0570426	0.020442	0.0824618	0.206976	0.0868382	0.142243	0.0402493	0.067687	-0.0126858	0.0499926	-0.189034	0.694014	0.0468988	-0.133366	-0.195796	0.304533	0.394704	0.0425756	0.126533	-0.232224
APCS	P02743	1.97978	-0.273592	-0.536127	-0.387729	-0.36049	-0.245426	-0.18978	-0.201711	0.151727	0.186207	-0.418459	-0.373348	-0.341743	-0.397497	-0.528973	-0.50497	-0.494395	-0.256555	0.00776219	0.155613	-0.0342498	-0.0647621	-0.119514	0.00315428	0.402663	-0.0958843	-0.360922	-0.248125	-0.0134897	-0.125675	-0.614291	0.178323	-0.383526	1.2622	-0.426069	-0.208229	0.00700045	0.504079	-0.504611	1.25822	-0.338142	0.0512609	-0.26349	0.536425	0.799798	-0.0843217	-0.186552	-0.186304
APMAP	Q9HDC9	2.19408	-0.15939	-0.154806	0.0643973	-0.14107	-0.209357	0.172791	-0.0646915	0.113991	-0.0328679	-0.0251164	-0.0806088	0.0403056	0.285742	-0.343302	0.164615	-0.108854	-0.262107	0.0684001	0.0195842	0.0862179	-0.0583143	-0.301782	-0.35022	0.305708	-0.289507	-0.456933	-0.2613	-0.323047	-0.0581679	-0.187338	0.393039	0.0150909	0.188168	0.0569453	-0.126485	0.0414996	-0.107024	-0.0194864	-0.171369	0.0724573	0.238527	-0.0692499	0.453032	0.24226	-0.158683	-0.0161195	0.256931
APOA1	P02647	2.02529	-0.34296	-0.564352	-0.409941	-0.46166	-0.671463	-0.412172	-0.304673	0.210124	-0.140378	-0.0431132	-0.143497	-0.236336	-0.192645	-0.711476	-0.535642	-1.02211	-0.666061	0.559023	-0.362335	0.589187	0.33607	-0.0180581	-0.562254	0.389042	-0.185807	-0.608232	-0.348999	-0.739952	0.0452099	-0.757962	0.822094	-0.331059	0.963053	-0.247732	0.120154	-0.319124	0.729599	0.039649	0.661141	-0.37585	0.220198	0.0704257	0.9022	0.933351	-0.694807	-0.467637	-0.583375
APOA4	P06727	2.34517	-0.242929	-0.289671	-0.387729	-0.191951	-0.49827	-0.168671	-0.0825529	-0.00137949	-0.180925	0.0990477	-0.0568743	-0.0383511	-0.137007	-0.500316	-0.379828	-0.569602	-0.445773	0.212147	-0.00329018	0.166317	0.111432	0.0498459	-0.103034	0.0222301	-0.00641203	-0.23605	-0.198403	-0.324915	-0.040144	-0.365764	0.63717	-0.274916	0.712876	-0.00314331	0.0393581	0.0208993	0.366177	-0.147214	0.44172	-0.178891	0.163773	-0.315485	0.969281	0.645965	-0.492538	0.0146198	-0.18089
APOB	P04114	1.45893	-0.187786	-0.236298	-0.264873	-0.379322	-0.303179	-0.204576	-0.239466	0.120349	-0.196428	-0.0969224	0.0406423	0.46012	-0.124328	-0.16665	-0.373421	-0.572016	-0.314986	0.378131	0.17029	0.0915217	0.0927234	-0.194318	-0.344196	0.286244	-0.237668	-0.257965	-0.11745	-0.253814	-0.0714188	-0.294644	0.482565	-0.151834	0.699725	-0.445178	0.13553	-0.227547	0.719337	-0.134083	0.398593	-0.403401	-0.051558	0.131344	0.741012	0.538857	-0.659744	-0.287282	-0.102035
APOBEC2	Q9Y235	1.48295	0.250329	0.222181	0.111939	0.625934	0.0251973	-0.121105	-0.122308	-0.110314	0.472086	-0.104776	0.422293	0.209576	0.305957	-0.0343513	0.684023	-0.0588937	-0.188014	0.202341	0.162971	-0.11137	-0.0631475	0.185017	-0.0497799	0.110644	0.0079751	0.019109	-0.131207	0.014843	0.409484	0.643796	-1.33656	0.187516	-1.16101	-0.370215	0.0104623	-0.203108	0.327288	0.385709	-1.54699	-0.0254598	0.15415	0.766295	-0.440476	-0.918334	-0.135827	-0.206451	0.352116
APOE	P02649	2.37976	-0.306105	-0.493754	-0.5667	-0.609457	-0.590364	-0.173514	-0.0534391	0.254735	-0.080019	-0.247012	-0.159657	-0.326477	-0.329392	-0.448863	-0.639442	-0.608727	-0.402209	0.182527	-0.196877	0.374275	-0.324247	0.0331671	-0.362344	0.453718	-0.504101	-0.0978878	-0.0489368	0.136554	-0.00317049	-0.569414	0.612791	-0.365825	1.1622	-0.334146	0.0980883	0.11072	0.124471	-0.0858817	0.836553	-0.163106	0.196286	-0.126152	0.334838	1.11693	-0.404542	-0.135768	-0.371222
APOOL	A0A087WYF7	2.57095	0.149393	0.0322571	0.009161	-0.032753	0.289997	-0.0057478	-0.0217652	0.0501509	-0.143713	0.201952	-0.168713	-0.0167489	0.0804386	0.168724	-0.00164604	0.157681	0.33639	0.104386	-0.0198541	0.403356	0.0678864	0.151691	0.113777	0.0542264	0.259832	0.324542	0.143301	-0.025588	0.119977	0.0768266	-0.126027	0.0825462	-0.130938	-0.0724316	0.0809836	0.379159	-0.300539	0.348773	-0.313935	-0.15997	0.289646	0.0602605	-0.129959	-0.398846	-0.0253737	0.0817943	-0.389837
ARF3	P61204	4.61572	-0.155987	-0.118941	-0.0482755	-0.105794	-0.131355	-0.0615249	-0.12063	0.0232592	-0.0736423	0.0672474	-0.0535154	0.223906	-0.0642805	0.0305343	-0.0899324	-0.112365	-0.0745702	-0.120202	-0.0165257	-0.0270472	0.00308609	-0.325052	-0.0996475	0.0770593	-0.151648	-0.136273	-0.126033	-0.169179	-0.103386	-0.0255351	0.231977	-0.0060811	0.267558	-0.0173726	0.055614	0.0591183	0.179159	-0.167136	0.297876	-0.0971341	0.018301	-0.0175798	0.13406	0.171154	0.0500705	0.101849	-0.0649972
ARHGDIA	J3QQX2	6.3942	-0.276924	-0.284244	-0.219586	-0.0781822	-0.153459	-0.326956	-0.0550413	-0.344166	-0.0144305	-0.240076	-0.101269	-0.170114	-0.186984	-0.177079	-0.260733	-0.223747	-0.0893002	-0.0540669	0.0752325	-0.00706863	-0.067997	-0.112749	-0.0270853	-0.0486007	-0.222659	-0.299028	-0.122594	-0.0439277	-0.169529	-0.0423021	0.335569	-0.0322146	0.403548	0.0448222	0.00767946	0.189132	0.427349	-0.221648	0.685267	0.151583	-0.00307274	-0.14451	0.190786	0.489608	0.0661762	0.0264721	-0.0666604
ARHGDIB	P52566	7.00882	-0.415967	-0.0254292	-0.148263	-0.221853	-0.148328	-0.188145	-0.265196	-0.0548191	-0.235043	-0.0767012	-0.26449	0.106483	-0.312857	-0.228578	-0.403568	-0.258327	-0.275146	0.0314934	-0.300319	0.00703382	-0.14106	-0.0259807	-0.24921	-0.0782514	-0.363713	-0.622376	-0.762698	-0.634284	-0.595293	0.0468731	0.424106	-0.0322146	0.069129	0.157487	0.0596495	0.238739	0.243831	-0.111389	0.138086	0.208506	0.436366	-0.250779	0.0399661	0.662519	0.299964	0.0524673	-0.0952296
ARL6IP5	O75915	1.82893	-0.0868122	0.107127	-0.134748	0.209147	0.059602	-0.176753	-0.215978	-0.157223	0.12099	-0.11109	0.0671144	-0.166711	0.137203	-0.156296	-0.0951948	0.0217805	0.132857	-0.160756	-0.0248604	-0.0516844	-0.00929737	-0.0275705	-0.00315952	-0.0610108	-0.0570955	0.113167	-0.0150652	-0.0316753	0.0173159	0.250824	-0.263398	0.239841	-0.298515	0.157487	0.0743508	0.326412	-0.13313	0.0880756	0.118138	0.111914	0.0615926	0.142399	0.078855	-0.016376	0.0337827	0.119172	-0.0337586
ASPN	Q9BXN1	3.94145	-0.555319	-0.879172	-0.768447	-0.722466	-0.86832	-0.410265	0.225255	-0.122274	-0.258356	-0.45614	-0.038496	-0.713938	-0.710193	-0.752479	-0.768004	-0.746479	-0.710915	-0.288014	0.312035	-0.0678535	-0.293632	-0.626117	-0.424539	0.567936	-0.510922	-0.318086	-0.238787	-0.486919	-0.32947	-0.873229	1.34324	-0.626515	0.755868	-0.281679	0.0809836	0.1842	0.431546	-0.496187	0.597306	0.650291	0.46222	-0.635996	0.36242	1.44867	-0.4426	0.345249	-0.245348
ATL3	Q6DD88	3.0792	-0.295677	-0.171408	-0.230326	-0.240861	-0.212924	0.30171	-0.203487	0.21726	-0.309886	-0.236621	-0.145284	-0.0602818	0.0471992	-0.0711613	-0.0708008	-0.112365	-0.119219	0.170004	-0.18562	0.0822272	-0.280439	-1.05487	-0.661124	0.0671144	-0.266237	-0.429731	-0.425328	-0.223885	-0.305786	-0.296472	0.471236	-0.24225	0.600378	-0.127959	-0.0176067	-0.0882525	0.15398	-0.150515	0.498194	-0.0140886	0.176051	-0.0772426	0.177709	0.29842	0.00836015	0.2201	-0.260495
ATP1A2	P50993	3.95647	0.155002	0.0919042	-0.004601	0.423513	0.218977	0.158728	0.0107608	0.240796	-0.0129046	0.0275636	0.0763426	0.135714	-0.050508	0.0984035	0.125942	0.378825	0.104373	-0.058481	0.122789	0.080894	0.0530744	0.155899	0.0961652	-0.00149441	0.00956488	0.0815213	0.0685477	0.267504	-0.0515876	0.15245	-0.388003	-0.00760508	-0.319784	-0.0253391	-0.134147	-0.0398402	-0.162877	0.117194	-0.0455971	-0.0601211	0.143074	-0.104754	-0.182645	-0.371624	0.107468	0.0524673	0.129101
ATP1B1	P05026	2.63692	0.204378	0.205561	0.265076	0.619625	0.32731	0.0943637	0.104157	-0.110314	0.0971661	0.224692	-0.0252752	0.106483	0.0229788	-0.0155129	0	0.44838	0.178661	-0.0852535	-0.0450621	0.0701876	0.136942	0.0885184	0.0663257	-0.132881	0.115231	0.217438	0.00551128	0.332927	-0.0336456	0.106171	-1.20771	-0.090785	-0.425326	-0.0592866	0.0756798	-0.00985718	-0.117716	0.122674	-0.194662	-0.00984764	0.0878239	-0.338355	-0.137369	-0.203198	0.155739	-0.00938129	0.0848432
ATP2A1	O14983	8.00574	0.524814	0.20813	0.202567	0.463987	0.247806	0.123618	0.157701	0.11144	0.125153	0.114012	0.408963	0.339682	0.506776	0.270729	0.43302	0.502166	0.40573	0.0589221	0.398096	-0.0414886	-0.0744886	0.468271	0.335127	0.232597	0.398549	0.299753	0.154683	0.377249	0.151687	0.320438	-0.965841	0.0652514	-0.660583	-0.0333495	-0.15426	-0.212834	-0.0591292	0.0265532	-0.834213	-0.352391	-0.0935187	0.23568	-0.766076	-0.991558	-0.328068	-0.325272	0.342124
ATP5A1	P25705	3.79978	0.25412	0.37062	0.326211	0.11211	0.407315	0.102401	0.182386	-0.0591235	0.00979137	0.29323	-0.0568743	-0.0336952	-0.0591006	0.139606	0.027698	0.135655	0.438047	-0.00496125	-0.0707183	0.0634556	0.192066	0.0782077	0.156889	-0.0104923	0.622847	0.167615	0.0983257	0.0798078	0.21172	-0.0089612	-0.644387	0.00303078	-0.568604	0.123305	0.0928469	-0.190241	-0.191636	0.630394	-0.465053	0.0751219	-0.291554	0.00379395	-0.319229	-0.621238	0.2269	0.00400209	0.0788383
ATP5B	P06576	3.0457	0.206546	0.369473	0.296591	0.0772352	0.377979	0.0889807	0.163223	-0.00968695	-0.0297785	0.343732	-0.0653062	-0.0352454	-0.0887041	0.132586	-0.0536256	0.0121408	0.371477	0.0119784	-0.098597	0.189998	0.212206	0.0899851	0.110857	0.0310268	0.506071	0.071305	0.0350661	-0.00897932	0.196599	-0.00148964	-0.588605	0.00605536	-0.496196	0.0508966	0.09547	-0.199881	-0.0888767	0.646652	-0.554509	0.0724573	-0.265492	0.0558822	-0.109412	-0.498381	0.178713	0.0066638	0.0376372
ATP5C1	P36542	2.67034	0.217136	0.253613	0.343213	0.115103	0.406152	0.0849299	0.198612	-0.0663261	-0.00681734	0.307503	-0.0823193	-0.0970507	-0.0642805	0.157701	0.0532899	0.148911	0.439188	-0.140336	-0.221571	-0.00565195	0.270993	0.106024	0.156889	-0.0516934	0.522866	0.204141	0.163161	0.0397301	0.127246	0.0162849	-0.61066	0	-0.46822	-0.0062933	0.152003	-0.119928	-0.173993	0.643796	-0.513658	0.0817609	-0.193522	0.0218656	-0.34989	-0.755539	0.260668	0.172298	0.159293
ATP5D	P30049	2.29044	0.195545	0.451999	0.444598	-0.0764742	0.203007	0.102401	0.0350595	-0.0138588	0.00226545	0.322807	-0.0636158	-0.0555544	0.0164504	0.0692868	-0.0951948	0.0597067	0.395186	0.027334	-0.0399847	0.0375829	0.148137	0.0707982	0.100588	-0.0486007	0.659762	0.0402148	0.0805326	-0.0547347	0.17992	0.229394	-0.748534	-0.291531	-0.260319	0.131927	0.130423	-0.100237	-0.22098	0.729801	-0.672185	0.0711236	-0.382661	-0.0836689	-0.215206	-0.431853	0.333107	-0.00401306	0.0652351
ATP5E	P56381	2.18244	0.227684	0.118098	0.58292	-0.044394	0.592389	0.184196	0.259171	0.00962305	0.0886631	0.41906	-0.0720873	0.00453424	-0.0132966	0.119862	-0.182108	-0.244781	-0.0680718	0.0133812	-0.0621152	0.135836	0.0854626	-0.0403521	-0.0319185	0.423971	0.569956	0.0130217	-0.152091	0.135196	0.265408	-0.130819	-0.655807	-0.229743	-0.32515	-0.171496	0.0352654	-0.11536	-0.266146	0.751188	-0.968291	0.118386	-0.446064	-0.0868928	0.0201216	-0.161807	0.521008	0.0691166	0.11303
ATP5F1	P24539	4.12559	0.268792	0.310914	0.244539	0.129977	0.340753	0.156156	0.178301	0.0778575	-0.0344152	0.305134	-0.066999	0.00905466	-0.0436707	0.154932	0.115351	0.204988	0.423133	0.0259449	-0.100358	0.146068	0.197464	0.169839	0.212437	-0.191366	0.555882	0.145525	0.193828	0.0670466	0.207612	0.0852714	-0.65199	0.0608945	-0.448565	0.0310602	0.0475092	-0.149199	-0.255987	0.644749	-0.670143	0.0830851	-0.209405	0.0143631	-0.365468	-0.617236	0.131217	0.0251598	0.0499682
ATP5G3	P48201	3.24622	0.308431	0.451999	0.20788	0.119582	0.370848	0.0808682	0.20264	-0.120774	0.0829663	0.315763	0.297639	0.213498	0.0990944	-0.28574	-0.388416	-0.0605879	0.333939	-0.100344	0.0308871	-0.00141096	0.194767	0.22295	0.158304	0.0953479	0.672864	0.217438	0.20208	0.241238	0.362218	-0.0577159	-0.764928	0.265308	-0.685673	0.137646	0.0447974	-0.203108	-0.151846	0.575502	-0.983425	-0.15684	-0.423246	-0.0471027	-0.552901	-0.449533	0.895019	-0.0107265	0.0545654
ATP5H	O75947	3.97211	0.219204	0.283157	0.23806	0.0618052	0.341969	0.165137	0.182386	0.00687981	0.0468426	0.230946	-0.0105453	-0.100293	0.00824881	0.118442	0.11231	0.113287	0.34006	0.0575631	-0.139641	0.113849	0.213539	0.0543611	0.116692	-0.108524	0.584962	0.124505	0.120263	0.111916	0.181318	-0.089046	-0.447955	-0.00913095	-0.229802	-0.084033	0.0703559	-0.089745	-0.247574	0.573503	-0.424903	0.0764523	-0.184773	0.0485551	-0.289207	-0.539444	0.193451	0.0408273	0.0848432
ATP5J	P18859	3.72352	0.277555	0.445481	0.333522	0.0208974	0.466487	0.010004	0.160465	-0.272444	0.0512257	0.287241	0.0991583	-0.0121617	0.0423875	0.193223	0.075316	0.24257	0.506043	0.093817	-0.189363	0.0126367	0.282468	0.271592	0.180758	-0.332797	0.569956	0.110319	0.0790401	0.0783954	0.367138	-0.134083	-0.540182	-0.151834	-0.462295	0.210005	0.315052	-0.19666	-0.271254	0.66273	-0.707349	-0.00140285	-0.329622	0.067529	-0.218346	-0.447755	-0.300801	-0.0228896	0.0923147
ATP5J2-PTCD1	G3V325	1.84456	0.170919	0.220909	0.126042	-0.0988421	0.212344	0.132802	0.099844	0.0219011	-0.109067	0.299194	-0.15425	-0.103542	-0.230966	0.213326	-0.0332818	0.000813007	0.491819	0.0697491	-0.215835	0.41292	0.185289	0.0855801	0.0768399	-0.121463	0.605081	0.196103	0.0879731	0.0118866	0.167284	0.0367489	-0.416858	-0.0747194	0.167937	0.161703	0.0915337	-0.22099	-0.117716	0.515317	0.0216374	-0.0126739	-0.216521	0.0919697	-0.375947	-0.920798	0.363502	0.0792675	-0.0143714
ATP5L	O75964	2.82966	0.213463	0.215811	0.280289	-0.00324202	0.350452	0.0862818	0.1646	0.0581212	-0.0282364	0.283636	-0.0789008	-0.128148	-0.0436707	0.152157	0.146894	0.172181	0.337615	-0.0643876	-0.109192	0.139681	0.229436	0.0209148	0.16113	-0.187959	0.57855	0.298502	0.12461	0.0840364	0.119977	0.0511904	-0.486518	0.0854087	-0.368816	0.021812	0.170781	-0.279406	-0.151846	0.709914	-0.588815	0.197544	-0.37468	0.0500238	-0.215206	-0.680549	0.122949	0.0277829	0.0298767
ATP5O	P48047	3.24897	0.228535	0.272149	0.25356	0.100075	0.362485	0.119663	0.194572	-0.0764709	0.00828934	0.321635	-0.0518389	-0.0321465	-0.0729561	0.205319	0.0501156	0.0752196	0.309193	-0.0837529	-0.0501566	0.0915217	0.224157	0.136155	0.202869	-0.157656	0.593468	0.227988	0.185529	0.0556078	0.140236	0.0908742	-0.531391	0.0448079	-0.508353	0.0897694	0.0703559	-0.139891	-0.194867	0.647603	-0.545122	0.0630937	-0.263649	0.128567	-0.198059	-0.613245	0.137093	0.0627356	0.143557
AZGP1	P25311	1.43558	-0.193708	-0.542592	-0.428371	-0.413419	-0.576514	-0.0275083	-0.302769	0.0501509	0.140318	0.10178	0.0578265	0.0358825	-0.0149674	-0.440463	-0.423286	-0.460448	-0.414522	0.326026	-0.100358	0.586372	0.0500932	-0.0662596	-0.498428	0.136689	0.0748	-0.151575	-0.00870275	-0.194564	-0.0847926	-0.300133	0.448308	-0.39545	1.12595	-0.0674882	0.00209856	-0.0269141	0.236654	-0.109781	0.332915	-0.263876	0.0921497	-0.261667	0.536425	0.938118	-0.397728	-0.207993	-0.270042
BAG3	O95817	1.98548	0.166702	0.0807314	0.0658612	0.131455	0.201668	0.0312099	0.0692868	-0.0822997	-0.107438	0.377948	0.477902	0.279841	-0.0132966	0.20264	0.219334	0.300475	0.16769	-0.0120785	0.04529	-0.0198803	0.0456109	0.00700545	0.138365	-0.124716	-0.135746	0.242369	0.0579786	0.106382	0.0313301	0.27194	-0.313764	0.0681481	-0.319784	0.302011	-0.0318489	0.0277987	-0.136232	0.221754	-1.27152	-0.292782	0.11925	-0.0222013	-0.226225	-0.317051	-0.125941	0.0159416	0.042274
BANF1	O75531	2.20909	0.148694	-0.0918245	-0.0803008	0.560468	0.137294	0.0382104	0.230525	0.0934544	-0.0205503	-0.011765	0.310731	-0.0152183	0.207664	-0.102294	0.0082016	0.23982	0.285283	0.133058	0.312035	-0.0443945	0.260715	-0.0597394	-0.153055	-0.106915	0.00638342	-0.0334709	-0.162647	0.384124	0.151687	-0.387023	0.0715728	-0.284123	0.0988207	-0.212744	-0.267662	-0.245736	0.345196	-0.119453	0.0846691	-0.0896554	-0.037313	-0.0788467	-0.182645	-0.0769176	0.0686381	-0.345497	0.250267
BCL2L13	Q9BXK5	2.72469	0.203837	0.288023	0.270164	0.179429	0.354072	0.0658755	-0.0249014	-0.0236397	0.115419	0.122109	0.22066	0.134335	-0.207851	0.20264	0.299046	0.272486	0.344938	-0.0658681	0.095367	0.0688438	0.101388	0.0316412	0.00944042	-0.0317087	0.448631	-0.0896766	-0.0719676	-0.204845	0.352328	0.155126	-0.636824	-0.0137181	-0.558035	-0.00314331	0.114993	-0.0369577	-0.13313	0.457942	-0.562062	0.0577154	-0.027894	0.120203	-0.393585	-0.492871	-0.226483	-0.128448	0.232796
BGN	P21810	4.91451	-0.557952	-0.707128	-0.608119	-0.685539	-0.729028	-0.567147	-0.139202	-0.188316	-0.0896368	-0.280422	-0.420166	-0.396486	-0.480472	-0.562761	-0.528506	-0.862866	-0.67344	0.0161827	0.184819	-0.128226	-0.369427	-0.119514	-0.376618	-0.141092	-0.426815	-0.382827	-0.28417	-0.486919	-0.276718	-0.670054	0.545412	-0.596385	1.417	-0.0923772	0.063674	0.0644965	0.685471	-0.508842	1.20637	-0.119807	0.0152669	-0.340277	0.632791	1.2167	-0.661783	0.00400209	-0.147069
BIN1	O00499	3.1606	0.248162	0.180921	0.241951	0.296115	0.375605	-0.0318999	0.0229611	-0.0363135	0.145793	-0.0355873	0.404085	0.142587	0.184557	0.170096	0.231996	0.380074	0.299174	-0.0852535	0.204916	-0.0947084	0.001544	0.0132039	0.123952	-0.0408978	0.0269375	-0.0350468	0.227903	0.382981	0.0979514	0.182935	-0.722284	0.105289	-0.676499	0.0493803	-0.0578442	0.127518	-0.140899	0.228124	-0.985962	0.0577154	0.144463	-0.0145071	-0.49084	-0.393702	-0.06126	-0.10671	0.118895
BLVRB	P30043	1.73847	-0.139408	-0.120552	-0.146567	-0.162657	-0.205799	-0.0750575	-0.214187	0.23729	-0.0236197	-0.0310903	-0.00729227	-0.144788	-0.0677447	-0.263343	-0.169103	-0.315845	-0.115864	0.129182	-0.0880795	0.376449	0.149529	-0.0826914	-0.201239	0.11892	-0.0554323	-0.179188	-0.0182571	-0.20141	-0.0598173	-0.235604	0.339408	-0.0843372	0.494696	-0.19287	0.0823069	-0.127573	0.268675	-0.0701661	0.437938	-0.0499253	0.107902	0.0485551	0.684978	0.277078	-0.435606	-0.203372	-0.0517616
C14orf159	Q7Z3D6	1.81448	0.199374	0.328732	0.270164	-0.118043	0.0801494	0.372099	0.266887	0.0660481	0.228103	0.370037	-0.426669	0.0895095	-0.232909	0.179664	0.364397	0.237064	-0.598947	-0.0177982	0.095367	-0.172042	0.444469	-0.290287	0.328857	0.0266352	0.300659	0.394112	0.185529	-0.223885	0.290226	0.125407	-0.471305	-0.155209	0.074573	-0.0301399	-0.614666	-0.313881	-0.0903802	0.147081	0.134586	-0.163106	0.198962	-0.180218	0.0801334	-0.78891	0.463238	0.271913	-0.157664
C3	P01024	1.97709	-0.245643	-0.379401	-0.248405	-0.406964	-0.322313	-0.258452	-0.239466	0.213697	0.109828	-0.170841	0.042213	-0.124843	-0.153474	-0.361028	-0.474937	-0.656612	-0.408352	0.385732	-0.10212	0.343484	0.0515847	-0.239661	-0.22134	0.517706	-0.327136	-0.341293	-0.28417	-0.397736	-0.036891	-0.438554	0.476476	-0.187669	0.861996	-0.247732	0.103311	-0.0645766	0.302295	-0.22861	0.754555	-0.325789	0.0935888	-0.0933626	0.867082	0.714252	-0.635496	-0.266244	-0.224778
CA1	P00915	1.5392	-0.287138	-0.450562	-0.255701	-0.283582	-0.357407	-0.370788	-0.243114	0.309183	-0.482859	-0.236621	-0.276187	-0.285307	-0.188869	-0.465811	-0.550021	-0.830707	-0.260254	0.391138	-0.392215	0.942457	0.398336	-0.309498	-0.595258	0.343864	-0.365773	-0.608232	-0.0440493	-0.631969	-0.187451	-0.434524	0.56604	0.0255618	0.656816	-0.531038	0.250615	-0.562681	0.891453	-0.206108	0.913458	-0.0911479	0.0243497	0.0862558	1.04194	0.555794	-0.872321	-0.43838	-0.511399
CA3	P07451	1.95691	-0.257364	0.112623	-0.156775	0.0224924	-0.131355	-0.30553	-0.147723	-0.583584	-0.0641298	-0.372227	-0.0926247	-0.270624	0.0788732	-0.107271	0.0893002	0.120782	-0.292086	-0.485851	-0.119866	-0.380205	-0.14106	-0.330929	-0.193998	-0.220651	-0.283654	-0.0318968	0.184141	-0.26632	0.157378	0.451424	-0.847633	0.926079	-0.874707	0.415822	0.0569606	0.481211	-0.0314264	-0.0843024	-0.918963	0.666282	0.719673	0.474205	-0.322604	-0.210716	0.26282	0.233797	-0.206329
CAB39	Q9Y376	2.77591	0.168752	0.154522	0.0570555	0.159271	0.0357554	0	-0.0486436	-0.119275	-0.017487	0.0332999	0.440275	-0.0213509	0.350757	0.193223	0.337309	0.301794	0.0928197	0.0977895	-0.00164413	0.244584	-0.00929737	0.107473	0.18493	0.0251684	0.0127392	0.214788	0.35422	-0.184357	-0.0111279	0.0852714	-0.209112	0.137365	-0.198276	0.0599608	0.0783343	0.212333	-0.108547	0.0381999	-0.535797	-0.0896554	0.0776792	0.273883	-0.424072	-0.58757	-0.0870593	-0.0697885	0.0848432
CACNA1S	Q13698	9.2439	0.412148	0.289237	0.166177	0.394244	0.288736	0.206738	0.182386	0.183652	0.133445	0.217152	0.300267	0.21741	0.27621	0.138205	0.139446	0.213424	0.346155	0.101751	0.207765	0.00281763	0.094171	0.197319	0.437746	0.176878	0.265165	0.13014	0.222505	0.343548	0.312076	0.176362	-0.787779	-0.0260229	-0.484139	0.0156136	-0.271036	-0.0704594	-0.388437	0.0569267	-0.950834	-0.0369215	0.0878239	-0.0145071	0.0201216	-0.393702	-0.2756	-0.258234	0.285891
CACNA2D1	P54289	5.95192	0.169241	0.0680575	0.151084	0.197898	0.262007	0.0603848	0.0259953	0.30025	0.0957522	0.00292635	0.0280147	0.127422	0.0148139	0.105592	0.155782	0.284548	0.227024	0.0977895	0.0532298	0.112545	0.00462675	0.224286	0.152635	0.103712	0.0472021	0.0130217	-0.0359392	0.164777	-0.00158405	0.0782375	-0.313764	0.0433364	-0.282767	-0.0221472	-0.196951	-0.00844479	-0.24255	0.107553	0.00639772	-0.109182	0.163773	-0.0804522	-0.216775	-0.261342	-0.0201323	-0.0754075	0.133453
CACNB1	Q02641	9.25445	0.48983	0.166461	0.257409	0.368136	0.201668	0.0889807	0.251415	0.07655	0.402895	0.173663	0.575502	0.148062	0.512587	0.24882	0.233396	0.414631	0.417355	0.122698	0.194902	0.297178	-0.00929737	0.202753	0.393971	0.257798	0.501559	0.189371	0.118811	0.219619	-0.0143232	0.00445938	-0.408784	0	-0.454433	-0.150434	-0.326134	0.0564218	-0.478098	0.0711689	-1.40439	-0.0297475	-0.218306	-0.00075984	-0.50419	-0.535662	-0.215957	-0.280776	0.121819
CALD1	Q05682	3.37013	-0.331057	-0.377474	-0.230326	-0.364654	-0.453283	-0.0933003	-0.132421	0.0367675	-0.229716	-0.395158	-0.398696	-0.156552	-0.475863	-0.129042	-0.137997	-0.363151	-0.383934	-0.0235403	-0.118081	-0.0722947	-0.214434	0.505023	-0.283381	-0.303011	0.0732803	-0.433883	-0.309362	-0.310041	-0.253878	-0.256795	0.840498	-0.13175	0.324644	-0.143482	0.0284181	-0.0631099	0.507065	-0.412558	1.32423	-0.260513	-0.450252	-0.417318	0.418073	0.608862	-0.00322795	0.252981	-0.243466
CALR	P27797	11.5778	-0.529277	-0.331971	-0.283393	-0.323548	-0.306986	-0.404559	-0.30849	-0.532815	-0.0720525	-0.334801	-0.336142	-0.218613	-0.331473	-0.448863	-0.343891	-0.31787	-0.256555	-0.255553	-0.0950828	-0.176816	-0.212643	-0.37073	-0.22134	-0.0925121	-0.295383	-0.442222	-0.479287	-0.306347	-0.413455	-0.0530744	0.63795	-0.0431147	0.338286	0.117528	0.0690222	0.406946	0.468779	-0.0561671	0.708212	0.25036	0.0978975	-0.175062	0.257846	0.650951	0.188932	0.251859	-0.199015
CAMK2B	Q13554	1.37682	0.0920683	0.0821328	0.0833135	0.297433	0.27607	-0.0481186	0.00922823	-0.0264463	0.0758133	-0.119021	0.164076	-0.00303078	0.115986	0.327165	0.160205	0.227377	0.238865	-0.106426	-0.0484562	-0.15624	0.0898232	0.0811613	-0.126966	0.0104165	0.132843	-0.0461261	0.107141	0.14062	0	0.153789	-0.43478	0.101052	-0.394912	0.00782776	0.129143	0.17304	-0.276378	0.163126	-0.207932	0.212141	0.00765371	0.023361	-0.246915	-0.38347	-0.170247	-0.0283289	0.172042
CAMK2D	E9PF82	3.4057	-0.191026	0.059546	0.152463	-0.0310974	-0.0897753	-0.108681	-0.175335	-0.122274	-0.210351	0.0489588	0.00886345	-0.420599	0.0773058	0.0515304	-0.386264	-0.156979	-0.0893002	-0.0264199	0.0373063	0.0526185	-0.0139689	-0.201478	-0.243593	-0.291998	-0.230144	-0.114452	0.0319834	-0.0119848	-0.189255	-0.0623717	-0.182716	0.207361	0.142243	0.167306	0.175747	0.359604	-0.123862	0.229394	-0.194662	0.347222	0.122074	-0.313595	0.13406	0.310025	0.301011	0.0146198	-0.170124
CAND2	O75155	2.76674	0.139843	-0.0299635	0.201235	0.127014	0.0757711	0.0754342	-0.0296187	-0.0692172	-0.065711	-0.00440073	0.18271	0.231662	-0.00829601	0.336971	0.115351	0.248056	0.174557	-0.0540669	0.12128	0.126823	-0.184284	0.249446	0.0887628	0.402663	0.0079751	-0.0178063	0.20482	0.0882525	0.00316429	0.161796	-0.285402	0.0285392	-0.0516992	-0.159173	-0.0622225	0.171795	0.165365	0.0950623	-0.209414	-0.0398011	0.105051	0.169672	-0.226225	-0.423093	-0.226483	-0.191119	0.00158787
CANX	P27824	9.23668	-0.358745	-0.304244	-0.377745	-0.223742	-0.265656	-0.173514	-0.102294	-0.244397	-0.0421758	-0.268023	-0.0703893	-0.211584	-0.109973	-0.318076	-0.227611	-0.223747	-0.221877	-0.148156	-0.121653	-0.207428	-0.0583143	-0.424169	-0.0912156	-0.227629	-0.174932	-0.209117	-0.152091	-0.0301514	-0.150069	0.114446	0.552872	-0.0619946	0.299293	-0.0110312	0.126581	0.286697	0.152709	0.0497527	0.427487	0.293325	-0.0247679	-0.158009	0.270221	0.452011	0.202447	0.270806	-0.161213
CAP1	Q01518	6.87649	-0.490405	-0.298762	-0.300267	-0.454986	-0.359382	-0.239705	-0.0923896	-0.110314	-0.201633	-0.505188	-0.36708	-0.53878	-0.439509	-0.440463	-0.6549	-0.608727	-0.488523	-0.165509	-0.298297	-0.075263	-0.105727	-0.336829	-0.306619	-0.234641	-0.351418	-0.23605	-0.0670013	0.0251427	-0.194683	0.014812	0.658073	-0.203304	0.454547	-0.0560188	-0.0549326	0.151722	0.510044	-0.4086	1.24907	0.0962605	-0.214739	-0.294834	0.667224	0.72059	0.114634	0.165167	-0.232224
CAP2	P40123	6.2075	0.231991	0.154522	0.127445	0.336428	0.133085	0.122301	0.0545049	0.0921612	-0.00226879	0.00292635	0.460387	0.146695	0.22192	0.183745	0.248706	0.204988	0.11726	0.028722	0.134812	-0.0473061	0.0515847	0.240228	0.170978	0.00298405	0.277094	0.0639632	0.179969	0.095253	0.11706	0.0810552	-0.418478	0.149726	-0.394912	0.0823746	-0.0304184	0.0428624	-0.309267	0.0177565	-0.442222	-0.116763	0.02284	0.067529	-0.299145	-0.371624	0.028734	-0.0782251	0.160716
CAPN1	P07384	4.80519	-0.109519	0.0147519	-0.13139	-0.0510888	-0.13812	0.0171075	-0.001544	0.00275612	-0.0609732	-0.0937929	0.0152755	-0.153181	0.0131755	-0.0249014	-0.00329399	-0.0931635	-0.120899	0.0629919	0.0260539	0.0941668	-0.0534973	0.00233912	-0.0448866	-0.277443	-0.0323491	-0.055691	-0.0134721	-0.00598001	0.0710683	0.0483136	0.228875	0.0359569	0.0921259	-0.0301399	-0.026135	0.0510135	0.117975	-0.0811491	0.303082	0.108016	0.126298	0.0660779	0.117969	0.121727	0.0513155	-0.0134206	0.04073
CAPN2	P17655	6.64318	-0.261118	-0.315271	-0.275956	-0.248535	-0.28242	-0.0795965	-0.100638	-0.0363135	-0.179212	0.123455	0.0976486	-0.470068	-0.30466	-0.103951	-0.112875	-0.167894	-0.124266	-0.0643876	0.106093	-0.0842056	-0.114062	-0.241504	-0.0828328	-0.118218	-0.211504	-0.0717747	-0.153845	0.00149155	-0.038517	-0.117836	0.386559	0.0285392	0.574674	0.00938845	0.148218	0.0963511	0.167882	-0.287358	0.450192	0.202426	0.180121	0.00833297	0.189602	0.195248	0.139437	-0.0242476	-0.0484715
CAPN3	P20807	7.15066	0.30303	0.12763	0.20788	0.371895	0.330989	0.167693	0.131177	0.145506	0.0157838	0.210838	0.337843	0.213498	0.210526	0.234465	0.330784	0.186537	0.44715	-0.0206664	0.158561	-0.0458493	0.108569	0.157299	0.00787163	0.162271	0.160296	-0.0162494	0.12461	0.322227	0.0359716	0.0612144	-0.659633	0.0255618	-0.357775	-0.0974069	-0.126485	0.00280428	-0.196486	0.0612144	-0.641854	-0.0792494	-0.0436268	0.0218656	-0.271163	-0.645485	-0.221962	-0.0627952	0.163555
CAPNS1	A0A0C4DGQ5	8.49224	-0.256729	-0.109312	-0.133068	-0.0427256	-0.189897	0.115698	-0.0534391	-0.200944	-0.0672941	-0.259231	-0.0943494	-0.113334	-0.194537	-0.217771	-0.143438	-0.303755	-0.212888	0.0035336	-0.0793724	-0.0575428	-0.165106	-0.185418	-0.0962691	-0.13452	-0.11308	-0.141356	-0.164414	-0.174221	-0.0159235	0.133573	0.249427	0.00151634	0.156431	0	0.0596495	0.0844879	0.114063	-0.132451	0.63743	0.108016	0.02284	0.0278394	0.330547	0.279226	0.130038	0.121629	-0.071661
CAPZA2	P47755	3.87539	0.175616	0.157184	0.137226	0.241008	0.211014	0.0326128	0.00615883	-0.15415	0.112626	0.0714355	-0.000808239	-0.0305991	0.0583644	0.335749	0.333397	0.276518	0.137082	0.247145	0.133315	0.144793	-0.0155296	0.0811613	0.197373	-0.0408978	0.0300736	0.168984	0.0924191	0.121547	0.0635109	0.0323882	-0.291327	-0.0415525	-0.239902	0.36675	-0.0813508	-0.0441747	-0.173993	0.0583572	-0.156999	-0.142841	0.449913	0.0544198	-0.361991	-0.412652	-0.212964	-0.163926	0.0712967
CAPZB	B1AK88	9.88092	0.195284	0.0737042	0.100557	0.214739	0.182791	0.0808682	0.0839186	0.0647302	0.172861	0.0935669	0.201107	0.0520349	0.345558	0.117019	0.187908	0.144506	0.104373	-0.0423615	0.139295	0.0742121	0.0486007	0.263815	0.223295	0.0513468	0.210922	0.0266821	0.0442748	0.158107	0.0665383	0.0483136	-0.184093	-0.105399	-0.109172	-0.207297	-0.0783916	0.080512	-0.154989	-0.0592661	-0.320326	0.0250187	0.0122266	-0.0114405	-0.164364	-0.0728011	-0.0843217	-0.00535345	0.0952921
CASQ1	P31415	6.86901	0.526555	0.288023	0.163445	0.564853	0.314979	-0.0660219	0.182386	-0.0278521	0.243506	0.142157	0.530328	0.126036	0.44492	0.0868273	0.363118	0.44838	0.706967	0.000707388	0.432594	-0.0827112	0.0305667	0.301023	0.531365	0.276413	0.243712	0.175812	0.154683	0.434671	0.240155	0.231932	-1.07148	0.138744	-0.947328	-0.0221472	-0.221226	0.100284	-0.13313	0.16711	-1.05356	-0.230594	-0.0788555	0.117405	-0.808031	-1.09628	-0.178982	-0.338723	0.240886
CASQ2	O14958	1.76359	-0.221142	-0.191586	0.0106816	0.404067	0.382713	-0.312636	-0.0582509	-0.0533872	0.242229	-0.190763	-0.390197	-0.248874	0.178722	-0.495957	-0.237274	-0.128267	0.0957165	-0.517913	-0.145082	-0.146842	0.189359	-0.499383	-0.391035	-0.34034	-0.0839686	-0.355006	-0.288017	-0.159149	-0.00158405	-0.0469089	-0.27656	0.371141	-0.638145	0.0325956	0.0229173	0.00560284	0.152709	0.612003	-1.05889	0.546602	0.28083	-0.0933626	-0.00270462	0.0939231	0.556523	0.13993	-0.391921
CAV1	Q03135	3.44272	-0.37552	-0.575356	-0.430434	-0.195655	-0.491757	-0.108681	-0.0940356	-0.21849	0.320567	-0.278644	-0.280108	-0.368855	-0.435029	-0.480805	-0.412298	-0.403434	-0.406301	-0.112532	-0.300319	-0.394964	-0.196622	-0.250758	-0.201239	0.578976	0.0347652	-0.384835	-0.381512	-0.25026	-0.333455	-0.52589	0.798578	-0.379574	0.780228	-0.124532	-0.0534787	0.100284	0.186627	-0.385077	1.18791	-0.116763	-0.204092	-0.505162	0.623176	0.593405	0.2269	0.620152	-0.237834
CBR1	P16152	10.0355	-0.35357	-0.381331	-0.252048	-0.246613	-0.258267	-0.0525737	-0.164919	0.00962305	-0.293122	-0.184092	-0.038496	-0.0477095	0.00989294	-0.333547	-0.19335	-0.199278	-0.379904	-0.184682	-0.0741735	-0.0678535	-0.31461	-0.358674	-0.418197	-0.23816	-0.193102	0.000769377	-0.0653496	-0.121332	-0.0949049	0.193389	0.318163	0.296523	0.213064	0.0794063	0.121442	0.227995	0.064929	0.0511904	0.0329628	0.338378	0.0993309	-0.0836689	0.263484	0.406545	0.276728	0.217805	-0.24912
CCT2	P78371	1.30259	-0.0762742	0.277052	-0.0435319	-0.0884752	-0.121266	0.0368128	0.00462151	0.0739317	-0.142045	0.0700407	0.00564671	0.252144	-0.092227	-0.0760326	-0.104008	-0.0337148	-0.114189	0.186263	0.00819254	0.196166	-0.0249281	0.0648425	0.0156994	-0.111748	-0.126986	-0.210897	-0.114032	-0.345619	-0.129134	-0.0240207	0.0436039	0.0667005	0.0346298	-0.0478816	-0.0133615	0.00839615	0.133516	0.106171	-0.0913153	-0.178891	0.238527	-0.0901239	0.293553	0.19411	-0.0253737	-0.144601	-0.055059
CCT3	P49368	3.23189	-0.0948383	-0.0636587	0.0167499	0.0256772	-0.097996	-0.0158615	-0.0343513	0.14301	-0.0236197	0.0756111	0.0232506	0.0344048	0.0741663	-0.123989	-0.154381	-0.115883	-0.102521	-0.101862	0.04529	0.00703382	-0.0663786	0.0943768	0.0296836	-0.0470567	-0.151648	-0.116119	-0.0802832	-0.114855	-0.00317049	0.106171	0.081923	0.0225778	0.0786428	-0.0189624	-0.0105381	0.0604649	-0.0357652	0.102015	0.16693	-0.01126	-0.16571	-0.0660651	0.210767	0.247756	0.111056	0.0212164	-0.071661
CCT4	P50991	3.61416	-0.206609	-0.252104	-0.219586	-0.223742	-0.249083	0.0171075	-0.0233326	0.180005	-0.0593972	-0.0370893	-0.165084	-0.31325	-0.294478	-0.171855	-0.132577	-0.112365	-0.10751	-0.138777	-0.116299	0.0981245	0.0245051	0.0392544	-0.0828328	-0.0408978	-0.0225677	-0.186174	-0.203844	-0.179279	-0.0483088	0.0612144	0.323988	-0.133413	0.528809	0.00938845	0.0475092	-0.0269141	-0.0858741	-0.165465	0.994217	-0.26556	-0.223672	-0.0361555	0.314343	0.240056	0.00322127	0.19348	-0.041914
CCT5	P48643	7.11821	-0.17899	-0.0543904	0.0303106	-0.0747681	-0.0398281	-0.163843	-0.0123973	-0.113295	0.040978	-0.0953569	0.0311818	0.0180526	0.0391707	-0.274498	-0.148899	-0.117646	-0.160101	0.03426	-0.0399847	-0.00141096	-0.00929737	-0.148626	-0.125243	-0.102098	-0.0805817	-0.372829	-0.150339	-0.0609465	-0.023952	0.0103841	0.1469	-0.00151777	0.126604	-0.0462599	0.138076	0.080512	0.127061	-0.0134625	0.189596	-0.0126739	0.150007	-0.0644753	0.239656	0.270613	0.191193	0.075469	-0.0817146
CDC42	P60953	3.84446	-0.244307	-0.284244	-0.113054	-0.346011	-0.316546	-0.0481186	0.0168738	-0.212085	-0.0220842	0.374563	0.096137	-0.204589	-0.120726	-0.374967	-0.362805	-0.19369	-0.473416	-0.212286	-0.134221	-0.294687	0.066412	-0.0909779	-0.0629106	0.107875	-0.0687909	-0.202018	-0.100437	-0.0955977	-0.0483088	-0.175519	0.618332	-0.233305	0.456633	0.0233574	0.000699997	0.191592	0.104895	-0.0654845	0.206365	-0.0268874	-0.0531497	-0.239972	0.576834	0.537063	0.0337827	0.245112	-0.171913
CFD	K7ERG9	2.22284	-0.271499	-0.394914	-0.266714	-0.32964	-0.397429	-0.18978	-0.54915	0.186079	-0.206858	-0.534589	-0.109965	-0.386557	-0.101073	0.0559897	-0.0536256	-0.10186	-0.0794635	0.281315	0.352493	0.140961	0.0123048	-0.445262	-0.252967	0.441673	-0.92824	-0.136273	-0.0786161	-0.395772	-0.460619	-0.47327	0.307423	-0.291531	1.06503	-0.084033	0.185628	-0.232485	0.59949	-0.3486	0.972815	-0.0268874	0.0482955	0.127176	0.22817	0.216705	-0.318385	-0.134301	-0.18089
CFH	P08603	1.87574	-0.223855	-0.0823746	-0.27967	-0.424242	-0.371289	-0.22958	-0.355095	0.201754	-0.0144305	-0.120613	0.032763	-0.0571284	-0.238754	0.0122914	-0.405746	-0.591479	-0.352005	0.273141	0.0405049	0.343484	-0.0202212	-0.190751	-0.314449	0.452627	-0.319132	-0.310432	-0.291875	-0.332409	-0.0932145	-0.396791	0.499823	-0.22619	0.742249	-0.238442	0.111109	-0.0456223	0.428399	-0.344814	0.839422	-0.345249	0	-0.16651	0.76744	0.595131	-0.599872	-0.232894	-0.230359
CFL1	E9PK25	7.00031	-0.199449	-0.200078	-0.064199	0	-0.0445864	-0.0887179	-0.0327721	-0.193039	0.0900836	-0.226304	-0.0121746	-0.13312	0.141709	-0.223164	-0.150724	-0.151551	-0.251023	-0.192746	-0.0569777	-0.176816	-0.0615349	-0.17481	-0.132146	-0.0393624	0.0409975	-0.107803	-0.0278749	-0.0423903	0.00474358	0.0583572	0.259594	-0.0478115	0.125293	0.0985932	-0.0190248	0.142852	0.0730109	-0.0592661	0.291604	0.147791	0.082036	-0.131136	0.125418	0.431873	0.216947	0.0993576	0.0967789
CFL2	Q9Y281	3.27193	0.242188	0.201698	0.383687	0.311854	0.259435	0.00143337	-0.00308943	-0.196196	-0.00833702	0.0275636	0.172706	0.141214	0.349459	0.246221	0.321599	0.283213	0.0928197	-0.0837529	0.122789	-0.0886974	0.121406	0.12045	-0.0629106	0.116167	0.282364	0.148305	0.137575	0.193764	0.282435	0.215356	-0.716293	-0.0275683	-0.651566	0.525676	-0.00772047	-0.109292	-0.188412	0.097847	-0.845691	0.0577154	0.21888	0.067529	-0.440476	-0.42659	-0.00581574	-0.0242476	0.213741
CHCHD3	C9JRZ6	4.56312	0.279396	0.420218	0.21845	0.0940199	0.382713	0.0631323	0.0969615	0.0567961	-0.0641298	0.234685	0.0732732	0.205643	0.0583644	0.215986	0.0485258	0.288546	0.565764	0.000707388	0.0421019	0.0553355	0.101388	0.0855801	0.227345	-0.0362959	0.433315	0.110319	0.0879731	0.110534	0.138799	0.0597868	-0.557928	-0.0121875	-0.594291	0.157487	0.0770078	-0.0837836	-0.239211	0.477322	-0.715749	0.0194964	-0.202325	0.0382345	-0.525421	-0.686826	0.0236671	0.0212164	0.219211
CISD1	Q9NZ45	6.7671	0.254499	0.313303	0.197233	0.162168	0.203007	0.149707	0.189169	0.0804687	0.15939	0.275188	0.162632	0.181818	0.178722	0.104157	0.124434	0.167847	0.234929	-0.033644	0.110666	-0.0328064	0.0486007	0.165671	0.264613	-0.0988955	0.5678	0.117429	0.0133476	0.103608	0.0604768	-0.0577159	-0.309249	-0.0291157	-0.312659	0.00470161	-0.0375853	-0.150756	-0.360956	0.302442	-0.592678	-0.0412431	-0.234465	-0.0377142	-0.187252	-0.155989	-0.0412128	-0.228193	0.294985
CKB	P12277	5.38764	-0.30504	-0.213769	-0.108093	-0.448342	-0.121266	-0.309079	-0.102294	-0.00968695	-0.0515437	0.00438738	-0.297883	-0.0414639	-0.129748	-0.436281	-0.00329399	-0.188124	-0.371878	-0.253865	-0.339285	0.11124	0.0927234	-0.327008	-0.433038	-0.108524	-0.226397	-0.316169	-0.246252	0.0368242	0.191061	-0.116222	0.331719	0.0550656	0.46702	-0.0990872	0.338493	0.0250425	0.172905	0.309668	0.367123	0.0910048	-0.205861	-0.0917423	0.193151	0.187262	0.479981	0.0537548	-0.383605
CKM	P06732	3.67146	0.433458	0.242376	0.199902	0.458106	0.188209	-0.0525737	0.223935	-0.385008	0.0900836	0.173663	0.256283	0.294727	0.377748	0.291049	0.572295	0.449571	-0.0455542	-0.126367	0.398096	-0.26897	0.0350966	0.267709	0.441238	0.127148	0.336568	0.388245	0.323032	0.135196	0.353569	0.476252	-1.3274	0.339119	-1.16421	0.211361	-0.0247102	-0.034081	0.0252128	0.141693	-1.27152	-0.0851865	0.113587	0.496993	-0.895789	-1.16181	-0.124534	-0.093822	0.2233
CKMT2	P17540	2.40357	0.225633	0.501017	0.244539	-0.160846	0.465371	0.10507	0.187815	-0.220095	-0.0406199	0.427797	-0.07549	-0.0713735	-0.0712166	0.336971	-0.0468121	0.051887	0.30043	-0.0482023	-0.200648	0.156228	0.149529	0.0841086	0.0783353	-0.0486007	0.684854	0.19072	0.239976	-0.140939	0.269355	-0.014966	-0.568681	-0.0198574	-0.488147	0.0868158	0.229276	-0.130643	-0.175588	0.669298	-0.722082	0.0153408	-0.181289	0.1146	-0.219918	-0.699463	0.188932	0.122857	0.123278
CLIC1	O00299	6.88266	-0.531375	-0.692676	-0.734924	-0.74129	-0.757393	-0.236322	-0.140902	-0.297652	-0.145384	-0.366551	-0.392317	-0.341743	-0.280344	0.0229611	-0.0115614	-0.0690894	-0.0648332	-0.159175	0.181925	0.102072	-0.154752	-0.846905	-0.813682	-0.323422	-0.750895	-0.0604975	-0.301564	-0.401672	-0.267158	-0.153824	0.922132	-0.196334	0.827749	0.153258	-0.0607615	0.293584	0.362884	-0.416527	0.918217	0.267933	0.0834851	-0.00228047	-0.00135183	0.227872	0.0160339	0.0304012	-0.202667
CLIC4	Q9Y696	1.46508	-0.153246	-0.00892401	0.183813	0.232764	-0.094702	-0.294934	-0.407343	0.85503	-0.48709	-0.240076	-0.0857463	0.406307	-0.0608253	-0.355095	-0.386264	-0.464928	-0.429022	-0.0958006	-0.0741735	0.208424	-0.0941396	-0.134853	-0.0190659	-0.270221	-0.218931	-0.149867	0.0335255	0.0192661	-0.0831141	-0.168809	0.209076	-0.194597	-0.0546675	-0.270274	-0.198557	0.166803	0.0903692	-0.145566	0.361145	0.0181122	-0.124973	-0.211544	0.400783	0.707886	0.127679	0.0330148	-0.154123
CLTC	A0A087WVQ6	5.99347	-0.2388	-0.205196	-0.153364	-0.130397	-0.200479	-0.0856709	-0.170118	0.00137901	-0.160509	-0.0310903	-0.145284	-0.0587044	-0.170132	-0.226771	-0.276587	-0.293757	-0.234556	0.048013	-0.116299	0.0526185	-0.104066	-0.0133255	-0.177838	0.0527873	-0.142792	-0.149867	-0.139872	-0.0671849	-0.101686	-0.014966	0.411395	-0.0763178	0.294635	0.0524111	0.0434394	0.0937233	0.242638	-0.187338	0.569059	0.0949483	-0.0310268	-0.180218	0.357156	0.450105	0.153422	0.130198	-0.224778
CLU	P10909	4.13029	-0.627834	-0.903928	-0.810804	-0.883402	-0.919851	-0.562903	-0.495957	0.169005	-0.0960846	-0.351523	-0.461858	-0.887904	-0.412833	-0.335493	-0.438811	-0.628696	-0.464854	0.217026	-0.55649	0.129404	-0.282316	-0.623711	-0.899412	0.273945	-0.363713	-1.04295	-0.591287	-0.609033	-0.269064	-0.822321	0.120367	-0.710907	1.81357	-1.00157	0.143156	0.019515	0.93127	0.230663	1.14854	-0.355976	0.0527415	-0.10149	0.76744	0.727687	-0.4426	-0.364289	-0.835027
CMBL	Q96DG6	10.0473	0.645047	0.281939	0.206554	0.602664	0.175989	0.124933	0.189169	0.0313792	0.209923	0.209572	0.583076	0.451289	0.50794	0.421196	0.722416	0.407296	0.0723763	0.158639	0.300074	0.0265489	-0.0108533	0.333585	0.766649	0.334419	0.295456	0.718848	0.0730538	0.409058	0.0830779	0.0697508	-0.834597	-0.0619946	-0.476158	-0.180363	-0.171501	-0.034081	-0.126945	-0.388971	-0.579203	-0.537385	-0.272891	0.201733	-0.768374	-0.923266	-0.411387	-0.240765	0.478373
CMPK1	P30085	3.80472	-0.162882	-0.275244	-0.228531	-0.00162029	-0.322313	-0.238012	0.0395699	-0.073565	-0.0593972	0.0232463	-0.0138059	-0.0430226	-0.282355	0.00615883	0.0389504	-0.171551	-0.144634	-0.0511315	-0.0315628	-0.213956	-0.0486965	-0.134853	-0.0142756	0.0513468	-0.0873628	0.0829751	0.0775456	0.0353694	0.112673	-0.0255351	0.368823	-0.0827298	0.437747	-0.182143	0.0875864	0.259991	0.159051	0.13493	0.380976	0.0153408	-0.0547428	0.134115	0.200223	0.235637	-0.231017	0.200472	0.0803418
CMYA5	Q8N3K9	3.34345	0.238981	0.155853	-0.0594034	-0.111032	-0.0557516	0.235039	-0.427953	0.255891	-0.330645	0.203225	0.425908	0.393686	0.296558	0.176937	0.176308	0.220417	0.188193	0.263742	0.214861	0.251708	-0.127498	0.36179	0.294521	-0.00598621	0.38514	0.20681	0.0195861	-0.0286283	0.115599	0.0265532	0.0541558	-0.240457	0.321213	0.547322	-0.0332808	-0.0778465	-0.370059	0.104786	-0.780358	-0.383146	-0.133366	0.0411909	-0.115252	-0.079668	-0.404542	-0.21263	-0.0191936
COL14A1	Q05707	3.80125	-0.484942	-0.6248	-0.548666	-0.626854	-0.583423	-0.209543	-0.122308	0.0150928	-0.276549	-0.248752	-0.441959	-0.361057	-0.52501	-0.385007	-0.461284	-0.596386	-0.568817	0.0161827	-0.0552697	0.138401	-0.21982	-0.332893	-0.342194	-0.243454	-0.424666	-0.546245	-0.288017	-0.69337	-0.458442	-0.485725	1.46905	-0.407472	-0.296757	0.307095	0.0889034	0.0264215	0.167882	-0.442595	1.07679	0.213351	-0.0837269	-0.475282	0.447099	1.19297	-0.557493	0.180572	-0.421407
COL15A1	P39059	2.19259	-0.133222	-0.114119	-0.184354	-0.151824	-0.314629	0.248381	-0.0108414	-0.0208383	-0.269245	-0.016202	-0.10648	-0.1907	-0.162705	-0.0630789	-0.112875	0.0628223	-0.180984	0.138211	0.0548129	0.0471692	-0.115735	0.206815	0.0633073	-0.0893307	-0.158772	0.0873272	-0.103824	-0.0924129	-0.229536	-0.165465	0.605635	-0.057251	0.162835	-0.153924	-0.0390229	0.118497	0.120577	-0.0530744	0.507245	0.106715	0.00306654	-0.285545	0.0201216	0.400637	0.125316	-0.0768156	0.00158787
COL18A1	P39060	4.31319	-0.384266	-0.0997472	-0.242958	-0.27572	-0.0461762	-0.391332	-0.228578	-0.135849	-0.153767	-0.389391	-0.375443	-0.406484	-0.286385	-0.470079	-0.574309	-0.631212	-0.396091	-0.179865	0.0674129	-0.119007	-0.102407	-0.119514	-0.275717	0.195256	-0.260478	-0.18968	-0.293808	-0.164155	-0.282485	-0.173839	0.628566	-0.213821	0.170482	-0.084033	0.0502157	0.0910907	0.644478	-0.3486	1.21025	-0.199672	-0.116629	-0.488012	0.424127	0.974372	0.06371	0.2201	-0.324711
COL1A1	P02452	6.4885	-0.672404	-0.736471	-0.758049	-0.722466	-0.773103	-0.466619	-0.703916	0.172681	-0.585718	-0.24354	-0.379643	-0.335999	-0.350332	-0.491612	-0.441043	-0.449307	-0.482029	-0.382621	-0.112741	-0.413628	-0.451537	-0.223173	-0.469728	-0.203352	-0.463837	-0.557525	-0.549127	-0.775265	-0.471558	-0.768068	0.805535	-0.540155	1.29113	0.29563	0.332946	0.1842	0.337388	-0.296472	0.874819	0.304721	-0.0310268	-0.494419	0.461885	1.11693	-0.439099	0.339982	-0.316773
COL1A2	P08123	5.18584	-0.533854	-0.724172	-0.745156	-0.733192	-0.767847	-0.431383	-0.363011	-0.0852232	-0.572172	-0.268023	-0.262549	-0.10843	-0.185102	-0.35707	-0.321106	-0.305763	-0.408352	-0.277684	0.0642734	-0.423051	-0.349609	-0.0613663	-0.181414	-0.261243	-0.349378	-0.256126	-0.39597	-0.499519	-0.284412	-0.689132	0.906689	-0.544573	1.17619	0.286649	0.291224	0.192821	0.394402	-0.316727	0.651377	0.184032	0.190917	-0.44808	0.297955	1.09209	-0.527436	0.0805311	-0.365069
COL6A1	P12109	6.3004	-0.480741	-0.584221	-0.51326	-0.435147	-0.611392	-0.270511	-0.189342	-0.270779	-0.306144	-0.2645	-0.218626	-0.335999	-0.344018	-0.323858	-0.227611	-0.309787	-0.383934	-0.321221	0.0969043	-0.255439	-0.316532	-0.116127	-0.193998	0.00596142	-0.215213	-0.388859	-0.391825	-0.36855	-0.20013	-0.4285	0.517724	-0.383526	1.16857	0.153258	-0.00490808	0.231586	0.508059	-0.400717	0.800192	0.266768	0.144463	-0.375324	0.282489	0.85125	-0.0980618	0.152003	-0.346768
COL6A2	P12110	7.10083	-0.553396	-0.622515	-0.515448	-0.556108	-0.588047	-0.294934	-0.261492	-0.282474	-0.355569	-0.217762	-0.309855	-0.29642	-0.395319	-0.461555	-0.39489	-0.538575	-0.543805	-0.418107	0.00819254	-0.250398	-0.230654	-0.237819	-0.35425	-0.013504	-0.305231	-0.304719	-0.367198	-0.36855	-0.225828	-0.467083	0.588798	-0.338713	1.15	0.212717	-0.00490808	0.17677	0.59201	-0.396791	0.834396	0.232571	0.148623	-0.488012	0.335908	0.982306	0.0906084	0.22468	-0.379466
COL6A3	C9JNG9	9.36536	-0.768195	-0.540433	-0.636408	-0.516193	-0.623208	-0.627901	-0.59736	-0.653456	-0.336359	-0.4642	-0.405104	-0.438951	-0.546597	-0.58342	-0.470371	-0.555198	-0.48419	-0.573686	-0.107421	-0.584963	-0.416068	-0.535117	-0.428782	-0.205073	-0.529272	-0.584963	-0.692181	-0.470289	-0.37598	-0.420507	0.655766	-0.182495	1.02973	0.0249014	0.183164	0.598929	0.691608	-0.578279	0.923635	0.485827	0.20962	-0.551174	0.328397	1.03284	0.121764	0.2201	-0.602547
COL6A3	P12111	7.84215	-0.573834	-0.579782	-0.56897	-0.502366	-0.635121	-0.334169	-0.281983	-0.297652	-0.29683	-0.305544	-0.315879	-0.416552	-0.397497	-0.417612	-0.407927	-0.496687	-0.486355	-0.319454	-0.00989294	-0.230406	-0.274822	-0.327008	-0.368444	-0.0256152	-0.333168	-0.36488	-0.387691	-0.353222	-0.227681	-0.416527	0.613584	-0.35027	1.11872	0.210005	0.0270448	0.279778	0.500088	-0.438554	0.840855	0.331709	0.205632	-0.44808	0.365569	0.986914	-0.055887	0.156804	-0.322723
COQ5	Q5HYK3	2.3693	0.136787	0.131696	0.272702	0.140297	0.218977	0.143229	0.109888	0.155447	-0.000755787	-0.107929	-0.0737877	-0.239908	-0.238754	0.171467	0.245935	0.0721302	0.132857	0.122698	0.206341	0.221788	0.0320783	0.003896	-0.0645599	-0.100496	0.118181	0.159371	0.0805326	0.403429	0.135919	0.0236268	-0.501894	0.0925403	-0.188461	0.107363	-0.117345	-0.269222	-0.0754142	-0.014966	0.392745	0.16665	0.226771	0.0173686	-0.11379	-0.328456	0.00322127	-0.119714	-0.0143714
COQ9	O75208	4.48495	0.212122	0.265997	0.199902	-0.00324202	0.167784	0.176602	0.182386	-0.0692172	0.0815387	0.245845	0.094624	-0.0336952	-0.0183148	0.32347	0.00492668	0.058146	0.466303	0.0764749	-0.082849	0.0430684	0.224157	0.119014	0.235413	0.0266352	0.39003	0.135754	0.175786	0	0.0665383	-0.101771	-0.224617	0.0180902	-0.129372	0.117528	0.0325303	-0.23744	-0.225929	0.354608	-0.141356	-0.15997	-0.0499682	0.1561	-0.242114	-0.729387	-0.0123055	0.0703893	0.153591
CORO6	Q6QEF8	1.96963	0.19415	0.296499	0.164812	0.242377	0.173259	0.0396061	0.170096	0.173904	-0.143713	0.0756111	0.334001	0.103668	0.217658	0.362399	0.171934	0.183677	0.341281	-0.0807564	0.0579734	-0.0678535	-0.071239	-0.00547194	-0.0979571	-0.306701	-0.11308	0.302251	0.163161	0.303007	0.0297799	0.250824	-0.999393	0.314933	-0.510389	0.107363	-0.0433445	0.0455847	-0.31981	0.0309315	-0.590745	0.0428214	0.0921497	0.0805194	-0.451518	-0.65571	0.0160339	0.0537548	0.242229
COX4I1	P13073	5.64789	0.343922	0.394505	0.317634	0.162168	0.393307	0.175333	0.175571	0.0634108	0.108426	0.342578	-0.0170736	0.0593176	-0.00165558	0.343066	0.176308	0.376322	0.425437	-0.0163662	-0.098597	0.108626	0.285006	0.147471	0.0678325	-0.0925121	0.648582	0.125916	0.0894566	0.0910568	0.271981	-0.00148964	-0.592258	-0.0795202	-0.602955	0.0402493	0.0393581	-0.225905	-0.346511	0.519478	-0.556394	-0.0155053	-0.176077	0.0704257	-0.568843	-0.755539	-0.0980618	-0.0242476	0.187472
COX5A	P20674	5.32727	0.44213	0.404621	0.30157	0.0477757	0.382713	0.186718	0.23184	0.0273247	0.125153	0.426708	-0.0203485	-0.0228882	-0.0116282	0.377918	0.363118	0.607276	0.47523	-0.0496662	-0.134221	0.139681	0.367539	0.138993	0.0250373	-0.059454	0.804152	0.201467	0.213009	0.184604	0.315898	0.0103841	-0.549028	-0.0859466	-0.478149	-0.0674882	0.090219	-0.272609	-0.309267	0.672104	-0.762844	0.0441818	-0.376671	0.0891159	-0.973233	-1.31543	-0.148639	-0.0406423	0.22466
COX5B	P10606	4.74936	0.306188	0.284376	0.30157	0.16072	0.387431	0.20425	0.132586	0.00275612	0.0858173	0.190446	0.0778751	-0.0430226	0.0678663	0.302354	0.202277	0.32793	0.34372	0.0301082	-0.0349259	0.167572	0.21487	-0.0777423	0.0723429	-0.0845723	0.649602	0.0902212	0.265136	0.0339127	0.306965	0.233199	-0.750573	-0.0213962	-0.631481	0.102985	0.017395	-0.152315	-0.350109	0.432794	-0.440481	0.0208788	-0.0420456	0.0143631	-0.49084	-0.625251	-0.0188248	-0.0242476	0.16639
COX6B1	P14854	3.96113	0.343171	0.25858	0.432166	0.0064621	0.420036	0.205495	0.170096	-0.039145	0.208616	0.315763	-0.129283	0.123259	0.00660276	0.544805	0.136456	0.172181	0.236242	-0.0912707	-0.213928	0.121647	0.181208	0.0782077	-0.0979571	-0.0362959	0.924483	0.464947	0.137575	0.0368242	0.17992	-0.068604	-0.556143	0.0911169	-0.587826	-0.00944996	0.0743508	-0.18385	-0.416451	0.401575	-0.732697	0.276061	-0.162271	-0.16651	-0.661952	-1.06324	0.445351	0.0614562	0.221938
COX6C	P09669	3.26352	0.320785	0.437839	0.267622	0.125531	0.352866	0.130184	0.161844	0.0421357	0.144426	0.455832	-0.103004	-0.173525	-0.109973	0.246221	0.11231	0.404842	0.431183	-0.0394499	-0.114519	0.0512581	0.425043	0.0855801	0.0633073	-0.515	0.920264	0.10174	0.0864882	0.0599079	0.348602	0.0936675	-0.758759	0.0579829	-0.629267	-0.0157847	0.172024	-0.289662	-0.333989	0.814356	-0.647869	0.064435	-0.492813	0.134115	-0.546968	-0.860425	0.00836015	0.00400209	0.11303
COX7A1	P24310	5.33377	0.427387	0.476716	0.361209	0.154914	0.466487	0.199263	0.329622	-0.00276089	0.204687	0.344886	-0.0653062	-0.0650253	0.0164504	0.334526	0.157258	0.469666	0.517971	0.10833	-0.123441	0.213298	0.436502	-0.000780344	0.0768399	-0.264828	0.819641	0.068373	0.0730538	0.110534	0.472474	0.033843	-0.984918	0.0255618	-0.775871	-0.155671	0.0967798	-0.3492	-0.368233	0.596332	-0.42835	-0.0126739	-0.265492	0.0819557	-0.638631	-0.928216	-0.152935	-0.197232	0.15787
COX7B	P24311	5.48008	0.459317	0.461721	0.44009	0.152003	0.447407	0.220342	0.313571	-0.0620003	0.0872407	0.43106	-0.04182	0.109292	-0.00165558	0.425798	0.276135	0.436418	0.406897	-0.0703185	-0.0282078	0.0112381	0.269712	0.129038	0.134056	-0.0501461	0.758555	0.100305	0.164569	0.256305	0.474755	0.0526266	-0.921519	0.00605536	-0.941822	0.0599608	0.04072	-0.282817	-0.373715	0.692515	-0.973318	0.0332627	-0.396737	-0.0222013	-0.615682	-0.891504	-0.138664	-0.0174713	0.16639
COX7C	P15954	5.59424	0.463584	0.514574	0.378983	0.238265	0.448537	0.248381	0.229209	0.0340757	0.15939	0.364359	0.0870352	0.184485	0.0471992	0.257882	0.154304	0.442411	0.459572	0.0710967	-0.0793724	0.128114	0.375896	0.100212	0.224647	-0.169365	0.868641	0.00690866	0.161751	-0.0180149	0.348602	0.194691	-1.11548	-0.0731225	-1.02963	0.00156879	0.102007	-0.379916	-0.433525	0.630394	-0.911708	-0.01126	-0.467126	0.0919697	-0.418644	-0.73588	-0.249298	-0.0420165	0.120358
CP	P00450	2.1072	-0.252185	-0.25564	-0.257531	-0.356338	-0.339753	-0.294934	-0.35707	0.0726209	0.00678587	-0.0295949	0.0280147	-0.087368	0.00660276	-0.461555	-0.350168	-0.498982	-0.363896	0.231561	0.0373063	0.312022	0.152312	-0.397202	-0.397258	0.765359	-0.388624	-0.440133	-0.253757	-0.401672	-0.176671	-0.313023	0.50496	-0.287822	0.764315	0.0868158	0.122728	-0.14609	0.416803	-0.0592661	0.448314	-0.152159	0.0303736	-0.194056	0.864858	0.705491	-0.6782	-0.263034	-0.340719
CPA3	P15088	5.76843	-0.464834	-0.557789	-0.33076	-0.385654	-0.515784	-0.0795965	-0.0264721	-0.323308	-0.24039	-0.247012	0.032763	-0.0602818	-0.314914	-0.540148	-0.540419	-0.433854	-0.431105	-0.225462	0.087656	-0.151533	-0.359484	-0.258205	-0.170714	-0.0941052	-0.407593	-0.3629	-0.588912	-0.268116	-0.305786	-0.240873	0.786675	0.117926	0.41861	-0.212744	0.249437	0.0523672	0.458532	-0.089046	0.726928	0.059062	-0.236272	-0.411244	0.46971	0.692653	0.346357	-0.0461488	-0.191738
CPT1B	Q92523	3.08451	0.213895	0.302523	0.152463	0.109111	0.339536	0.0128498	0.108457	0.259352	0.0380368	0.220927	0.0232506	0.0622206	0.0788732	0.0365644	0.0389504	0.00729704	0.16769	0.0231621	0.0436969	0.147342	0.241246	0.0678236	0.0872779	-0.0119972	0.354193	0.120264	0.154683	0.0896554	0.115599	-0.177202	-0.483124	0.124898	-0.224778	0.156079	-0.129545	-0.244073	-0.16446	0.605168	-0.883044	0.127399	-0.197037	0.143775	-0.205828	-0.491039	0.361495	-0.00535345	0.0923147
CRAT	P43155	1.73936	0.14786	0.473516	0.0760674	-0.107538	0.166412	-0.0856709	0.131177	-0.102889	0.0943375	0.218411	-0.0351796	-0.0650253	0.0519948	0.163223	0.0923896	0.0721302	0.0899167	-0.0555365	-0.125232	0.0210004	0.132721	0.130464	0.149792	0.0841208	0.466105	0.153849	0.21437	-0.0829005	0.214453	0.0497527	-0.565088	0.279126	-0.302038	0.0539241	0.0663505	-0.0398402	-0.0256615	0.543171	-0.45799	0.0468988	-0.106679	0.325722	-0.370698	-0.524376	0.22359	0.169925	0.176266
CS	O75390	5.35221	0.279315	0.338147	0.225016	0.143233	0.444014	0.203005	0.0940733	0.0123606	0.0729423	0.349492	0.0136752	-0.0602818	0.0294771	0.150768	0.0341387	0.166399	0.377441	0.0670502	0.0130858	0.0416994	0.173011	0.261213	0.128291	-0.0347652	0.640397	0.14274	0.0549445	0.0656219	0.218542	-0.0392389	-0.500177	-0.050951	-0.50632	-0.0189624	0.017395	-0.207963	-0.113124	0.50066	-0.504532	0	-0.152003	0.0862558	-0.325987	-0.518766	0.128859	-0.10671	0.146431
CSE1L	P55060	1.80001	0.114338	0.453083	0.0804195	0.0304413	0.233464	0.120983	-0.0359325	0.329082	-0.157134	0.0347304	0.12607	-0.013689	-0.225152	-0.0454555	-0.0987134	0.058146	-0.0186758	0.180031	0.0212045	0.285655	-0.0265007	0.0101078	-0.0254779	-0.0225778	-0.0160837	0.248859	0.149003	0.2513	0.170101	-0.0546198	-0.380089	0.0753651	-0.314437	-0.075737	-0.036149	-0.0141025	-0.136232	-0.0843024	0.254459	0.177848	-0.0531497	-0.0237453	0.135291	0.11813	0.00322127	-0.134301	-0.0127673
CSRP1	P21291	2.05157	-0.461061	-1.0406	0.145557	-0.822002	-0.815852	-0.777198	-0.480805	-0.76154	0.331419	-0.894131	-1.00081	-0.706508	-1.27233	-0.265196	0.110787	-0.0966353	-0.151488	-0.312408	-0.643651	-0.382042	-0.712461	-0.397202	-0.312488	-0.0688219	0.122595	-0.161868	-0.167954	0.0512948	-0.229536	-0.778246	1.35419	-0.496697	0.213064	-1.50407	-0.237639	-0.0704594	1.4284	-1.23385	2.02668	-0.691878	-1.07239	-0.272639	0.343381	0.388746	-0.140085	0.811166	-0.639196
CSTB	P04080	2.25256	-0.204181	-0.295119	-0.158483	-0.25625	-0.411703	-0.326956	-0.314234	-0.108826	-0.110699	-0.241807	0.0469146	-0.166711	-0.00829601	0.194572	0.164615	-0.0827966	-0.188014	0.0737884	-0.167052	0.371007	0.124243	-0.49278	-0.714516	0.106489	-0.411842	0.156613	0.126057	0.0924568	-0.0271759	-0.0623717	0.465099	-0.0731225	0.512856	0.0508966	0.259998	0.243489	0.220979	0.0597868	0.287406	0.133802	0.110747	0.129956	-0.144817	0.0767336	-0.00193572	-0.0923972	-0.126109
CTSD	P07339	1.96589	-0.143372	-0.194977	0.0377893	-0.0113792	-0.155173	-0.154235	-0.069541	0.186079	0.0700655	-0.195787	-0.066999	0.0284801	-0.0591006	-0.327726	-0.454505	-0.189977	0.542596	-0.156018	0.0195842	-0.0708127	-0.0941396	-0.350692	-0.00157833	0.0685391	0.110794	-0.320006	-0.173281	0.107768	-0.1085	-0.195839	0.267676	-0.182495	0.412174	0.126184	-0.177822	0.178011	-0.123862	0.00297451	0.17263	0.347222	-0.0138798	-0.315485	0.0439024	-0.00065136	0.431072	0.2201	-0.1418
CTSG	P08311	5.72913	-0.551938	-0.564352	-0.257531	-0.50696	-0.504813	-0.160633	-0.302769	-0.0562525	-0.280216	-0.26626	-0.0219889	-0.259708	-0.292451	-0.588052	-0.860554	-0.787979	-0.762445	-0.270838	-0.513635	0.0822272	-0.359484	-0.754497	-0.619304	0.230053	-0.571431	0.0887749	-0.327064	-0.169179	-0.409242	-0.460921	0.757558	-0.0875578	0.717233	-0.247732	0.331834	0.106815	0.426298	-0.158802	0.736966	0.14272	-0.0388889	-0.307941	0.845443	1.05683	-0.409673	0.401954	-0.686997
CYB5R3	P00387	10.2653	-0.353713	-0.269871	-0.321162	-0.135724	-0.347573	-0.0660219	-0.151146	-0.0448251	-0.0266957	-0.305544	-0.289956	-0.285307	-0.209764	-0.276366	-0.229538	-0.219956	-0.207522	-0.175064	-0.130619	-0.145281	-0.218022	-0.219534	-0.228719	-0.187959	-0.209653	-0.0701582	-0.0327082	-0.108407	-0.123948	0.0309315	0.469485	0.167395	0.236324	-0.0333495	0.0967798	0.2705	-0.0213528	-0.0331326	0.837988	0.0697885	-0.0659451	0.0704257	0.344445	0.220064	0.18099	0.304727	-0.138299
CYC1	P08574	5.41388	0.357615	0.378626	0.31271	0.144698	0.445146	0.10507	0.24492	0.103759	0.0999894	0.360942	-0.0187101	0.0723343	-0.00996113	0.33085	0.0768766	0.193661	0.296658	0.0035336	-0.0880795	0.130692	0.245161	0.297218	0.23004	-0.18456	0.654691	0.239765	0.179969	0.2513	0.0994301	0.014812	-0.728299	-0.0604115	-0.53298	-0.0253391	0.141888	-0.312137	-0.362772	0.649503	-0.741247	-0.01126	-0.282192	0.00075984	-0.309152	-0.682639	0.145281	-0.012073	0.177672
CYCS	P99999	4.07892	0.313196	0.360262	0.290342	0.107609	0.442882	-0.0348353	0.108457	-0.141923	0.0971661	0.375692	0.0152755	-0.101916	-0.0487952	0.257882	0.254234	0.272486	0.484101	-0.0264199	-0.00823927	0.0648046	0.262004	0.154498	0.142661	-0.23816	0.615558	0.214788	0.111528	0.281073	0.286336	-0.0499883	-0.540182	-0.0604115	-0.524724	0.0524111	0.294652	-0.281111	-0.0635524	0.702614	-0.730568	0.0236397	-0.256297	0.0617173	-0.537134	-0.782174	-0.0412128	-0.0475283	0.0743179
DCN	P07585	2.56158	-0.445022	-0.926296	-1.00307	-0.824867	-1.00695	-0.546054	0.0868273	-0.306153	0.200747	-0.368441	-0.328002	-0.572152	-0.638901	-0.628031	-0.331419	-0.39914	-0.412463	-0.262327	0.747444	-0.39126	-0.14789	-0.325052	-0.514122	0.812041	-0.339225	-0.44641	-0.265087	-0.568644	0.00632095	-1.01346	0.0162816	-0.838019	1.92664	-0.247732	-0.0332808	0.415389	0.261621	-0.475338	0.924311	-0.0383606	0.667481	-0.4275	0.303439	1.06183	-0.178982	0.104337	-0.27196
DDB1	Q16531	1.26845	-0.0398173	0.0337062	-0.0388045	-0.0310974	-0.0750954	-0.0289707	-0.072783	0.181221	-0.0704646	0	0.103679	-0.0106359	0.117512	-0.0217652	0.0674882	0.00567865	-0.0171103	-0.0321963	0.0563941	0.0782251	0.0396118	-0.114437	0.00157833	-0.018034	0.053381	-0.107803	-0.0118804	-0.100388	0.106802	-0.0361824	0.0784812	-0.00455809	0.222904	-0.0790496	0.0311613	-0.0355186	0.11145	0.0103841	-0.102286	0.102803	0.138898	0.116003	0.0890508	-0.0948911	0.0337827	-0.0433927	0.0728083
DDT	J3KQ18	2.18761	-0.29627	-0.579782	-0.902303	0.147624	-0.489592	-0.303758	-0.0186357	-0.0648828	0.102807	-0.275095	0.0531602	-0.835636	0.209095	0.142405	0.522775	0.303112	-0.0632167	-0.0762742	-0.375065	0.183804	0.0123048	-0.153825	-1.39726	-0.355546	0.213683	-0.740818	-0.278419	0.227286	-0.325496	-0.12919	0.408656	-0.0446787	0.838189	0.0569453	0.0809836	-0.11536	0.282682	0.0824618	0.489086	-0.0971341	0.292155	0.367542	-0.235737	-0.619236	-0.369126	-0.0711913	0.0773335
DDX19A	F6QDS0	2.74715	0.119901	0.133049	0.0876436	0.0894618	0.170524	0.124933	-0.10561	0.19092	-0.00681734	-0.0828929	-0.00891829	0.475444	-0.13156	0.111317	0.0815482	0.105754	0.0942688	0.0217693	-0.0501566	0.324464	-0.105727	0.318648	0.235413	-0.126346	0.0974011	-0.0146935	-0.0391779	0.133837	0.189673	0.0697508	-0.288362	0.192835	-0.24498	0.0629692	0.0596495	-0.0155206	-0.284961	-0.103369	0.0216374	0.0222602	0.0497789	0.0990798	0.0121064	-0.0510449	-0.240129	-0.0516763	0.00634146
DDX39B	Q13838	3.35752	-0.219003	-0.0605626	-0.134748	-0.0477376	-0.0287845	-0.036305	-0.072783	-0.0462484	0.215141	-0.192436	-0.0318704	-0.31325	-0.288404	-0.30849	-0.0742602	-0.10186	-0.127641	0.0710967	0.0228229	0.0223894	0.0335879	-0.235981	-0.125243	-0.224136	-0.0788913	-0.528379	-0.381512	0.0670466	-0.313638	0.039649	0.108041	0.0448079	0.214298	-0.411379	-0.026135	-0.127573	0.419975	-0.0361824	0.625842	0.251539	-0.10173	-0.127812	0.213099	0.281372	0.191193	0.0290928	-0.122645
DES	P17661	5.77153	-0.280065	0.053844	-0.0340924	-0.126856	0.0145614	-0.154235	0.0259953	-0.257528	-0.182639	-0.305544	-0.0401568	-0.0650253	-0.117133	-0.112267	0.0784354	-0.117646	-0.348064	-0.324761	-0.165209	-0.225451	-0.0375557	-0.354677	-0.356269	-0.32904	-0.243337	0.216113	-0.10213	-0.191154	-0.127403	0.337035	-0.250355	0.416175	-0.30911	0.205927	0.275117	0.119789	-0.0271006	0.335855	-0.0723143	0.303586	0.167877	-0.0756404	-0.0635166	0.0442557	0.510181	0.141142	-0.00956488
DKFZp779D0968	Q68DG0	3.40455	0.238721	0.289237	0.171627	0.177998	0.388608	0.0727096	0.0515304	0.00550652	-0.025157	-0.0613365	0.38688	0.0240207	0.2205	0.368387	0.442735	0.359949	0.264837	0.0105746	-0.0382967	-0.0328064	0.258135	0.0285847	-0.146052	0.0383167	0.0472021	0.0327122	0.181361	0.242499	0.0482764	0.126771	-0.644387	0.0911169	-0.560143	0.146183	-0.0695496	0.0550718	-0.151846	0.16711	-0.728442	0.0844083	0.152771	-0.0424011	-0.368953	-0.583661	-0.390947	-0.0420165	0.142118
DLAT	P10515	2.62847	0.158897	0.10161	0.141397	-0.100577	0.208349	0.172791	0.152157	0.0109921	0.0985785	0.212103	0.00564671	-0.0761533	0.043993	0.0633922	0.0908456	0.169293	0.519051	0.0602801	-0.0450621	0.0430684	0.163388	0.0855801	0.148369	0.291135	0.443936	-0.137965	0.000788689	-0.0955977	-0.040144	-0.212994	-0.0213828	-0.141757	0.16921	-0.0724316	0.0796595	-0.195053	-0.196486	0.473037	-0.181513	-0.0718622	-0.153709	0.0293291	-0.179582	-0.543235	-0.0478647	0.0434222	0.164973
DLD	P09622	3.57286	0.162383	0.183535	0.0362968	0.00968266	0.291256	0.156156	0.099844	0.0554695	0.0985785	0.10178	0.00403547	-0.154865	-0.050508	0.22129	0.158732	0.140088	0.301685	0.0231621	-0.0148649	-0.0270472	0.192066	0.12045	0.0768399	0.0397706	0.41903	0.220083	0.0745525	0.0397301	0.0905337	0	-0.233146	-0.00151777	-0.0801497	0.00156879	0.0475092	-0.193447	-0.209497	0.426161	-0.0696201	0.10019	-0.106679	-0.029937	-0.409645	-0.421348	0.152261	0.0251598	0.159293
DLST	P36957	5.45834	0.27633	0.321631	0.104836	-0.0477376	0.499552	0.0997272	0.0969615	-0.0634408	0.149886	0.209572	0.0717359	-0.0492749	0.0487995	0.168724	0.166081	0.0612655	0.553174	-0.0555365	-0.0231895	0.0293155	0.345826	0.250758	0.227345	0.100929	0.564559	-0.01314	0.154683	0.103608	0.250842	-0.190732	-0.292812	-0.146787	-0.153036	0.0478625	0.0284181	-0.144537	-0.13313	0.524662	-0.290219	-0.0703893	-0.220092	-0.112947	-0.351613	-0.581709	0.118203	-0.0337882	0.0773335
DMD	A0A075B6G3	5.35576	0.161935	0.201698	0.0658612	0.289506	0.194954	0.132802	0.0692868	0.189712	-0.0625505	0.0489588	0.139339	0.160306	0.0725937	0.0692868	0.075316	0.157681	0.322855	0.0724432	0.0922875	0.115152	0.135536	0.110367	0.0917282	0.0222301	0.0610671	0.0372183	-0.00870275	0.135196	-0.00953293	0.00148773	-0.392772	0.161981	-0.343184	0.0249014	-0.195347	0.0181298	-0.130034	0.0626407	-0.344546	0.00140142	0.213595	-0.0597169	-0.121117	-0.25511	-0.000644922	-0.0852938	0.0031743
DPYSL2	Q16555	6.74099	-0.320802	-0.220664	-0.28153	-0.204957	-0.249083	-0.067524	-0.125671	-0.0533872	-0.133729	-0.287555	-0.342277	-0.250674	-0.348224	-0.0907454	0.0674882	-0.0605879	-0.205737	-0.0599554	0.0179625	-0.00565195	-0.00619173	-0.39105	-0.418197	-0.187959	-0.349378	-0.0896766	-0.192983	-0.11971	-0.194683	0.00297451	0.486899	-0.205051	0.438803	0.00156879	0.0187774	0.1029	0.278028	-0.292819	0.851555	0.110616	0.188226	-0.0345986	-0.00541353	0.293114	0.094238	0.143563	-0.00158978
DPYSL3	Q14195	3.04248	-0.209522	-0.365963	-0.17741	-0.315466	-0.200479	0.0465655	0.0619144	-0.039145	-0.196428	-0.159345	-0.278146	-0.209832	-0.0116282	-0.0744066	-0.127177	-0.291766	-0.252865	0.177531	-0.0231895	0.300618	0.160627	-0.0516293	-0.225025	-0.0408978	-0.0856647	-0.149867	-0.0538411	-0.41952	-0.192871	-0.309328	0.607228	-0.090785	0.46702	0.161703	-0.000699997	0.023663	0.0126615	-0.272895	0.64483	0.0737906	0.156906	-0.202774	0.389484	0.319451	0.0954459	-0.0754075	-0.21368
DUSP3	P51452	2.54604	0.156055	0.176992	0.058527	0.185137	0.140092	0.0754342	0.145198	-0.0462484	-0.00378323	-0.00587034	0.0248404	0.0723343	0.184557	0.131177	0.308375	0.0233808	0.131446	0.142063	0.0999737	0.187524	-0.0793762	0.0752485	0.13693	0.0251684	0.113753	0.200128	0.370175	-0.0485492	-0.00475836	0.228124	-0.30325	-0.00455809	-0.289745	0.0912437	0.0118513	0.115909	-0.337556	-0.0515304	-0.0981627	-0.00984764	0.241126	0.286396	0.102953	-0.359874	-0.485297	-0.135768	0.3768
DYNC1H1	Q14204	4.75053	-0.117407	-0.0652089	-0.13139	-0.0611892	-0.122942	-0.0158615	0.0259953	0.0699954	-0.0752339	0.0770001	-0.0219889	0.15895	-0.0300918	-0.112267	-0.0951948	-0.0845194	-0.0860138	-0.0206664	-0.0450621	0.0196095	-0.077745	-0.107695	-0.108129	-0.0782514	-0.160559	-0.0509007	0.0549445	0.00149155	-0.0483088	0.0250907	0.233009	0.0433364	0.166663	-0.0110312	-0.0204439	0.105511	-0.00992537	-0.0623717	0.124034	-0.0240335	0.0878239	-0.131136	0.186044	0.258686	0.0906084	0.0780025	-0.027267
ECH1	Q13011	1.41267	0.124731	0.321631	0.318862	-0.0595012	0.268416	0.0142703	0.101283	-0.250947	0.141689	0.347191	0.0152755	0.0476475	0.0180855	0.115596	-0.00824881	0.00243664	0.139891	-0.281119	-0.136025	0.222997	0.18393	-0.116127	-0.071178	0.0455704	0.577479	-0.0256174	0.0473313	-0.00598001	0.141673	-0.202677	-0.469625	0.341516	-0.486142	0.00938845	0.104614	-0.0499744	0.00423288	-0.111389	-0.193195	0.208506	-0.051558	0.263794	-0.23256	-0.545135	0.31352	0.201634	0.00792265
ECHS1	P30084	1.90932	0.109366	0.141139	0.0976973	-0.00649166	0.186857	0.0740724	0.131177	0.0205421	0.032136	0.114012	0.0200658	0.019547	0.0741663	0.153545	0.110787	-0.048769	0.0650039	-0.057008	0.0984397	0.0512581	0.132721	0.356924	0.0843034	-0.0925121	0.366652	0.068373	0.0180292	-0.160816	0.0830779	-0.0530744	-0.17722	-0.00151777	0.0290322	-0.152178	0.0650129	-0.0572572	-0.048861	0.497499	-0.336428	0.0263958	-0.167433	0.0544198	-0.219918	-0.331731	0.320767	-0.021533	0.0863409
ECI1	P42126	8.25263	0.343425	0.407978	0.248412	0.0586996	0.448537	0.010004	0.121281	0.196949	0.00979137	0.33795	-0.04182	0.0966063	-0.0385633	0.119862	0.069057	0.265741	0.458447	0.0924904	-0.018189	0.265852	0.220184	0.17261	0.20424	-0.0210614	0.629066	0.40345	0.239976	0.125656	0.102384	-0.242633	-0.380089	-0.274916	-0.223107	-0.346069	0.0529175	-0.354573	0.248597	0.243297	-0.0885854	-0.198063	-0.0341663	-0.0628874	-0.391811	-0.502066	0.113442	-0.11392	0.00158787
EEF1A1	P68104	9.14687	-0.660549	-0.671268	-0.48512	-0.303427	-0.480966	-0.110229	-0.219566	-0.186746	-0.132072	-0.259231	-0.280108	-0.294561	-0.38448	-0.693897	-0.58414	-0.512832	-0.541553	-0.408684	-0.163367	-0.39126	-0.498772	-0.725825	-0.666125	-0.380604	-0.590571	-0.484658	-0.468333	-0.397736	-0.357601	-0.0530744	0.833709	-0.258491	0.547526	0.0249014	0.0836287	0.174285	0.33515	-0.150515	0.784644	0.343912	-0.0918822	-0.377296	0.396685	0.859889	0.35142	0.251859	-0.346768
EEF1B2	P24534	1.32875	-0.0772234	0.0409303	0.0511546	0.0586996	0.068444	0.00143337	0.0440669	-0.175798	-0.0313225	-0.084445	0.184134	-0.0729651	-0.138828	0.115596	0.0293107	-0.0845194	-0.186253	0.0035336	0.00164223	0.0168247	0.0634584	-0.230478	0.352539	-0.33845	0.0253668	-0.12616	-0.0522046	-0.0829005	-0.0965977	0.132215	-0.0676627	0.0329943	-0.0984116	-0.150434	0.109812	0.20748	0.0293722	-0.14392	0.293697	0.187729	-0.012331	-0.201026	0	0.180381	0.19908	-0.0461488	0.118895
EEF1G	P26641	3.81005	-0.111191	-0.0284505	-0.064199	-0.0195622	0.038758	0.0410008	-0.0343513	-0.102889	-0.0452914	-0.026608	0.042213	-0.082551	0.0164504	0.0707564	-0.0132208	-0.0122433	-0.203955	-0.103382	0.106093	-0.125146	-0.0567069	-0.0371459	-0.133877	-0.111748	0.155996	-0.0945976	-0.155601	-0.0014925	-0.0255632	0.266999	-0.0387197	0.130453	-0.101478	0.107363	0.102007	0.0765247	-0.0694714	0.177679	-0.11057	0.267933	0.02284	-0.119534	0.0517435	0.146652	0.162669	-0.00938129	0.0637155
EHD1	A0A024R571	6.53274	-0.449683	-0.295119	-0.332688	-0.227529	-0.373283	-0.241399	-0.214187	-0.0533872	-0.0752339	-0.296522	-0.520937	-0.594836	-0.527393	-0.430031	-0.481812	-0.543304	-0.439468	-0.152868	-0.0115485	-0.131312	-0.193087	-0.344734	-0.118373	-0.234641	-0.218931	0.071305	-0.301564	-0.21174	-0.162422	-0.0361824	0.60404	-0.0795202	0.390512	0.00470161	0.0447974	0.131367	0.370555	-0.494088	1.30931	0.00978088	-0.184773	-0.248972	0.463846	0.643465	0.302058	0.0993576	-0.138299
EHD2	Q9NZN4	3.08789	-0.343179	-0.562161	-0.447041	-0.180896	-0.468123	-0.219527	-0.223164	-0.039145	0.270071	-0.252236	-0.315879	-0.368855	-0.386642	-0.463681	-0.459021	-0.543304	-0.367881	-0.187902	0.122789	-0.128226	-0.175535	-0.311433	-0.344196	0.533269	0.0671868	-0.165316	-0.412673	-0.182662	-0.253878	-0.496187	0.921492	-0.405461	0.599434	-0.191076	-0.0375853	0.0523672	0.338506	-0.344814	1.18678	-0.186848	-0.191768	-0.381249	0.623176	0.70069	0.075999	0.442821	-0.195372
EIF3A	Q14152	3.26359	-0.139631	-0.225856	-0.187839	-0.182733	-0.174167	0.0754342	-0.00308943	0.0109921	-0.0159578	-0.3385	0.162632	-0.279784	0.0180855	0.104157	0.00164413	0.0169687	0.00771093	-0.12946	0.00655746	-0.11137	-0.0280747	-0.228648	-0.0303059	-0.0845723	-0.0554323	0.0130217	0.0519042	0.0207376	-0.038517	-0.178886	0.324957	0.0285392	0.484508	0.00938845	-0.0843163	0.0360346	0.0513568	-0.0453715	0.324747	0.375597	-0.109988	-0.104754	0.0530462	0.060586	0.0211275	0.100604	0.0314326
EIF4A1	P60842	4.65905	-0.263525	-0.205196	-0.350152	-0.133946	-0.310802	-0.170283	-0.255954	-0.149553	-0.080019	-0.210965	0.146659	-0.0745583	0.0694437	-0.427953	-0.429919	-0.277903	-0.227297	0.024554	0.087656	-0.00423717	-0.124127	-0.271329	-0.165393	0.223672	-0.104457	0.0402148	-0.238787	-0.0240703	-0.255768	-0.00596809	0.46158	-0.220876	0.504813	0.278907	0.0716891	0.145392	0.160316	-0.124313	0.384909	0.0975714	-0.0902472	-0.285545	0.369756	0.627533	0.167271	-0.0824623	-0.293219
ENDOD1	O94919	2.93483	-0.158218	0.170419	-0.106443	-0.0867548	0.00691581	0.0686131	-0.123989	-0.0490994	-0.125462	-0.160982	-0.038496	-0.183805	-0.186984	0.0214415	0.0659175	-0.0353799	0.0561075	0.0231621	0.0276666	-0.00423717	-0.0124102	-0.124609	-0.206693	-0.261243	-0.133989	-0.137965	-0.176843	-0.136012	-0.0271759	0.324011	-0.306246	0.497942	-0.462295	0.0749421	0.0242944	0.14666	0.0376558	-0.068604	0	0.167899	0.614334	0.0382345	-0.0934701	-0.130097	0.225797	0.126533	-0.0224175
ENO1	P06733	3.0344	-0.15342	-0.218937	-0.175679	0.0336084	-0.112912	-0.130493	0.0320439	-0.148024	0.0985785	-0.240076	-0.179657	-0.266976	-0.209764	-0.127356	0.024467	-0.0403862	0.0381489	-0.0958006	0.0705457	-0.105289	-0.0155296	-0.173049	-0.0190659	0.089745	-0.109625	-0.0637105	-0.00394917	0.127022	-0.0450373	0.0425429	0.270696	-0.173913	0.339417	-0.0015707	-0.0275612	0.109419	0.133516	-0.145566	0.809734	0.0777812	-0.0643396	-0.211544	0.122939	0.26737	-0.00322795	-0.0188241	0.0697837
ENO2	P09104	3.74808	0.660798	0.367176	0.160707	0.906351	0.0507057	-0.253315	0.0663424	-0.436342	0.454545	0.116716	0.653619	0.161659	0.422875	0.377918	1.03494	0.546247	0.124371	-0.0555365	0.700692	-0.658741	-0.472816	0.358142	0.468872	0.152899	0.491355	0.428821	0.217087	0.294517	0.420176	0.632316	-1.92612	-0.0260229	-1.73482	-0.0173726	0.0650129	-0.217722	0.262799	0.0711689	-1.15272	-0.304854	-0.00615215	0.65394	-1.71197	-2.02563	-0.939997	-0.442005	0.826296
ENO3	P13929	4.63177	0.446307	0.29045	0.0422583	0.727218	0.00077033	-0.0202184	0.0168738	-0.185177	0.221637	0.103144	0.517964	0.292256	0.324573	0.288524	0.802883	0.163499	0.0709047	0.18128	0.448335	-0.126685	-0.267366	0.366639	0.300941	0.0953479	0.360436	0.337997	0.234623	0.185916	0.312076	0.337035	-1.02138	0.140121	-0.823177	-0.0205541	0.0132394	-0.157001	0.184142	0.00445938	-0.838793	-0.287638	0.0318756	0.536289	-0.683486	-0.930697	-0.613621	-0.420391	0.548491
EPB41L2	O43491	3.95661	-0.278274	-0.250339	-0.261197	-0.13217	-0.305081	0.0699797	0.0470567	-0.0292587	-0.258356	-0.283984	-0.229956	-0.225676	-0.401862	-0.0891032	-0.270622	-0.103605	-0.205737	-0.0525982	0.00328255	-0.0708127	-0.201943	-0.235981	-0.113242	-0.123089	-0.343278	0.0312073	-0.134666	-0.184357	-0.144806	-0.135718	0.54458	-0.0779181	0.372944	-0.157421	-0.0190248	0.0604649	0.28152	-0.379256	0.918895	0.0684519	0.0950265	-0.206275	0.323008	0.435731	-0.0214407	0.133856	-0.226636
EPHX1	P07099	10.2453	-0.392494	-0.210334	-0.365855	-0.343955	-0.373283	-0.16545	-0.156296	-0.274111	0.0172782	-0.300124	-0.235654	-0.241696	-0.159006	-0.327726	-0.388416	-0.388462	-0.313064	-0.218859	-0.172598	-0.230406	-0.227034	-0.212284	-0.0351496	0.12578	-0.12524	-0.0240519	-0.203844	-0.215199	-0.141309	-0.230355	0.619122	0.0796781	0.414322	0.0448222	0.212459	0.327531	-0.0285411	0.121306	0.708996	0.0181122	-0.0310268	0.142399	0.400783	0.355533	0.196831	0.45846	-0.117465
ESD	P10768	2.6319	0.101506	-0.0405993	0.0731587	0.25871	0.0236828	-0.0115185	0.104157	-0.119275	0.280064	0.0289998	-0.0236311	-0.0492749	0.0343323	0.0868273	0.263857	0.058146	0.0260506	0.0493815	0.177573	-0.0634255	-0.0455046	0.100212	0.138365	0.21983	0.0868983	0.0372183	0.0319834	0.258801	0.177122	-0.0423021	-0.00546789	-0.057251	-0.00501537	0.0808911	-0.0680809	-0.0942326	-0.0918851	0.0206947	0.121678	-0.00280666	0.185529	0.197764	-0.0663428	-0.186795	-0.164453	-0.0147696	0.219211
ESYT1	Q9BSJ8	3.39224	-0.262162	-0.428444	-0.216024	-0.0244946	-0.491757	-0.533545	-0.54915	0.279946	-0.37308	-0.0643964	-0.0602412	0.195103	0.0519948	-0.0776596	-0.159884	-0.365243	-0.260254	-0.00922751	0.160032	0.0688438	-0.196622	-0.0581133	-0.256734	-0.0104923	-0.191275	-0.0847723	-0.164414	-0.196272	-0.1085	-0.0623717	0.608024	-0.231524	0.445121	-0.68153	0.425499	-0.286235	0.86532	-0.082725	0.17944	-0.0659795	0.137504	-0.0724418	0.492933	0.24226	0.0337827	0.0563264	0.0173726
ETFA	P13804	1.87623	0.121719	0.0423708	0.19322	-0.116287	0.104713	0.168969	0.174205	-0.19936	0.0555949	0.156682	-0.19253	0.160306	0.0310974	-0.0123973	0.00656509	-0.0270743	0.0694318	0.207253	-0.213928	0.310886	0.243857	-0.0307553	-0.0579724	0.114788	0.573185	0.0974309	0.0700512	0.0382781	0.214453	-0.367684	0.0750313	-0.199814	0.320067	0.0734506	0.055614	-0.161703	-0.0964103	0.425052	-0.161295	-0.0354838	-0.138424	0.188461	-0.0480714	-0.172043	0.154581	-0.039269	-0.162991
ETFDH	Q16134	3.77168	0.204425	0.1344	0.0876436	0.0970507	0.0989707	0.106403	0.191874	0.138005	0.0843925	0.193011	0.0778751	0.0838075	0.0310974	0.282194	0.227787	0.145976	0.12862	-0.104903	0.0308871	0.139681	0.111432	0.190498	0.145518	0.160936	0.313587	0.144133	0.21437	-0.0955977	0.0665383	0	-0.0829973	0.0329943	-0.149858	0.0402493	-0.0607615	-0.235786	-0.212769	0.469816	-0.620009	0.0791092	-0.109988	0.35334	-0.379458	-0.705823	0.00322127	0.119172	-0.00477457
F13A1	P00488	9.47263	-0.553948	-0.414543	-0.31925	-0.387771	-0.395402	-0.300222	-0.353123	-0.267455	-0.222644	-0.11109	-0.152452	-0.0857606	-0.337732	-0.430031	-0.481812	-0.48072	-0.41865	-0.27597	-0.326866	-0.228753	-0.397637	-0.432569	-0.668632	0.0713849	-0.687701	-0.270904	-0.357059	-0.260947	-0.194683	0.0964551	0.410482	-0.0619946	0.660441	0.0156136	0.0596495	0.34421	0.512028	-0.294644	0.556034	0.303586	0.0645308	-0.161403	0.440145	0.636778	0.244427	0.318718	-0.425669
FABP3	P05413	3.80321	0.403223	0.478846	0.413889	-0.0162835	0.434927	-0.179998	0.367191	-0.417799	0.303523	0.128823	-0.0806088	0.0780821	0.244441	0.183745	0.638252	0.228765	0.291614	-0.191129	0.398096	-0.0516844	0.0426145	-0.25634	0.290655	0.273945	0.57211	0.108893	0.158928	0.32342	0.633239	0.489038	-1.0972	-0.331059	-0.823177	0.350835	-0.102238	-0.109292	-0.245898	0.371969	-0.963282	0.0346317	0.298409	0.2175	-0.659817	-1.08242	-0.0398862	0.126533	0.173451
FABP4	P15090	1.73497	-0.351987	-0.766425	-0.732378	-0.443931	-0.68131	-0.284417	-0.215978	-0.163388	0.604231	-0.45614	-0.42233	-0.455463	-0.520257	-0.544642	-0.634326	-0.52214	-0.452106	-0.291473	-0.0484562	-0.0917001	-0.163375	-0.358674	-0.489536	1.29418	-0.0805817	-0.401	-0.519427	-0.499519	-0.361665	-0.773148	1.05591	-0.683848	0.980558	-0.155671	-0.155819	0.156767	0.0916958	-0.465026	1.42606	-0.444785	-0.177812	-0.557869	0.987109	0.697481	-0.258527	0.95523	-0.346768
FAM162A	Q96A26	1.61905	0.171068	0.502064	0.348033	0.00807333	0.393307	-0.0826306	0.0440669	-0.330227	0.0526834	0.389175	-0.0252752	-0.151498	-0.205942	0.501865	0.0862041	0.0185742	0.115834	-0.00496125	-0.116299	0.0981245	0.110001	0.155899	-0.0895352	-0.198203	0.386364	0.168984	0.167381	0.159444	0.112673	0.0206947	-0.623682	0.00151634	-0.775871	0.118975	0.453374	-0.19666	-0.0933919	0.597316	-0.629898	0.167899	-0.113305	-0.0628874	-0.361991	-0.589529	0.282042	0.0524673	0.0908232
FBN1	P35555	2.8529	-0.329422	-0.497936	-0.480839	-0.435147	-0.318466	-0.0887179	-0.234012	-0.0138588	-0.065711	-0.0461345	0.18271	-0.0666094	-0.17947	-0.565042	-0.58414	-0.552812	-0.48419	-0.253865	0.17029	0.0674987	-0.31269	-0.340777	-0.287228	0.721651	-0.139264	-0.378819	-0.431698	-0.137652	-0.307745	-0.446647	0.698246	-0.435921	0.900822	-0.212744	-0.00772047	0.348625	0.213686	-0.313023	0.0541153	0.165401	0.413502	-0.643097	0.723121	0.912741	-0.0829551	0.2201	-0.350815
FBP2	O00757	5.06411	0.484524	0.284376	0.189196	0.442701	0.0946491	0.0658755	0.00462151	-0.0548191	0.0729423	0.350641	0.487158	0.163012	0.115986	0.229209	0.613736	0.38257	0.184115	0.316967	0.565108	-0.109847	-0.189559	0.669071	0.179366	0.0412226	0.433315	0.261751	0.150425	0.104996	0.410676	0.454687	-0.838929	-0.143432	-0.577116	-0.231053	0.284343	-0.0514283	-0.0783954	0.121306	-0.627914	-0.448606	0.00765371	0.692999	-0.829475	-1.0551	-0.72647	-0.308631	0.2556
FGG	P02679	1.41495	-0.266529	-0.506336	0.0511546	-0.333715	0.00077033	-0.370788	-0.112267	0.0934544	0.402895	-0.402883	-0.209251	-0.408492	-0.260389	-0.588052	-0.606508	-0.687695	-0.191541	0.027334	-0.098597	0.726776	0.23863	-0.710422	-0.701623	1.0259	-0.669779	-0.605888	-0.400128	-0.399703	-0.227681	-0.4285	0.608024	0.0896921	0.190677	-0.419755	0.20276	-0.203108	0.249785	-0.239115	1.19184	-0.220757	-0.30287	0.0990798	1.15119	0.333992	-0.783053	-0.112475	-0.383605
FH	P07954	5.40108	0.279064	0.252369	0.181114	0.0336084	0.35166	0.209221	0.146593	-0.0334873	-0.0421758	0.284839	0.0311818	0.0358825	0.0913506	0.24882	0.0815482	0.129725	0.333939	0.120096	-0.0915766	0.116453	0.233384	0.201397	0.0617957	0.0207586	0.497033	0.398788	0.219799	0.116051	0.151687	-0.0407696	-0.402358	-0.0137181	-0.194997	-0.157421	0.0488629	-0.229191	0.0890412	0.545213	-0.655929	-0.00140285	-0.186519	0.185792	-0.375947	-0.460246	-0.0175188	-0.0433927	0.0560946
FHL1	Q5JXI8	1.21522	0.182256	0.233575	0.168904	0.288181	0.314979	-0.241399	0.117019	-0.314705	0.24095	-0.139849	0.319825	0.121868	0.379021	0.104157	0.422012	0.175064	0.0184374	-0.314166	0.137802	-0.274077	-0.0663786	-0.214093	-0.0383883	0.335603	-0.0144672	0.179893	0.360377	0.211911	0.0665383	0.282995	-1.05375	0.458742	-1.05318	0.240887	-0.0505757	0.147928	-0.108547	0.121306	-1.05889	0.14272	0.214919	0.303733	-0.39536	-0.666008	0.091819	-0.146079	0.21237
FHL1	Q5JXI2	1.64497	0.244773	0.167782	0.30777	0.296115	0.426927	-0.263608	0.21864	-0.403133	0.148523	0.0908194	0.241319	0.184485	0.344255	0.269449	0.518188	0.237064	0.00771093	-0.277684	0.0532298	-0.358346	-0.00774384	-0.0843451	-0.0270853	0.213404	0.0808616	0.287196	0.439285	0.15409	0.0328789	0.29518	-1.18547	0.322231	-1.05022	0.215423	-0.0133615	0.11072	0.00985718	0.282995	-1.38417	0.0291462	0.15415	0.259992	-0.613613	-0.830003	0.0710957	0.0524673	0.329535
FHL3	Q13643	6.41719	0.446724	0.24863	0.332306	0.370643	0.224262	0.135416	0.170096	-0.0605612	0.17554	0.154052	0.2151	0.229081	0.289807	0.453105	0.700313	0.223205	0.16769	0.0684001	0.210608	-0.0516844	0.0214648	0.401318	0.235413	0.296009	0.292847	0.27453	0.167381	0.164777	0.290226	0.34409	-0.942344	0.030026	-0.768542	-0.075737	-0.124958	-0.0412836	-0.108547	0.102015	-0.60238	-0.0866742	-0.00615215	-0.00380349	-0.615682	-1.03361	-0.123129	-0.00535345	0.334583
FHOD1	Q9Y613	6.33162	0.310191	0.333447	0.236762	0.203533	0.116129	0.144526	0.161844	0.189712	-0.242177	0.184014	0.143735	0.692382	0.115986	0.31853	0.324229	0.366268	0.188193	0.207253	-0.0724449	0.255257	0.121406	0.250758	0.100588	-0.013504	0	0.220083	0.19796	0.0512948	0.00316429	0.20506	-0.68281	0.171441	-0.539203	-0.0707822	-0.0962391	0.00280428	-0.0679893	-0.0577159	-0.647869	-0.248804	-0.0691619	0.00530839	-0.264657	-0.456666	-0.345989	-0.0627952	-0.0111651
FITM1	A5D6W6	4.42934	0.265834	0.17568	0.071702	0.499927	0.229527	0.123618	-0.0858245	0.127943	0.0843925	0.0261259	0.244051	0.0593176	0.258339	-0.122308	0.425691	0.131209	0.449416	0.103069	0.248446	0.108626	0.0575337	0.210866	0.200124	-0.0547924	0.210922	-0.0397847	0.131827	0.285976	0.0695596	0.194691	-0.534901	-0.0121875	-0.570727	0.160299	-0.0462327	-0.0675149	-0.244223	0.332313	-0.616073	0.00699329	-0.0388889	0.171022	-0.282619	-0.807029	0.0223978	-0.175949	0.120358
FKBP3	Q00688	7.10869	0.228683	0.170419	0.0407705	0.204939	0.123218	-0.0115185	0.0810041	0.102475	0.208616	0.0866871	0.268413	0.148062	0.0944529	0.141006	0.161676	0.303112	0.417355	-0.00212407	0.115224	0.0458035	0.0199418	0.244186	0.0526938	0.10926	0.180196	0.248859	0.128945	0.117427	0.11852	-0.0134625	-0.184093	0.117926	-0.246676	-0.0658441	-0.111283	0.0208993	-0.16446	0.00594282	-0.312342	-0.0851865	0.150007	0.149266	-0.415038	-0.35154	-0.2756	-0.0711913	0.16639
FLNA	P21333	3.32479	-0.313846	-0.345095	-0.0123038	-0.281612	-0.36334	-0.121105	-0.144309	-0.072114	0.0872407	-0.309169	-0.381748	-0.283464	-0.399678	-0.368977	-0.237274	-0.414225	-0.412463	-0.0482023	0.0532298	-0.0767498	-0.154752	-0.150357	-0.203054	0.0133791	-0.0521121	-0.165316	-0.291875	-0.25026	-0.236982	-0.276497	0.697498	-0.245843	0.376255	0.102985	-0.0962391	-0.11536	0.368368	-0.458874	1.30931	-0.301395	-0.327695	-0.393172	0.705832	0.526249	-0.0162137	0.109299	-0.0583644
FLNC	Q14315	3.37319	0.220303	0.193942	0.279027	0.380628	0.310017	0	0.0440669	-0.0648828	0.00678587	-0.0132427	0.317233	0.0150595	0.223338	0.386206	0.449979	0.339539	0.246706	-0.058481	0	-0.0443945	0.23863	-0.0483983	-0.0303059	-0.0972972	0.110794	0.0844271	0.20892	0.0994363	0.0421371	0.0838675	-0.690619	0.0724826	-0.61386	0.227541	-0.0275612	0.0414996	-0.140899	0.0725856	-0.394242	0.0671144	0.0586481	-0.0917423	-0.447828	-0.591491	-0.247766	-0.0530615	0.105666
FN1	P02751	3.6167	-0.245825	-0.304244	-0.208926	-0.32964	-0.280548	-0.117989	-0.184074	0.089571	-0.219121	-0.144698	-0.150657	-0.106799	-0.0781865	-0.139202	-0.325222	-0.407741	-0.284533	0.219458	0.0212045	0.23383	-0.0908456	-0.0711696	-0.183205	0.314141	-0.230144	-0.121131	-0.162647	-0.300823	-0.223977	-0.219913	0.476476	-0.115224	0.620988	0.111729	0.0515676	0.0153556	0.25216	-0.233852	0.731569	-0.0659795	-0.0310268	-0.0868928	0.559524	0.52172	-0.224974	-0.153488	-0.243466
FTL	P02792	2.82342	-0.315789	-0.450562	-0.541961	-0.402677	-0.371289	-0.241399	-0.304673	-0.25588	-0.388826	-0.154446	0.0976486	-0.129804	-0.296509	-0.67653	-0.748527	-0.621175	0.0260506	-0.03075	-0.0724449	0.3948	-0.17205	-0.185418	0.429565	0.420627	-0.303256	-0.435963	-0.333014	0.503641	-0.405042	-0.418516	0.298575	-0.273082	1.16794	0.23423	0.25414	-0.0254846	0.522886	-0.108176	0.746934	-0.279107	0.00765371	-0.321168	0.468734	0.63006	0.340256	0.172298	-0.301028
FUNDC2	Q9BWH2	3.2398	0.224279	0.343999	0.120418	0.0509052	0.142885	-0.0158615	0.0545049	0.257045	-0.0159578	0.23344	0.171271	-0.0954323	0.337724	0.292309	0.21792	0.134175	0.215085	0.0991113	0.12128	-0.0575428	0.0912743	0.131889	0.0265875	-0.0972972	0.303254	0.0742314	0.0700512	0.164777	0.228037	-0.0953941	-0.253243	-0.138414	0.00784683	-0.0658441	-0.00350428	-0.118404	-0.048861	0.481593	-1.30599	0.145257	-0.0675526	0.0293291	-0.372446	-0.465633	0.0796649	-0.0378966	0.120358
GAMT	Q14353	3.27886	0.239305	0.153189	0.398867	0.346651	0.19226	-0.0158615	-0.0249014	0.0474839	0.040978	0.0935669	0.604496	0.154877	0.204795	0.165977	0.243158	0.051887	0.00771093	0.000707388	0.106093	-0.0648999	-0.0728626	0.275465	0.0857911	0.175556	0.158864	0.202804	0.130387	0.010406	0.0830779	-0.014966	-0.586783	0.187516	-0.656067	-0.212744	0.017395	-0.00985718	0.190347	0.0540614	-0.880681	-0.0499253	-0.037313	0.392064	-0.623985	-0.609265	0.31352	-0.0655885	0.227377
GANAB	Q14697	3.02063	-0.21809	-0.104522	0.0976973	-0.173573	-0.23089	-0.0765691	-0.149434	0.00137901	-0.153767	-0.00440073	-0.07549	0.0622206	-0.0851898	-0.280108	-0.317001	-0.133607	-0.0745702	0.039777	0.0814576	0.112545	-0.10739	-0.134853	0.0373945	-0.0210614	-0.0177021	-0.620009	-0.687092	-0.182662	-0.203773	-0.247928	0.46158	-0.111942	0.208119	0.0808911	0.0488629	0.101593	0.180406	-0.0623717	0.372086	0.0387325	-0.0420456	-0.259847	0.285818	0.493314	0.0747745	0	-0.173704
GAPDH	P04406	1.57446	0.199724	0.273376	0.0392809	0.313158	-0.15689	-0.132064	-0.0296187	-0.376031	0.0957522	0.00292635	0.295007	0.121868	0.250016	0.194572	0.607271	0.206397	-0.318839	-0.0120785	0.581672	-0.260498	-0.343717	0.221612	0.402355	0.0412226	0.17028	0.285935	0.213009	-0.00897932	0.322245	0.529827	-0.819535	0.323444	-0.642605	0.0524111	0.165797	0.0264215	0.213686	0.114446	-0.698998	-0.0169234	0.205632	0.557092	-0.50419	-0.617236	-0.234048	-0.313603	0.335843
GBAS	O75323	5.94102	0.337472	0.304925	0.22108	0.113608	0.374418	0.219111	0.215986	0.0817728	0.101399	0.273978	-0.0703893	0.124648	0.126634	0.41889	0.213671	0.272486	0.434619	0.144626	-0.0880795	0.0968065	0.196116	0.354485	0.0828137	-0.105308	0.551523	0.0281918	0.0396776	0.0641956	0.273292	-0.00746346	-0.524396	0.00756502	-0.379942	-0.0285378	-0.0593019	-0.175901	-0.330431	0.601247	-0.575377	-0.115243	-0.24716	0.0500238	-0.574867	-0.764363	-0.09255	-0.112475	0.262239
GBE1	Q04446	4.26491	-0.145513	-0.110912	-0.219586	-0.0816054	-0.112912	-0.0216732	-0.0249014	-0.0222383	-0.26379	0.0658488	-0.0302186	0.128807	-0.137007	0.138205	-0.0673494	0.148911	-0.0391846	0.101751	-0.194994	-0.159387	-0.13596	-0.0826914	-0.210341	-0.0735288	-0.164139	0.378808	0.00865078	-0.239652	-0.169529	0.147081	0.1469	0.127678	0.193182	0.244867	0.154521	-0.0631099	0.0321388	0.133573	-0.00128317	0.0804358	0.0674629	-0.0740402	0.0647173	-0.100466	0.0906084	0.205114	0.10271
GDI2	P50395	4.81424	-0.11606	-0.114119	-0.0610003	0.0288548	0.059602	-0.087194	-0.0923896	-0.0779257	0.048305	-0.107929	-0.0138059	-0.165013	-0.0267172	-0.175335	-0.100476	-0.0827966	0.00463152	-0.00354218	0.0436969	-0.00565195	0.0107722	-0.0483983	-0.104731	-0.00598621	0.0502949	-0.0896766	-0.0294843	-0.0104814	0.0220027	0.0206947	0.190065	-0.0399919	0.0568042	0.12042	0.0242944	0.119789	0.0182533	-0.0361824	0.393721	0.0791092	0.0689268	0.0128582	0.224706	0.271693	-0.107758	-0.0420165	0.0236382
GLO1	Q04760	11.2452	0.270303	0.183535	0.127445	0.243746	0.107575	0.10507	0.0751572	0.110163	0.213839	0.147456	0.0655704	0.30334	0.216234	0.181026	0.230594	0.20075	0.0723763	0.193706	0.184819	0.0994415	-0.0583143	0.148879	0.289364	0.16627	0.0884032	0.20681	0.192448	0.241238	0.153111	-0.10497	-0.135322	-0.0337667	-0.181955	-0.112602	-0.120385	-0.133719	-0.0843754	-0.0985789	-0.218338	-0.112209	0.0348749	0.124391	-0.193418	-0.273887	-0.125941	-0.232894	0.240886
GLUD1	P00367	3.65381	-0.144227	-0.217212	-0.0819211	-0.160846	-0.182885	-0.0260472	-0.16319	0.0354223	-0.113966	0.0797744	-0.0368366	0.185817	0.043993	0.115596	-0.120008	-0.173383	-0.196848	-0.178262	-0.0165257	0.112545	-0.10075	-0.104337	-0.296891	-0.00298977	0.0702367	-0.0445383	-0.0620522	-0.0439277	-0.00475836	-0.200964	0.341324	-0.130089	0.505821	0.0156136	0.148218	-0.0572572	0.187868	-0.0164709	0.100305	-0.0941377	0.0586481	-0.0756404	0.153623	0.271693	0.0438278	0.0703893	0.0908232
GNAI2	P04899	4.87696	-0.308631	-0.32267	-0.277812	-0.171748	-0.195178	-0.0645213	-0.244941	-0.194616	-0.174088	-0.214359	-0.36708	-0.270624	-0.244622	-0.192865	-0.227611	-0.140758	-0.102521	-0.0206664	-0.0315628	-0.0113263	-0.0359716	0.293403	-0.308573	-0.206796	-0.431121	-0.182677	-0.148589	-0.239652	-0.203773	-0.137355	0.550389	-0.0924015	0.388327	-0.0856981	-0.0247102	0.233974	0.458532	-0.352397	0.99679	-0.0777688	0.0213284	-0.199281	0.285818	0.393713	0.0710957	0.145979	-0.211839
GNB2L1	P63244	6.25613	-0.199459	-0.0436525	-0.184354	-0.0919228	-0.0445864	-0.0887179	-0.0940356	-0.011076	-0.0328679	-0.125398	-0.00891829	0.192456	-0.0470848	-0.0233326	-0.0656266	-0.105353	-0.122582	-0.191129	-0.110966	-0.145281	-0.067997	-0.23231	-0.289155	-0.0893307	-0.162348	-0.0477159	-0.076951	-0.0500932	-0.209255	0.0838675	0.164322	0.0768042	0.149999	-0.0430212	0.0215383	0.220788	0.070322	-0.16213	0.171492	0.0936351	0.155529	-0.156315	0.07373	0.251044	0.18099	0.163976	0.00634146
GNB4	Q9HAV0	2.84786	-0.227416	-0.238046	-0.29462	-0.105794	-0.357407	0.131494	-0.241289	0.354117	-0.0144305	-0.0385928	-0.12047	-0.124843	-0.155316	-0.0598583	-0.286585	-0.342392	-0.263962	-0.0192316	0.00328255	-0.0184507	-0.149602	-0.0629957	-0.298831	-0.127977	-0.305231	-0.202018	-0.167954	-0.0892353	-0.139564	-0.10497	0.553699	-0.155209	0.417539	-0.283588	-0.213089	0.0963511	0.0823836	-0.303804	0.663572	0.00140142	0.0393624	-0.34606	0.282489	0.489608	0.22359	0.0498886	-0.171913
GOT1	P17174	6.71964	0.360588	0.225989	0.321316	0.228624	0.381531	0.0686131	0.129768	0.00962305	0.130686	0.362082	0.205319	0.216107	0	0.235776	0.397244	0.199336	0.302939	-0.0409048	0.269047	0.0320764	0.066412	0.194595	0.27639	0.0855289	0.511691	0.182608	0.168785	0.0368242	0.294106	-0.0592661	-0.694539	0.0418634	-0.376224	-0.0707822	0.120154	-0.224265	-0.105503	0.239518	-0.625934	-0.106161	-0.0691619	0.212264	-0.48138	-0.731548	-0.10221	-0.0867119	0.260914
GOT2	P00505	5.65859	0.391932	0.47565	0.394213	0.0741625	0.513649	0.111722	0.168724	-0.0881524	0.000755787	0.451554	-0.0602412	0.0373583	0.0391707	0.401473	0.251473	0.147445	0.297916	0.0951421	0.0147128	0.0728717	0.129901	0.249446	0.211074	0.0827112	0.649602	0.278342	0.250624	0.0896554	0.309523	-0.101771	-0.834597	-0.0462441	-0.647078	0.129058	0.0609922	-0.22099	-0.0873747	0.532917	-0.584962	-0.0499253	-0.274746	0.2175	-0.477613	-0.751147	-0.0747812	-0.0895514	0.307878
GPD1L	Q8N335	9.0448	0.435677	0.340491	0.376626	0.380628	0.32731	0.237474	0.0969615	0.0448122	0.182217	0.275188	0.118645	0.0476475	0.228995	0.161844	0.404719	0.371304	0.404562	0.0643456	0.240123	-0.0313644	0.293853	0.0752485	0.295807	0.148863	0.478785	0.0551031	0.0427442	0.227286	0.557786	-0.0104599	-0.742434	-0.100512	-0.635921	-0.0974069	-0.128015	-0.195053	-0.100949	0.171082	-0.590745	0.0222602	0.0137472	0.045614	-0.56085	-0.716486	-0.116122	-0.217281	0.126193
GPD2	P43304	6.75488	0.30661	-0.0605626	0.157964	-0.0179219	-0.0398281	0.15358	0.104157	0.120349	0.252415	-0.269788	0.776664	0.352781	0.366242	0.198612	0.00656509	0.253521	0.331483	0.362806	0.158561	0.221788	-0.00774384	0.293403	0.361167	0.0855289	0.190043	0.0959918	-0.00236797	0.148717	0.0695596	-0.00746346	0.0447803	-0.0972619	0.181876	-0.490775	-0.155819	-0.152315	0.106208	-0.0985789	-0.352711	-0.270625	-0.479912	0.122997	-0.137369	-0.297708	-0.30239	-0.390315	0.0712967
GPI	A0A0A0MTS2	3.73991	0.259211	0.128987	0.0599966	0.391778	0.137294	-0.0187645	0.0229611	-0.0999298	-0.0297785	0.227197	0.145198	0.191131	0.0423875	0.263034	0.443945	0.221812	0.100051	0.0656984	0.334363	-0.132857	-0.193087	0.173994	0.427219	0.168929	0.290233	0.209474	0.14044	0.211911	0.188284	0.39253	-0.550804	0.0579829	-0.564367	0.0493803	0.0488629	0.0346656	0.075695	0.24581	-0.456229	-0.0881639	-0.00615215	0.364004	-0.442311	-0.651612	-0.256984	-0.124074	0.323198
GPT	P24298	8.43607	0.407067	0.119464	0.339586	0.146162	0.464255	0.220342	0.108457	0.289005	0.000755787	0.300384	0.094624	0.24194	0.149188	0.454232	0.282911	0.249424	0.203045	0.15737	0.349917	0.125531	-0.0108533	0.157299	0.251413	-0.0988955	0.615558	0.302251	0.225207	0.0133653	0.322245	0.161796	-0.85639	0.115127	-0.522668	0.00782776	-0.15738	-0.224265	-0.249253	-0.00298119	-0.513658	-0.0689178	0.0935888	0.0602605	-0.451518	-0.635333	-0.107758	-0.228193	0.180479
GPX3	P22352	3.06877	-0.402317	-0.989658	-0.840663	-1.00162	-0.893855	-0.325158	-0.385007	0.187291	-0.0609732	0.565795	-0.170531	-0.443062	-0.327315	-0.611435	-0.673145	-0.685079	-0.437373	0.0452731	0.519985	-0.202551	-0.0908456	-0.234144	0.118146	0.0222301	-0.0504551	-0.316169	-0.242515	-0.116472	-0.0499473	-0.672426	0.945622	-0.633558	1.3235	0.309631	0.0132394	0.0685172	0.129646	-0.130819	0.453942	-0.230594	0.159657	-0.307941	0.160891	1.20036	-0.0359137	-0.147557	-0.168337
GSN	P06396	11.783	-0.542476	-0.491668	-0.436639	-0.285554	-0.463867	-0.310856	-0.391064	-0.182044	-0.152087	-0.15771	-0.224279	-0.223907	-0.331473	-0.407343	-0.348073	-0.496687	-0.462721	-0.207376	-0.0148649	-0.287784	-0.25441	-0.260072	-0.467543	-0.0988955	-0.444118	-0.36488	-0.311318	-0.37434	-0.244467	-0.130819	0.314267	0.0403891	0.883092	0.0823746	0.208829	0.324172	0.283844	-0.068604	0.654639	0.184032	0.0615926	-0.0439665	0.318682	0.666628	0.206924	0.0588937	-0.175497
GSR	P00390	3.15317	-0.181877	-0.20862	-0.0867925	-0.291487	-0.223677	0	-0.175335	0.171457	-0.0562506	-0.144698	0.032763	0.0607696	-0.365172	0.0824618	0.304385	0.145976	0.0290847	-0.42379	-0.0950828	-0.424943	-0.168574	0.0498459	-0.133877	-0.0271358	-0.0487995	-0.0493076	-0.0987468	-0.121332	-0.0664353	0.0526266	0.118134	0.142872	0.46702	-0.145216	-0.155819	0.104206	0.245024	0.356935	0.23933	0.0764523	-0.109988	0.192456	-0.250124	-0.233508	-0.0653031	0.456514	-0.150591
GSTM2	P28161	1.34752	0.117769	-0.122165	0.279027	0.531635	-0.126301	0.0354142	-0.0711613	0.229076	-0.351707	0.164545	-0.0535154	-0.0244269	0.201921	0.0395699	0.655065	-0.000813007	-0.124266	-0.184682	0.122789	0.249337	0.102827	0.294676	-0.0110908	-0.160992	-0.141026	0.273257	0.22925	0.0397301	0.0405984	-0.111389	-0.441352	0.305143	-0.213123	-0.0397902	-0.00350428	0.112019	0.0689754	0.00742483	-0.312342	0.13508	0.208292	0.162902	-0.558859	-0.36994	0.184399	0.10682	-0.0435505
GSTO1	P78417	6.59002	-0.290747	-0.0965729	-0.0884194	-0.27572	-0.165503	-0.207886	-0.154577	-0.270779	-0.0531111	-0.252236	-0.527913	-0.315132	-0.0233502	-0.457312	0.238982	-0.147944	0.00463152	0.0684001	-0.0484562	0.0140343	0.118563	-0.484023	-0.364375	-0.16601	-0.211504	-0.124482	0.0335255	-0.0908232	-0.0175257	0.259556	0.222652	0.0710392	0.108141	0.207288	0.158289	0.136483	0.185385	-0.0377097	0.276861	0.539867	0.261755	0.113197	0.196692	-0.00065136	0.0893967	0.243985	-0.215524
GYG1	P46976	1.63467	0.158862	0.0919042	0.0212841	0.207746	0.180074	-0.00718832	-0.00618553	0.00550652	0.0365639	-0.00146532	0.0343423	-0.143116	0.196157	0.18646	0.506655	0.309685	0.217746	0.112262	0.204916	-0.129768	-0.0343885	-0.0212224	0.151215	-0.013504	-0.0587606	-0.0815117	0.243979	0.44895	0.0235615	0.384569	-0.581328	0.140121	-0.317999	0.0156136	0.188088	-0.0355186	-0.130034	0.125407	-0.500898	0.251539	0.305877	0.2175	-0.519599	-0.797942	-0.134411	-0.0838771	0.118895
GYS1	P13807	3.2153	0.253241	0.372912	0.113356	0.101585	0.346823	0.00715303	0.176937	0.0448122	0.0172782	0.119415	0.0976486	0.0651174	0.280303	0.168724	0.301718	0.603002	0.280199	-0.00212407	-0.0811095	-0.0737782	0.149529	0.06335	-0.0190659	0.0470166	0.215062	0.212134	0.150425	0.131115	0.014183	0.161796	-0.794075	0.340318	-0.746774	-0.031744	0.0447974	0.0937233	-0.30228	0.252075	-0.758499	0.170393	0.00153399	0.0158665	-0.649185	-0.846304	0.0134804	0.0198994	0.188867
H1F0	P07305	4.978	0.282422	-0.110912	0.0212841	0.346651	0.165038	0.0576315	0.0766211	0.511398	0.33262	0.208305	0.271094	0.0951896	0.0262318	-0.27077	-0.225686	0.234303	0.419669	-0.179865	0.110666	0.0715303	0.413492	0.200039	0.548734	0.0614004	0.303254	-0.156713	-0.103824	0.603247	0.0313301	-0.483642	0.346103	-0.258491	-0.0711045	-0.388594	-0.350917	-0.264157	-0.167631	-0.237359	0.255534	-0.230594	-0.16571	-0.389187	-0.140343	0.101228	0.216947	-0.088131	0.0205088
H2AFX	P16104	3.75211	-0.343268	-0.436448	-0.33076	0.0633554	-0.182885	-0.255025	-0.0375156	0.0554695	-0.0282364	-0.224591	0.0168738	-0.171819	-0.142476	-0.678998	-0.554846	-0.214287	-0.177483	-0.243777	0.0767913	-0.354734	-0.0696173	-0.303707	-0.04001	-0.547373	-0.149872	-0.488971	-0.406387	0.095253	-0.250106	-0.221648	0.577464	0.195487	0.10149	-0.17681	-0.151147	-0.0126858	0.516973	-0.35811	0.712914	0.21093	-0.18303	-0.643097	0.0852361	0.688617	0.605666	-0.00401306	-0.356907
H3F3A	P84243	4.06064	-0.310925	-0.188203	-0.138115	0.101585	-0.0131538	-0.139943	-0.0923896	0	-0.0159578	-0.174142	0.094624	-0.208082	-0.0591006	-0.511271	-0.53088	-0.167894	-0.115864	-0.298418	-0.0811095	-0.504735	-0.0170918	-0.23231	0.0465937	-0.523562	-0.0958843	-0.506353	-0.539923	0.109152	-0.28056	-0.0654845	0.351817	0.0695944	-0.0651054	0.0233574	-0.118865	-0.034081	0.384694	-0.209547	0.494558	0.282991	-0.167433	-0.498707	0.0491343	0.625001	0.516507	0.149597	-0.24912
HADH	A0A0A0MSE2	2.47565	0.154529	0.41689	0.164812	-0.0730634	0.330989	0.0808682	0.145198	0.0246158	0.136198	0.00292635	-0.278146	-0.0571284	0.10218	0.109888	-0.0366526	0.202164	0.304192	0.0911624	-0.0672708	0.0251637	0.153701	0.06335	-0.11495	0.182153	0.17028	0.171719	0.158928	0.0484123	0.210352	-0.114609	-0.341158	-0.0353203	-0.233161	0.0432992	-0.0318489	-0.0822968	-0.244223	0.675837	-0.273072	0.0428214	-0.0869832	0.154736	-0.312503	-0.483735	0.163821	0.0317087	0.0591478
HADHA	P40939	2.62036	0.180496	0.395632	0.232857	0	0.431504	-0.0333667	0.133992	-0.0348997	0.242229	0.146132	-0.0771947	0.0255084	0.0423875	0.00769424	-0.0332818	0.0736756	0.3498	-0.073293	-0.125232	0.116453	0.220184	-0.0133255	0.132617	0.15021	0.328948	0.0206268	0.0625176	0.0713129	0.172914	-0.165465	-0.541947	0.116527	-0.4311	0.0264435	-0.0375853	-0.0778465	-0.137786	0.642843	-0.520999	-0.00140285	-0.108333	0.2175	-0.213639	-0.539444	0.209157	0.199309	-0.0143714
HADHB	P55084	2.24372	0.168258	0.405741	0.249701	-0.00486565	0.424634	-0.0690274	0.194572	-0.138883	0.291224	0.0714355	-0.0806088	0.0432467	0.0694437	-0.0327721	-0.0485125	0.0875111	0.34006	-0.137221	-0.0433679	0.080894	0.186647	0.000780344	0.109394	0.182153	0.274452	0.0281918	0.0288939	0.0670466	0.202116	-0.199254	-0.577703	0.198134	-0.500237	0.0156136	-0.0375853	-0.0793285	-0.108547	0.67863	-0.528379	0.0111728	-0.133366	0.179097	-0.202715	-0.465633	0.2269	0.182928	0.0267611
HAGH	Q16775	6.12492	0.241482	0.232314	0.071702	0.216134	0.178714	0.0983882	0.0305343	0.13424	0.0843925	0.0289998	0.133457	0.277345	0.352054	0.20264	0.250091	0.351055	0.223055	0.0231621	0.260842	-0.0127487	-0.0455046	0.121885	0.228693	0.0251684	0.213683	0.05954	0.111528	0.0656219	0.154535	0.0964551	-0.503613	0.151093	-0.262033	-0.0221472	-0.0977368	-0.0283446	-0.13313	0.0206947	-0.51549	-0.0926423	0.109325	0.131344	-0.269533	-0.500223	-0.234048	-0.0447698	0.0606718
HBA1	P69905	2.02342	-0.423853	-0.582	-0.31925	-0.520832	-0.68626	-0.573535	-0.455195	0.263954	-0.567684	-0.320098	-0.19253	-0.420599	-0.278336	-0.567327	-0.606508	-0.995942	-0.359922	0.4709	-0.438227	0.884053	0.583932	-0.597501	-0.947306	0.171584	-0.624691	-0.844769	-0.0903249	-0.883949	-0.23885	-0.53881	0.577464	-0.115224	1.03881	-0.43241	0.376734	-0.722536	1.04041	-0.316727	1.07922	-0.258834	0.0659976	0.375763	1.10923	0.482166	-1.05321	-0.613291	-0.636724
HBB	P68871	2.35252	-0.495341	-0.716843	-0.397783	-0.67516	-0.829476	-0.543962	-0.43837	0.287876	-0.556527	-0.353393	-0.282072	-0.461704	-0.365172	-0.686429	-0.770809	-1.2124	-0.627328	0.479045	-0.504282	0.946853	0.455776	-0.63821	-0.981181	0.1596	-0.637074	-0.842008	-0.229509	-0.897781	-0.251991	-0.686733	0.808308	-0.263945	1.07932	-0.622334	0.277429	-0.743529	1.13029	-0.404653	1.15489	-0.225667	0.102193	0.1561	1.2996	0.61653	-1.06936	-0.56704	-0.639196
HBD	P02042	2.22809	-0.484704	-0.671268	-0.377745	-0.631864	-0.788986	-0.531471	-0.463681	0.312519	-0.590262	-0.298321	-0.249039	-0.426691	-0.341919	-0.647235	-0.707655	-1.18627	-0.532578	0.519095	-0.458405	0.917289	0.485868	-0.682605	-1.1218	0.164938	-0.732175	-0.847535	-0.257524	-0.980734	-0.270974	-0.632641	0.697498	-0.185943	1.09548	-0.501847	0.307153	-0.791305	1.09103	-0.361932	1.12697	-0.299668	0.0950265	0.256181	1.27469	0.528961	-1.11892	-0.588975	-0.636724
HBG1	P69891	1.22818	-0.257399	-0.141661	-0.323076	-0.706524	-0.465994	-0.284417	-0.393089	0.0150928	-0.3174	0.425618	-0.317893	-0.33409	-0.501398	-0.574202	0.140939	-0.948113	-0.404254	0.767074	-0.372936	-0.178411	0.80072	-0.338802	-0.37457	0.192645	-0.355505	-0.214463	-0.51041	-0.427524	0.145973	-0.693941	0.581522	0.312492	0.647714	-0.24215	0.873515	0.132648	-0.269549	-0.556218	0.918217	0.213351	-0.623851	0.700498	1.11983	-0.581709	-0.81901	-0.559146	-0.578621
HDHD2	Q9H0R4	1.72384	-0.0974997	0.00296259	-0.0546236	0.0430689	-0.0303571	-0.087194	0.0290227	-0.140403	0.0127907	-0.084445	0.195471	-0.213338	-0.0712166	-0.515676	-0.212284	0.0597067	-0.161829	0.148461	0.20349	0.00281763	-0.0924916	0.448967	-0.0351496	-0.151008	-0.0405507	-0.0896766	-0.0375576	-0.0423903	0.020442	0.0768266	-0.0778675	0.262782	-0.0237989	0.0719581	0.0256705	0.00839615	0.156518	-0.0906301	0.121678	0.359295	0.00459719	0.312324	0.332694	0.0341139	0.0661762	-0.198765	0.123278
HHATL	Q9HCP6	7.4409	0.42533	0.183535	0.315174	0.584423	0.509326	0.154869	0.168724	0.295763	0.0957522	0.144808	0.177002	0.0240207	0.254184	0.301102	0.183569	0.234303	0.748977	0.0314934	0.312035	0.11124	0.114289	0.261213	0.225996	0.00596142	0.0564604	0.238461	0.0670428	0.253805	0.147403	-0.145566	-0.949353	-0.0060811	-0.711208	-0.258959	-0.296602	-0.118404	-0.0724397	0.215356	-0.486453	-0.0211854	0.0167847	0.142399	-0.619827	-0.918334	-0.296042	-0.223506	0.126193
HIBADH	P31937	5.98408	0.1871	0.195238	0.153841	0.193657	0.00077033	0.136721	0.198612	0.00275612	-0.0220842	0.235929	-0.0535154	0.146695	0.043993	0.230525	0.145408	-0.112365	0.294138	0.0991113	0.0212045	0.0661521	0.201499	0.157299	-0.0530515	0.0981412	0.259832	0.167615	0.249297	0.0613384	0.172914	-0.0795751	-0.0512323	-0.184218	-0.041357	-0.0173726	0.0256705	-0.138346	-0.113124	0.193389	-0.123085	-0.0126739	-0.121629	0.127176	-0.116716	-0.346562	-0.0545466	0.0277829	0.0142293
HINT1	P49773	4.63993	0.209476	0.217087	0.171627	0.170824	0.160911	0.061759	0.0574732	0.125416	0.0599518	0.0728283	0.0264282	0.0417771	-0.0368652	-0.108934	0.125942	0.0951405	0.111547	0.33166	-0.314553	0.791758	0.268431	0.107473	0.243435	0.187408	0.1488	0.125916	-0.0359392	0.18329	-0.0466723	-0.0134625	-0.247473	0.0285392	-0.287997	-0.0365663	-0.0947437	-0.00562429	-0.0964103	0.00742483	0.16693	-0.0470252	0.0747676	0.0173686	0.0399661	0.0226183	-0.110541	-0.378111	-0.215524
HIST1H1E	P10412	5.8983	-0.404878	-0.262738	-0.149961	0.0064621	-0.116247	-0.265331	-0.241289	-0.404958	-0.0896368	-0.0859985	-0.131052	-0.116613	-0.162705	-0.419674	-0.477225	-0.242856	-0.258403	-0.337221	-0.180025	-0.555647	-0.237922	-0.599864	-0.0678654	-0.39821	-0.205959	-0.360922	-0.331028	0.22856	-0.214758	-0.0104599	0.54458	-0.0229368	-0.0877309	0.359427	-0.0176067	0.030549	0.493077	-0.410578	0.7176	0.161645	-0.113305	-0.385213	0.0750132	0.678886	0.438705	0.0993576	-0.281584
HIST1H2AB	P04908	2.75823	-0.327495	-0.385199	-0.369807	-0.0212045	-0.188141	0.0645046	-0.201711	0.200554	-0.165586	-0.234896	-0.0720873	-0.245281	-0.266347	-0.198166	-0.619086	-0.425097	-0.247348	0.436806	-0.304371	0.41398	-0.228843	-0.650406	-0.386901	-1.0241	-0.483829	-0.0896766	-0.406387	0.231105	-0.25766	0.128134	0.523641	0.202096	-0.0681019	-0.308646	-0.24924	-0.136802	0.591073	-0.35811	0.823568	0.212141	-0.152003	-0.351865	0.342316	0.559334	0.361495	-0.316927	-0.686997
HIST1H2BL	Q99880	7.69784	-0.526458	-0.262738	-0.167056	-0.0377302	-0.189897	-0.316203	-0.351153	-0.287516	-0.0752339	-0.199146	-0.0451522	-0.29642	-0.356673	-0.706431	-0.639442	-0.52916	-0.313064	-0.483871	-0.110966	-0.408003	-0.218022	-0.372749	-0.219501	-0.217175	-0.252834	-0.5306	-0.692181	-0.177591	-0.509379	0.108934	0.454517	-0.0353203	0.0677648	-0.080709	0.0256705	0.23755	0.617101	-0.197546	0.723049	0.330595	-0.188267	-0.391178	0.345509	0.714252	0.516507	0.243985	-0.199015
HIST1H2BO	P23527	3.63614	-0.27755	-0.25387	-0.0770659	0.11809	-0.070235	-0.184881	-0.072783	0.0219011	0.0858173	-0.184092	0.0469146	-0.146463	-0.086946	-0.524527	-0.545212	-0.160608	-0.0030961	-0.360651	-0.0621152	-0.449769	0.0214648	-0.148626	0.0617957	-0.23816	-0.0755167	-0.497635	-0.479287	0.0938554	-0.29021	-0.221648	0.379118	0.0433364	0.0921259	0.137646	-0.149594	-0.080812	0.279193	-0.253242	0.54465	0.159136	-0.0232072	-0.466858	0.107976	0.519904	0.514703	0.095612	-0.199015
HIST1H4A	P62805	3.03941	-0.26502	-0.0949888	-0.11637	0.270839	0.118969	-0.231263	-0.246771	-0.0138588	0.048305	-0.0859985	0.20812	-0.0650253	0.0327158	-0.509073	-0.454505	-0.133607	0.087008	-0.366112	-0.176306	-0.537111	-0.0108533	-0.237819	0.10793	-0.718663	-0.182173	-0.456933	-0.483693	0.175385	-0.222128	0.0118618	0.131482	0.0911169	-0.270636	0.114632	-0.102238	-0.0226307	0.419975	-0.281917	0.41888	0.174125	-0.276604	-0.340277	0.0360188	0.452963	0.463238	0.168737	-0.245348
HIST2H3PS2	Q5TEC6	3.09681	-0.33468	0	-0.134748	0.163614	0.138694	-0.193055	-0.0940356	-0.116282	0.156682	-0.216059	0.142272	-0.370811	-0.00497198	-0.64241	-0.860554	-0.373643	-0.102521	-0.340801	-0.217744	-0.543263	-0.0217886	-0.54419	0.193238	-0.644416	-0.151648	-0.45061	-0.474895	0.111916	-0.402947	-0.194135	0.458053	0.0638003	-0.602955	0.251476	-0.15738	0.0428624	0.157785	-0.335391	0.592211	0.311515	-0.197037	-0.580411	0.0915885	0.650951	0.72674	0.29605	-0.245348
HK1	P19367	1.75482	-0.0672778	0.137099	0.0348024	-0.0679626	0.0145614	0.0241761	-0.140902	0.0327282	-0.0437326	0.0531998	0.0469146	0.165714	0.00495481	-0.00773573	-0.0656266	0.0905676	-0.0407743	0.0804956	-0.139641	-0.00848675	-0.0810089	-0.0581133	-0.0238724	0.0585351	0.0143232	-0.0929554	-0.0836225	-0.187751	-0.0664353	0.194691	-0.166291	0.131838	-0.072608	0.100059	-0.0218644	0.0884533	0.0266008	0.27194	-0.204972	-0.0268874	0.0243497	-0.00838065	-0.00135183	-0.0269547	0.195706	0.0729313	0.0878363
HNRNPA1	P09651	4.43229	-0.293279	-0.130256	-0.373771	-0.1754	-0.195178	0.0713453	-0.171855	0.212507	-0.133729	-0.0461345	-0.319909	-0.239908	-0.282355	-0.387023	-0.375554	-0.177054	-0.137813	0.0231621	-0.0416751	-0.272372	-0.15992	0.168451	-0.256734	-0.0408978	-0.305231	-0.358947	-0.323112	0.0570426	-0.331461	-0.0670433	0.481697	-0.155209	0.406789	-0.175036	-0.0549326	0.0644965	0.172905	-0.138993	0.615835	0.273744	0.0273652	-0.357694	0.15605	0.552245	0.344326	0.104337	-0.0143714
HNRNPA2B1	P22626	4.17806	-0.214528	-0.21205	-0.179143	-0.0578146	-0.174167	-0.0525737	-0.115606	0.0686808	0.00226545	-0.107929	-0.0636158	-0.0244269	-0.164558	-0.372968	-0.360691	-0.169722	-0.0680718	-0.154442	-0.082849	-0.125146	-0.0663786	-0.13143	0.0678325	-0.0877428	-0.118279	-0.0896766	-0.160882	0.0938554	-0.194683	-0.121071	0.381913	-0.136745	0.405709	0.00156879	-0.0622225	0.0963511	0.117975	-0.190732	0.549915	0.138905	-0.0821009	-0.278156	0.263484	0.457714	0.248776	0.117941	-0.120916
HNRNPA3	P51991	3.22104	-0.203068	-0.0761089	-0.216024	-0.150025	-0.196943	-0.0645213	-0.0264721	0.0830755	-0.196428	-0.0736151	0.137871	0.0937715	0.243043	-0.361028	-0.325222	-0.19555	-0.207522	0.0301082	-0.100358	-0.151533	-0.0583143	-0.192533	-0.0206661	-0.210247	-0.0521121	-0.218039	-0.246252	-0.101988	-0.173096	-0.138993	0.441179	-0.050951	0.291131	-0.159173	-0.0161901	0.0631537	0.306872	-0.152169	0.0651894	0.141449	-0.146896	-0.375324	0.176514	0.536165	0.368506	0.111773	-0.126109
HNRNPC	P07910	2.70123	-0.16157	0.0466838	-0.121359	-0.0798926	-0.20225	0.0795116	-0.0249014	0.0150928	0.122379	-0.0875545	0.0359197	-0.136444	0.0535898	-0.0679226	-0.308827	-0.105353	0.0561075	-0.0409048	-0.0231895	-0.129768	-0.0249281	-0.340777	-0.0546899	-0.14274	-0.167727	-0.179188	-0.286092	0.0670466	-0.212922	-0.226866	0.314267	-0.0525236	0.307407	-0.221869	-0.129545	0.131367	0.0622244	-0.255017	0.526069	0.0222602	-0.0467939	-0.319271	0.146318	0.374749	0.134746	0.0792675	-0.00158978
HNRNPD	Q14103	4.1547	-0.29325	-0.350757	-0.261197	-0.0228486	-0.247254	-0.267056	-0.214187	0.0581212	0.0202622	-0.551662	0.080935	-0.318903	-0.138828	-0.432111	-0.302727	-0.140758	-0.0139842	0.0737884	-0.168899	-0.0992336	-0.0990944	-0.159042	-0.0319185	-0.0845723	-0.185807	-0.497635	-0.280333	0.0868487	-0.211087	-0.249697	0.647273	-0.231524	0.366301	-0.0658441	-0.0593019	0.163048	0.329538	-0.314874	0.799456	0.262099	-0.136736	-0.317377	0.104211	0.537063	0.271394	0.110537	-0.18089
HNRNPK	P61978	2.66038	-0.137236	-0.066761	-0.0610003	0.0224924	-0.0225122	-0.0570426	-0.0582509	0.110163	-0.0313225	0.0102162	-0.0720873	0.169757	0.00660276	-0.208827	-0.208477	-0.119411	0.0290847	0.0629919	-0.0231895	-0.0141721	-0.0391421	-0.0339472	-0.179625	-0.201634	0.0253668	-0.293359	-0.268883	-0.0940046	-0.148313	-0.082725	0.272705	-0.175625	0.184396	-0.0773926	-0.0534787	0.0751934	0.139942	0.0936675	-0.00513887	0.136356	-0.0216484	-0.201026	0.0634251	0.396684	0.174147	0.0185814	-0.0800343
HNRNPU	Q00839	1.77139	-0.0935221	-0.189894	-0.0835428	-0.0179219	-0.216499	-0.0289707	-0.13073	0.0791636	-0.0205503	0.0261259	0.103679	0.163012	0.0615387	-0.185828	-0.0182099	0.0329456	-0.0155463	-0.0120785	-0.00989294	0.0430684	-0.0186558	-0.228648	-0.04001	-0.0893307	-0.174932	0.221403	-0.0375576	-0.0656228	-0.130867	-0.111389	0.395808	-0.0683427	0.253226	0.105906	-0.121908	0.0671782	0.110141	-0.0953941	0.0216374	-0.01126	0.0776792	-0.0804522	-0.0108476	0.231205	0.128859	0.0421252	-0.0699925
HPX	P02790	2.66438	-0.364169	-0.593141	-0.453318	-0.518511	-0.590364	-0.490599	-0.397148	0.039454	0.428952	-0.195787	-0.0468206	-0.234554	-0.135189	-0.686429	-0.678401	-0.907907	-0.559671	0.253094	-0.180025	0.147342	0.0854626	-0.243351	-0.212168	0.663436	-0.333168	-0.442222	-0.236927	-0.425519	-0.162422	-0.621145	0.553699	-0.479674	1.22963	-0.342084	0.120154	-0.161703	0.50607	-0.221648	0.74004	-0.299668	0.263034	-0.274475	0.826524	1.0493	-0.492538	-0.0895514	-0.283517
HRC	P23327	1.37753	0.138055	0.169101	0.323766	0.268153	0.296283	0.00715303	-0.00928783	0.0830755	-0.0816174	-0.260985	0.108185	-0.192429	0.141709	0.105592	0.205134	0.231536	0.317902	0.027334	0.12128	0.162541	0.0366035	-0.0876577	0.146944	-0.203352	0.0884032	0.157992	0.00551128	-0.0470071	0.141673	0.243297	-0.787779	0.234693	-0.877333	0.101522	0.00907135	0.20748	-0.279805	0.159132	-0.336428	0.620507	-0.119961	0.00833297	-0.276062	-0.505761	0.0525601	0.00932074	-0.0337586
HRG	P04196	2.54764	-0.324526	-0.35644	-0.146567	-0.373017	-0.44487	-0.194695	-0.154577	0.169005	-0.170681	-0.325594	-0.0789008	-0.46588	-0.17947	-0.62327	-0.554846	-0.813463	-0.587284	0.207253	-0.0535636	0.317691	0.348254	-0.441018	-0.458839	0.433955	-0.241445	-0.355006	-0.340984	-0.227374	-0.0434046	-0.543142	0.319136	-0.317762	1.05887	-0.171496	0.175747	-0.147643	0.401907	-0.124313	1.08104	-0.394159	-0.133366	0.150635	0.978223	0.679699	-0.597919	-0.285653	-0.434231
HSD17B10	Q99714	1.93762	-0.110663	-0.00594282	-0.133068	-0.0460649	0.0160854	-0.102509	0.111317	0.0869761	0.0468426	-0.362779	-0.237559	-0.156552	-0.32317	0.122699	-0.0621877	-0.0270743	0.00924826	0.0439007	0.213445	-0.196074	-0.0663786	-0.0291622	-0.251087	0.206949	0.191445	-0.225217	0.0745525	-0.131102	0.0313301	0.121306	0.109166	-0.198073	0.246006	0.154669	-0.0520267	-0.110806	-0.048861	0.282995	0.562995	0.297894	-0.198797	0.1355	0.0412793	-0.00849247	-0.0372369	-0.0147696	-0.0240321
HSDL2	Q6YN16	3.97897	0.178587	0.176992	0.460268	0.0741625	0.114707	0	0.167351	-0.0222383	0.17955	0.154052	-0.0857463	0.179147	-0.0284038	0.171467	0.0373483	0.193661	0.213751	0.0724432	-0.0621152	0.162541	0.188004	-0.0597394	0.032773	0.0728054	0.370368	0.0402148	0.0149097	0.0783954	0.223976	-0.122692	-0.313764	-0.0556736	-0.178713	0.0295229	-0.0375853	-0.185445	-0.048861	0.447062	-0.17426	-0.116763	-0.124973	0.141022	-0.081986	-0.442435	-0.0518701	-0.0147696	0.18188
HSP90AA1	P07900	3.00741	-0.0934414	-0.0683146	0.00611401	-0.0244946	-0.00077033	-0.0902438	-0.00928783	-0.0822997	0.109828	-0.0446229	0.0839882	-0.0602818	0.0407801	-0.149434	0.0373483	0.129725	0.0381489	-0.151295	-0.0569777	-0.097724	0.0245051	-0.140002	0.1254	-0.0470567	-0.0438447	-0.0653198	-0.10213	-0.0625033	-0.105089	0.0381999	0.140313	-0.0843372	0.139648	0.0749421	0.00907135	0.1643	-0.102466	0.0236268	0.120499	0.138905	0.0107036	-0.0917423	-0.0777025	0.124119	0.122949	0.132638	-0.030509
HSP90AB1	P08238	2.21242	-0.0974369	0.0623889	0.00458813	-0.0410585	0.106145	-0.0043087	0.0395699	-0.0434027	-0.0896368	-0.026608	0.131982	0.120476	0.131173	0.0824618	-0.0215454	-0.103605	-0.102521	-0.0867555	-0.0382967	-0.102258	-0.082644	-0.176572	0.0798297	-0.155991	-0.123497	-0.148161	-0.182203	-0.0562849	-0.0831141	0.176362	-0.13399	0.148357	-0.115358	0.0233574	-0.0105381	0.17304	-0.0170569	0	-0.213869	0.15788	0.0571737	-0.0361555	-0.00948715	0.124119	0.167271	0.186453	-0.0750046
HSP90B1	P14625	8.20539	-0.367278	-0.354543	-0.283393	-0.223742	-0.306986	-0.170283	-0.29707	-0.196196	-0.142045	-0.0206523	-0.0203485	0.0180526	-0.177597	-0.234012	-0.280578	-0.246708	-0.225488	-0.143459	-0.018189	-0.245374	-0.25441	-0.215905	-0.195805	-0.0751014	-0.237668	-0.32771	-0.331028	-0.222144	-0.203773	-0.0300889	0.5644	-0.0827298	0.408945	-0.0237422	-0.0607615	0.137759	0.59669	-0.122692	0.420797	0.0844083	-0.0216484	-0.20803	0.253321	0.576907	0.0893967	0.0742006	-0.1418
HSPA1A	P08107	3.02734	0.104278	0.0877247	0.126042	0.278869	0.123218	-0.0660219	0.0795445	-0.0405631	0.247331	-0.109509	0.0184708	-0.00911188	0.245836	0.0214415	0.250091	0.140088	0.158021	-0.121741	0.271771	-0.154669	0.204184	-0.0101788	0.291945	0.0484614	-0.0570955	-0.0366242	-0.0719676	0.120175	0.131589	-0.0969858	-0.209112	0.030026	-0.113809	-0.080709	-0.0932493	0.0725265	-0.0503235	-0.0270514	0.0991082	-0.00421238	0.116422	-0.0597169	-0.181113	-0.090723	-0.0293171	0.00932074	-0.0321326
HSPA2	P54652	5.03311	0.388625	0.485215	0.0570555	0.110611	0.224262	-0.0780821	0.0395699	0.10119	0.320567	0.112658	0.192645	0.143958	0.29925	0.263034	0.600778	0.528325	-0.0632167	-0.0673501	0.461521	0.11124	-0.22162	0.18227	0.312427	0.464582	0.145912	0.146916	0.272991	0.21577	0.249511	0.177679	-0.678921	0.122114	-0.472184	0.0171657	-0.0813508	-0.175901	-0.0918851	0.244554	-0.552627	-0.225667	0.080585	0.443249	-0.736516	-1.02563	-0.313568	-0.240765	0.471514
HSPA5	P11021	10.2714	-0.284728	-0.0965729	-0.208926	-0.0645723	-0.0996454	-0.0933003	-0.173594	-0.0320764	-0.0928574	-0.179108	-0.0401568	-0.245281	-0.151636	-0.221364	-0.254833	-0.173383	0.0723763	-0.187902	-0.137832	-0.0962152	-0.125812	-0.273214	-0.223181	-0.113363	-0.241445	-0.0750134	-0.263192	-0.0104814	-0.136079	0.132215	0.217446	0.102466	0.105484	0.126184	0.0132394	0.186668	0.104895	-0.074863	0.334949	0.358202	0.112168	-0.131136	0.15605	0.269533	0.219165	0.174667	-0.061677
HSPB2	Q16082	1.90434	-0.0990446	0.126272	-0.0340924	0.067997	-0.0718534	-0.0585351	-0.0940356	0.0581212	-0.0266957	0.00146389	0.0280147	0.0923524	-0.0149674	-0.0760326	-0.107548	-0.0403862	0.00463152	-0.115595	-0.08459	-0.100745	-0.154752	-0.0149014	-0.0662117	-0.0378284	-0.142792	-0.0224879	-0.0703106	-0.0301514	0.0266743	0.0894756	-0.351954	0.483909	-0.164214	-0.0740833	0.0770078	0.141581	0.0252128	0.121306	-0.15843	0.204861	0.0556979	-0.0982339	0	0.124119	0.257435	0.0943613	-0.0750046
HSPB6	O14558	1.31457	-0.122379	0.0708838	0.101985	0.0726237	0.0917609	-0.15264	-0.223164	-0.152616	-0.133729	-0.0782466	-0.15425	0	-0.0368652	0.201298	0.137952	0.0408683	-0.170505	-0.118665	-0.0863338	-0.0155969	0.0560489	-0.205071	-0.366408	-0.21544	-0.139264	-0.0815117	0.105675	-0.175905	0.19936	0.217919	-0.461252	0.430879	-0.410039	0.386099	0.232854	0.030549	0	0.0754142	-0.240891	0.332823	0.343862	0.238259	-0.175	-0.344907	0.193451	0.160394	-0.0484715
HSPB8	Q9UJY1	7.6811	-0.194751	-0.102929	-0.0107598	-0.0747681	0.0903146	-0.15264	-0.151146	-0.0663261	-0.0236197	-0.226304	-0.129283	0.145327	0.0503979	-0.0454555	-0.0215454	-0.0155258	-0.0155463	-0.0747826	-0.0298843	-0.142165	-0.177281	-0.282674	-0.179625	-0.199917	-0.178548	-0.0224879	-0.0424232	-0.137652	-0.150069	0.124041	-0.00912523	0.0579829	0.108141	0.0524111	0.145689	0.279778	-0.0679893	0.0497527	0.17944	0.24682	-0.0853539	-0.00838065	0.00673819	-0.00456667	0.225797	0.10682	0.042274
HSPE1	P61604	1.56824	-0.103294	-0.0497789	0.134438	-0.159037	0.103279	-0.0043087	0.00769424	-0.27745	-0.0313225	0.127482	-0.179657	-0.353301	-0.0939922	-0.0956836	-0.100476	-0.0204639	0.0840936	-0.121741	-0.114519	-0.0992336	0.0366035	-0.0793903	-0.0744982	-0.081408	0.560227	-0.0604975	-0.131207	-0.134374	0.0770855	0.0309315	0.179395	-0.189398	0.0595517	0.216775	0.118865	-0.0369577	0.0689754	0.585458	0.118138	0.185266	-0.366742	-0.061301	-0.059288	0.115727	0.224694	0.19348	-0.00636959
IDH1	O75874	4.25883	-0.28463	-0.227591	-0.219586	-0.0561304	-0.261956	-0.243095	-0.205265	-0.14497	0.12099	-0.301928	-0.301862	-0.390521	-0.246584	-0.323858	-0.0951948	-0.330079	-0.443668	0.14078	0.00819254	-0.0487638	-0.212643	0.204108	-0.0303059	0.0939493	-0.217071	-0.17397	-0.227661	-0.282561	-0.0581679	-0.244396	0.445639	-0.143432	0.496725	0.118975	0.169536	0.0319223	0.167882	-0.230355	1.04171	-0.0455775	-0.100084	-0.0982339	0.444123	0.546905	-0.0478647	0.11671	0.0530348
IDH2	P48735	1.92946	0.211738	0.519753	0.241951	0.0367689	0.366075	0.0114274	0.0839186	-0.16958	0.0453787	0.354083	-0.161463	-0.039907	0.115986	0.219965	0.0501156	-0.0270743	0.144095	-0.0762742	-0.178164	0.00140953	0.202842	0.0678236	0.0872779	0	0.598758	0.181251	0.19796	-0.0316753	0.221261	0.0654888	-0.791973	0.103878	-0.638145	0.107363	0.122728	-0.0704594	-0.0474	0.774005	-0.923821	0.102803	-0.394718	0.213575	-0.324294	-0.727229	0.401105	0.138717	0.124736
IDH3A	P50213	1.56533	0.087607	0.0147519	0.113356	0.0430689	0.0946491	0.0423937	0.122699	0.0647302	0.040978	0.312229	-0.0874629	0.164364	-0.0556574	-0.0646915	-0.0690742	-0.0983748	0.184115	0.183774	-0.125232	0.0768886	0.0767012	0.25991	-0.0270853	-0.0225778	0.362926	0.202804	0.167381	-0.116472	-0.0614691	-0.0515304	-0.0140157	-0.0337667	0.040205	-0.0414047	0.0928469	-0.136802	-0.113124	0.473037	-0.41632	-0.00843668	-0.197037	0.1146	0.129128	-0.049696	-0.00452113	0.0943613	-0.0501156
IGHA1	P01876	3.18797	-0.433911	-0.595379	-0.660414	-0.727819	-0.549207	-0.224545	-0.401217	0.0219011	-0.267424	-0.210965	-0.11696	-0.436901	-0.348224	-0.339392	-0.64715	-0.749209	-0.519219	0.212147	-0.130619	0.198626	-0.0502949	-0.578734	-0.564587	1.15893	-0.202274	-0.624748	-0.472704	-0.606759	-0.218439	-0.307485	1.06173	-0.381549	0.652272	-0.22004	0.428623	-0.23744	0.581662	-0.103369	0.947105	-0.224029	0.0689268	0.0933945	0.946331	0.667449	-0.692721	-0.143125	-0.264306
IGHG1	A0A087WV47	2.88592	-0.368262	-0.456654	-0.489414	-0.56806	-0.463867	-0.316203	-0.263343	0.0123606	-0.272892	-0.0906701	0.00725603	-0.270624	-0.200228	-0.515676	-0.652312	-0.986248	-0.648987	0.532853	-0.383615	0.192469	0.188004	-0.682605	-0.300774	0.810339	-0.0788913	-0.21983	-0.387691	-0.237892	-0.284412	-0.363847	0.889769	-0.208553	0.629335	-0.133115	0.163299	-0.106267	0.666901	0.38	0.46699	-0.529269	0.225459	-0.156315	1.1161	0.591677	-0.300801	-0.0754075	-0.389837
IGHG1	A0A087WYC5	4.67737	-0.540272	-0.714407	-0.548666	-0.735887	-0.72393	-0.462662	-0.453081	-0.425188	-0.132072	-0.187424	-0.205519	-0.320793	-0.17947	-0.440463	-0.594039	-0.692941	-0.475564	0.188748	-0.284222	-0.0356946	-0.115735	-0.397202	-0.291085	0.698831	-0.317138	-0.790526	-0.581811	-0.762554	-0.367783	-0.593924	1.09106	-0.312101	0.769359	-0.0430212	0.155778	-0.289662	1.00986	-0.22861	0.914139	-0.327547	0.173332	-0.0836689	0.619663	0.865619	-0.227992	-0.272685	-0.43638
IGHG2	P01859	2.43193	-0.3956	-0.44248	-0.776295	-0.500073	-0.472391	-0.307303	-0.223164	-0.2892	-0.24755	-0.0922308	-0.0978045	-0.211584	-0.312857	-0.446758	-0.533259	-0.951252	-0.891319	0.593194	-0.335134	0.171334	0.530396	-0.106015	0.173779	0.421742	-0.264315	-0.86986	-0.600825	-0.811463	-0.357601	-0.565002	0.69974	-0.120162	0.963786	-0.255207	0.190544	-0.26079	0.912625	-0.12919	0.726153	-0.582861	0.449913	-0.306062	1.0261	0.732399	-0.21446	0.324064	-0.387757
IGHG3	A0A087WXL8	4.11297	-0.547425	-0.920671	-0.689758	-0.802102	-0.683783	-0.652486	-0.752479	-0.295958	-0.558751	-0.0567594	-0.096076	-0.163317	-0.117133	-0.693897	-0.759625	-0.677259	-1.09424	0.339509	-0.08459	-0.0256109	0.259426	-0.395149	-0.428782	0.664379	-0.291463	-0.601212	-0.608021	-0.595444	0.0710683	-0.765535	1.25045	-0.45659	0.766839	-0.495193	0.548335	-0.376268	1.20513	-0.16213	0.529626	-0.301395	0.397279	-0.00380349	0.913001	0.879848	-0.289721	-0.0641909	-0.365069
IGHM	A0A087WYJ9	3.69054	-0.461396	-0.473025	-0.504543	-0.553729	-0.37728	-0.456745	-0.465811	-0.342417	-0.613199	-0.212661	-0.42233	-0.364951	-0.337732	-0.528973	-0.606508	-0.848159	-0.534816	0.182527	-0.0621152	0.376449	-0.0265007	-0.107695	-0.252967	0.285019	-0.226397	-0.40915	-0.43596	-0.520767	-0.176671	-0.426497	0.381913	-0.136745	1.10681	-0.306703	-0.0962391	-0.129107	1.28848	-0.363847	1.16693	-0.257158	-0.0404663	0.0352719	0.88621	0.796052	-0.542387	-0.203372	-0.098628
IGHV3-72	A0A087WW89	3.18824	-0.457649	-0.531833	-0.763238	-0.677748	-0.734144	-0.296695	-0.226771	-0.0320764	-0.170681	-0.0953569	-0.104741	-0.22214	-0.0834355	-0.635203	-0.784911	-1.0057	-0.932043	0.516129	-0.252556	0.319952	0.213539	-0.883863	-0.372525	0.897902	-0.649566	-0.50854	-0.526227	-0.527203	-0.194683	-0.491993	1.1359	-0.327248	0.657723	0.0614657	0.148218	-0.0734096	0.490062	-0.10497	0.671646	-0.0689178	-0.00923824	-0.0740402	1.14082	0.815427	-0.57276	-0.168423	-0.511399
IGKV3-11	A0A087WZW8	3.81432	-0.459681	-0.81516	-0.665263	-0.765859	-0.708744	-0.298457	-0.387023	-0.163388	-0.150408	-0.106352	-0.209251	-0.206335	-0.198328	-0.329664	-0.450004	-0.656612	-0.559671	0.220673	-0.210121	0.0621057	0.0305667	-0.261942	-0.266194	0.80094	-0.313158	-0.641454	-0.549127	-0.678967	-0.321532	-0.618857	1.09561	-0.173913	0.786877	-0.171496	0.258829	-0.187042	0.754102	-0.212994	0.813388	-0.327547	0.21888	-0.116237	0.784009	0.693459	-0.294459	-0.175949	-0.332693
IGKV3-15	A0A0B4J1T9	2.22301	-0.322153	-0.275244	-0.17395	-0.269851	-0.111247	-0.33779	-0.199938	-0.2892	-0.0236197	-0.0295949	-0.0219889	0.0534945	-0.248548	-0.12063	-1.02489	-1.33008	-0.770336	-0.293206	-0.326866	-0.16254	-0.407847	-0.0164788	-0.0174675	0.506186	0.379004	-0.0750134	-0.229509	-0.321182	-0.182051	-0.142276	0.558648	-0.0875578	0.285274	-0.182143	0.136804	0.0387697	0.643573	-0.225125	0.673255	-0.31354	0.0645308	-0.117885	0.693356	1.0039	-0.180443	-0.480626	-0.480035
IGLC2	A0A075B6K9	4.36847	-0.49545	-0.584221	-0.582666	-0.38354	-0.526839	-0.446938	-0.565042	-0.363555	-0.396764	-0.159345	-0.278146	-0.268798	-0.306705	-0.42174	-0.535642	-0.567191	-0.497227	0.159906	-0.130619	-0.0708127	0.0752358	-0.599864	-0.441587	0.939768	-0.452849	-0.594225	-0.598434	-0.652929	-0.151827	-0.247928	0.939312	-0.381549	0.631184	-0.143482	0.0393581	-0.289662	1.20819	-0.292819	1.05102	-0.442878	0.0993309	0.0529559	0.650971	0.707886	-0.21147	-0.15052	-0.221069
IGLL5	A0A087WYR4	3.72152	-0.524825	-0.912275	-0.694707	-0.886392	-0.783672	-0.435256	-0.504688	-0.265795	-0.104185	-0.197465	-0.131052	-0.218613	-0.365172	-0.574202	-0.737514	-0.802081	-0.67344	0.391138	-0.2506	0.0634556	0.102827	-0.539646	-0.4763	0.879349	-0.461633	-0.636661	-0.55839	-0.643576	-0.294088	-0.740444	1.26969	-0.507439	0.801724	-0.216387	0.158289	-0.305185	1.01616	-0.242633	1	-0.41644	0.0762243	-0.0982339	0.805037	0.963725	-0.414822	-0.188072	-0.43638
ILK	A0A0A0MTH3	2.39538	-0.236934	-0.298762	-0.248405	-0.17723	-0.249083	0.00715303	0.0736918	0.138005	0.0715046	-0.199146	-0.305853	-0.261521	-0.412833	-0.364997	-0.339722	-0.41206	-0.229109	-0.0614312	0	0.0607538	-0.0875592	0.0943768	0.0843034	0.0939493	-0.0225677	-0.32771	-0.309362	-0.257376	-0.288275	-0.373458	0.673365	-0.233305	0.459757	-0.275965	-0.0872879	-0.0601807	0.15398	-0.361932	1.0907	-0.0528312	-0.184773	-0.298567	0.479432	0.499777	0.206924	0.162783	-0.189924
IMMT	Q16891	5.4148	0.236013	0.295291	0.235461	0.106105	0.306285	0.109065	0.170096	0.0673652	-0.0484142	0.235929	-0.00729227	0.0880861	-0.0334749	0.251415	0.0674882	0.182245	0.392833	0.0439007	-0.0349259	0.0994415	0.146742	0.169839	0.200124	0.0133791	0.403395	0.13014	0.0503812	0.160779	0.0935054	0.0583572	-0.534901	0.0623484	-0.413846	0.0629692	0.0132394	-0.122981	-0.181986	0.41392	-0.34944	-0.00843668	-0.0772352	-0.00075984	-0.282619	-0.545135	0.0413229	-0.0310559	0.191651
ITIH1	P19827	1.9965	-0.200715	-0.215489	-0.196588	-0.299436	-0.371289	0.135416	-0.199938	0.161626	-0.163892	0.0432844	-0.0926247	0.254684	0	-0.134113	-0.432137	-0.613694	-0.316911	0.238775	-0.170747	0.328962	0.0245051	0.0618556	-0.0629106	0.0499048	-0.104457	-0.42766	0.0381422	-0.566432	-0.251991	-0.342924	0.393963	-0.189398	0.780228	0.0734506	-0.0105381	-0.0616446	0.0837173	-0.124313	0.194087	-0.235538	0.213595	-0.183665	0.708315	0.701491	-0.505297	-0.160936	-0.195372
JPH1	Q9HDC5	9.41367	0.509195	0.327552	0.153841	0.528271	0.45417	0.15229	0.107025	0.07655	0.329015	0.105869	0.366964	0.393686	0.270735	0.379105	0.346395	0.46614	0.370281	0.167486	0.244291	0.0182176	0.00462675	0.49841	0.391566	0.121667	0.423808	0.0281918	-0.0653496	0.474946	0.103858	0.0323882	-0.898727	-0.0353203	-0.732442	0.0868158	-0.286321	-0.104758	-0.359143	-0.00298119	-0.940953	-0.317029	0.234619	-0.053396	-0.57688	-0.684731	-0.288145	-0.200299	0.243572
JPH2	Q9BR39	6.04578	0.278263	0.179613	0.160707	0.504499	0.23084	0.101065	0.114171	0.175127	0.0526834	0.169763	0.118645	0.452396	0.211956	0.0410705	0.0325313	0.162047	0.184115	0.123997	0.214861	-0.0473061	0.0515847	0.138993	0.135494	-0.0150127	-0.00160027	0.409255	0.110067	0.2933	0.119977	0.0964551	-0.714302	0.172788	-0.635921	-0.0658441	-0.149594	-0.0972319	-0.0739264	-0.0592661	-0.36257	-0.164677	-0.0837269	-0.0222013	0.0465207	0.00455189	-0.253905	-0.132836	0.124736
JSRP1	Q96MG2	1.73893	0.206416	0.335799	0.128846	0.36059	0.314979	0.0957065	-0.239466	0.0908666	0.00377417	0.155368	0.275107	0.220012	0.304618	0.273284	0.128954	0.175064	0.254505	0.0629919	0.162971	-0.0871987	-0.0892015	0.0958378	0.113777	-0.314108	0.0190668	0.0053761	0.00865078	0.0966487	0.0188799	0.300025	-0.916931	0.208674	-0.980815	0.228881	-0.128015	0.224396	-0.279805	-0.0285692	-1.4112	0.338378	0.0333762	0.0143631	-0.322604	-0.421348	0.0463278	-0.153488	0.0391846
KCTD12	Q96CX2	8.18256	-0.706497	-0.362146	-0.457518	-0.413419	-0.491757	-0.486574	-0.535667	-0.404958	-0.394775	-0.606358	-0.90689	-1.06978	-1.40624	-0.467943	-0.472652	-0.447089	-0.371878	-0.310652	-0.262377	-0.255439	-0.449426	-0.29986	-0.312488	-0.121463	-0.388624	-0.245141	-0.377408	-0.252036	-0.315607	-0.147214	0.769702	-0.0747194	0.489611	-0.1143	0.265832	0.409061	0.708137	-0.404653	1.33901	0.617768	-0.00615215	-0.328781	0.232776	0.974372	0.017309	0.214355	-0.511399
KNG1	P01042	1.60716	-0.230607	-0.546917	-0.221371	-0.387771	-0.373283	-0.0202184	-0.079289	0.089571	0.107023	0.00292635	0.12607	0.141214	-0.115339	-0.574202	-0.521405	-0.782376	-0.537058	0.452403	-0.0776377	0.469015	0.0366035	-0.290287	-0.643757	0.585958	-0.481594	-0.318086	-0.242515	-0.284377	0.0220027	-0.465026	0.687743	-0.258491	0.760098	-0.19287	0.0993958	-0.301721	0.280357	-0.0953941	0.429393	-0.272318	-0.0483804	-0.159705	0.882551	0.793048	-0.372462	-0.272685	-0.295167
KPNB1	Q14974	2.40427	-0.0953815	0.00886917	-0.104795	0.0256772	-0.0398281	0.0835772	-0.0776596	0.121618	-0.172383	-0.0782466	-0.0219889	0.0269952	-0.0851898	-0.161464	-0.225686	-0.103605	-0.110846	0.0629919	-0.0915766	0.267025	-0.0391421	-0.0133255	-0.0662117	0.0281005	-0.151648	-0.154999	-0.0440493	0.0882525	0.0920205	0.033843	0.145804	0.0433364	0.042985	-0.159173	-0.0932493	0.0963511	0.202678	0.0133376	0.261965	0.145257	-0.01543	-0.131136	0.223549	0.322579	0.132394	-0.105272	-0.0867682
KRT1	P04264	1.36259	-0.142058	-0.27166	-0.210698	-0.271805	-0.310802	0.127561	-0.122308	-0.0634408	-0.29683	-0.177451	-0.0857463	-0.182087	-0.207851	-0.214187	-0.0232162	0.0361199	0.144095	0.215807	-0.157857	0.309749	0.0956173	-0.248903	0.0946875	0.0699625	-0.293422	0.22404	0.0864882	-0.255594	-0.0614691	-0.142276	0.00544786	0.0638003	0.85252	0.431039	-0.0232868	-0.0543399	-0.00141382	0.644749	0.327815	-0.136662	-0.176077	0.100498	0.288032	0.212214	-0.510801	0.250737	-0.504621
LAMA2	P24043	2.79842	0.142849	0.18484	0.0789704	0.278869	0.177352	0.10507	0.118442	0.220816	-0.140378	0.0616446	0.194059	0.138467	-0.0267172	0.00769424	0.00656509	0.0783024	0.554227	0.0203745	0.155613	0.00843668	-0.071239	0.14465	0.064817	0.0855289	-0.0339856	0.0266821	-0.0522046	0.250046	-0.05652	0.00742483	-0.376935	0.157907	-0.319784	-0.0940518	-0.187355	0.0989742	-0.102466	-0.119453	-0.246966	-0.110695	0.414654	-0.204523	-0.256565	-0.00456667	-0.0911758	-0.0995359	-0.0111651
LAMA5	O15230	1.2471	-0.138583	-0.360242	-0.309727	-0.295456	-0.36136	-0.0615249	0.0604358	0.0634108	-0.205114	-0.0953569	-0.239466	0.00604296	-0.0957589	-0.0744066	-0.218012	-0.186273	-0.119219	-0.0106523	-0.0776377	0.445389	0.164767	0.176758	0.0991154	0.0869355	0.121126	-0.114452	-0.280333	-0.203126	-0.311671	-0.450711	0.824835	-0.050951	0.357395	-0.122822	0.0393581	0.0910907	0.162843	-0.260357	0.659519	-0.170977	0.155529	-0.304184	0.344445	0.39272	0.0274689	-0.039269	-0.352843
LANCL1	O43813	2.57328	0.127339	0.377485	0.0555825	0.249205	0.00077033	0.0410008	-0.0359325	-0.0692172	0.0886631	0.136838	0.161188	0.139841	-0.0149674	0.0736918	0.128954	0.0996985	0.0928197	0.112262	0.128813	-0.0342498	-0.110723	0.12475	0.311155	0.170257	-0.063767	0.135754	0.0396776	0.0698924	0.0513363	0.108934	-0.498463	0.300224	-0.522668	0.0171657	0.00907135	0.0884533	-0.0591292	0.172404	-0.218338	-0.245476	0.198962	0.0704257	-0.0635166	-0.0714321	-0.109149	0.0290928	0.0606718
LAP3	P28838	12.3758	-0.505421	-0.40666	-0.393753	-0.269851	-0.278678	-0.234634	-0.241289	-0.257528	-0.323062	-0.307355	-0.268379	-0.29828	-0.252484	-0.112267	-0.312909	-0.285808	-0.375885	-0.250495	-0.219656	-0.232062	-0.274822	-0.449517	-0.181414	-0.34034	-0.260478	-0.295246	-0.255639	-0.264527	-0.288275	0.423943	0.540417	0.0652514	0.00784683	-0.0543876	0.0434394	0.402705	0.465712	-0.0623717	0.446433	0.488828	0.158282	-0.0439665	0.0685868	0.591677	0.186668	0.349449	-0.191738
LASP1	Q14847	7.16231	-0.485094	-0.597621	-0.323076	-0.317482	-0.407611	-0.253315	-0.295176	-0.408615	0.0900836	-0.381737	-0.383856	-0.516954	-0.49206	-0.43837	-0.290604	-0.401286	-0.267681	-0.410563	-0.0433679	-0.345746	-0.10739	-0.290287	-0.296891	-0.118218	-0.151648	-0.308525	-0.205662	-0.277127	-0.0730839	0.0192261	1.01148	-0.321549	0.0471444	0.113181	0.0889034	0.340889	0.22944	-0.221648	1.22788	-0.14439	-0.10173	-0.268972	0.38742	0.756503	-0.0385611	0.428996	-0.041914
LCP1	P13796	9.46273	-0.64809	-0.70955	-0.63403	-0.606989	-0.639914	-0.476562	-0.533432	-0.514967	-0.315518	0.0232463	-0.115208	-0.455463	-0.0834355	-0.502501	-0.535642	-0.512832	-0.492868	-0.270838	-0.231183	-0.313842	-0.345678	-0.553321	-0.4763	-0.100496	-0.468256	-0.40915	-0.329044	-0.319319	-0.311671	0.0852714	0.761856	-0.276753	0.821287	0.0432992	0.0379953	0.449703	0.754102	-0.398753	0.682074	0.0883698	0.122074	-0.328781	0.229322	0.886204	0.3187	0.148392	-0.365069
LDB3	O75112	5.7093	0.338553	0.277052	0.22108	0.273521	0.310017	0.107735	0.167351	-0.0250425	0.0815387	-0.00587034	0.295007	0.131574	0.394207	0.257882	0.357993	0.399922	0.311687	-0.0365441	0.174664	-0.0184507	0.14255	0.103121	0.1196	0.0699625	0.217815	0.278342	0.186915	0.217054	0.210352	0.0950623	-0.702412	0.119323	-0.558035	0.0985932	-0.0947437	-0.0126858	-0.245898	0.236994	-0.960783	0.016727	0.0512609	0.101915	-0.451518	-0.67638	-0.255444	-0.105272	0.210998
LDHA	P00338	1.33816	0.223685	0.552474	-0.113054	0.0618052	-0.383295	0.267569	-0.351153	-0.466517	0.0900836	-0.294724	0.548126	0.289782	0.153656	0.345497	0.585511	0.160593	-0.406301	0.33166	0.227547	-0.333255	-0.633659	0.598682	0.138365	0.370678	0.0988955	0.416191	0.243979	0.196371	-0.0175257	0.839535	-0.6406	-0.138414	-0.541284	-0.0141983	-0.0390229	0.345315	0.0595155	0.0265532	-0.321928	-0.128976	-0.0169821	0.91472	-0.628154	-0.714347	-0.798674	-0.275916	0.541958
LDHB	P07195	5.46316	-0.338819	-0.239795	-0.0231571	-0.448342	0.204344	-0.186512	-0.0390997	-0.172686	-0.361382	-0.2645	-0.392317	-0.234554	-0.0436707	-0.199938	-0.182108	-0.467174	-0.324636	-0.250495	-0.474297	-0.134405	0.292593	-0.248903	-0.0979571	-0.224136	0.143018	-0.405069	-0.398047	-0.116472	0.0979514	-0.0119605	0.186872	0.148357	0.188168	0.265909	0.357193	-0.0793285	0.15398	0.340567	0.258753	0.349425	0.0333762	-0.340277	0.449079	0.395694	0.282042	0.258574	-0.484474
LGALS1	P09382	5.02914	-0.285011	-0.0949888	-0.161906	-0.111032	-0.306986	-0.354195	-0.230387	-0.279123	0.324194	-0.280422	-0.212994	0.150792	-0.149799	-0.29707	-0.00329399	-0.201146	-0.441567	-0.281119	0.0642734	-0.371057	-0.391545	-0.273214	0.0110078	0.286244	-0.337204	0.103173	-0.180415	-0.147534	-0.0352674	0.0294738	0.222652	0.407051	0.0248199	-0.31254	-0.0204439	0.383469	0.305729	-0.354299	0.604915	0.226593	-0.0643396	0.300035	0	0.226759	0.295767	0.168737	0.0833445
LGALS3	P17931	6.38268	-0.427263	-0.436448	-0.414016	-0.379322	-0.430266	-0.122665	-0.0327721	-0.237877	-0.0641298	-0.0552363	0.0136752	-0.00606823	-0.0642805	-0.504688	-0.606508	-0.666899	-0.471271	-0.0837529	0.15266	-0.180008	-0.301225	-0.104337	-0.376618	-0.0751014	-0.333168	-0.293359	-0.348999	-0.405619	-0.233254	-0.153824	0.56604	-0.146787	0.755868	0.197738	0.0488629	0.165553	0.0943451	-0.192432	0.558649	-0.0836997	-0.0756168	-0.259847	0.395658	0.898835	0.182127	0.0434222	-0.208163
LMAN1	P49257	2.1359	0.15168	0.122191	0.0167499	0.138828	-0.0272138	0.158728	-0.0375156	0.216074	-0.219121	0.212103	0.31853	0.164364	0.46783	-0.191103	-0.0383406	-0.0966353	-0.148057	0.126592	0.425271	-0.0184507	-0.205501	0.463752	0.452816	0.175556	0.0702367	0.0887749	-0.1364	0.0163188	0.0421371	0.0669112	-0.112852	0.0433364	-0.0208931	0.0868158	-0.0724907	0.00420427	-0.114653	-0.135718	-0.651894	-0.106161	-0.0341663	0.023361	0.157261	0.258686	0.0698674	-0.388566	0.244914
LMCD1	Q9NZU5	5.97375	0.306859	0.32637	0.186507	0.351735	0.27607	0.0227652	0.114171	0.0354223	0.253684	0.0232463	0.22066	0.0432467	0.158112	0.386206	0.428138	0.101215	0.355854	-0.0867555	0.23315	0.0293155	0.108569	0.153095	-0.04001	0.0628309	0.247759	0.252739	0.406335	0.0570426	0.134477	-0.0764318	-0.686709	0.141498	-0.464267	-0.0923772	-0.00912857	-0.136802	-0.130034	0.0597868	-0.511828	0.0630937	0.266866	0.124391	-0.529315	-0.695239	-0.170247	-0.0952482	0.186076
LMNA	P02545	5.90135	-0.350635	-0.400775	-0.432499	-0.285554	-0.385306	-0.125792	-0.0454555	-0.0562525	-0.00681734	-0.224591	-0.136373	-0.199365	-0.240707	-0.351153	-0.373421	-0.336222	-0.232738	-0.112532	-0.00658751	-0.186413	-0.071239	-0.17481	-0.0861802	0.00298405	-0.204115	-0.300922	-0.288017	-0.15416	-0.209255	-0.3223	0.641842	-0.194597	0.714621	0.0156136	-0.0176067	0.00280428	0.279193	-0.233852	0.743874	0.123543	0.0137472	-0.321168	0.252187	0.548687	0.365505	0.195814	-0.117465
LMOD3	Q0VAK6	1.24473	0.128464	0.115363	0.189196	0.315762	0.194954	0.280614	0.0633922	0.0804687	-0.0220842	0.0658488	0.309427	0.410869	0.25557	0.363598	0.317645	0.0966611	-0.0680718	-0.0599554	0.128813	-0.0184507	-0.0615349	0.0543611	-0.081162	-0.167686	0.151683	-0.055691	-0.238787	-0.366625	-0.106793	0.114446	-0.503613	0.117926	-0.385538	-0.00944996	-0.0375853	-0.12451	-0.188412	0.153789	-1.06962	0.146525	-0.229059	0.00227761	-0.226225	-0.407459	0.060003	0.0264721	0.22466
LOC102724023	A0A0B4J2D5	2.33347	0.149535	0.166461	0.243246	-0.090198	0.295028	0.119663	0.121281	-0.0793824	0.00528097	0.323977	-0.0285692	0.0358825	0.0262318	0.102721	0.0799923	-0.142551	0.162173	-0.230434	-0.00493813	0.0293155	0.234697	0.100212	-0.0286946	-0.0486007	0.607183	0.244968	0.0805326	0.0118866	0.27591	-0.109781	-0.200724	-0.130089	-0.00501537	0.00626564	0.132978	-0.0912395	-0.142457	0.487977	-0.563957	0.0684519	-0.184773	0.0833905	-0.0691743	-0.230448	0.163821	0.166358	0.0515022
LRPPRC	P42704	1.90388	0.102077	0.153189	0.120418	0.0064621	0.22558	0.0795116	-0.0550413	0.135496	-0.0375142	0.114012	0.226198	-0.0305991	0.200482	0.0470567	-0.0587568	-0.0827966	0.132857	0.0684001	-0.0689936	0.230228	0.0366035	0.204108	0.146944	0.11892	0.323846	-0.121131	-0.076951	-0.0955977	0.0680499	-0.0089612	-0.173112	0.116527	-0.238214	-0.0691342	0.172024	-0.106267	-0.0783954	0.32163	-0.554509	0.0724573	-0.0691619	-0.0114405	0.0814109	-0.0976758	0.130038	0.00400209	0.0189414
LRRC47	Q8N1G4	1.83107	0.108125	-0.178103	-0.167056	-0.0988421	-0.0750954	0.166415	0.0138206	0.250104	-0.148732	0.0116701	0.269754	0.376297	0.0375595	0.0766211	-0.0742602	-0.0320516	0.0123177	0.152286	0.375475	0.0553355	-0.0423198	0.276754	0.112318	0.0869355	0.0838828	0.227988	0.0610061	0.058476	0.148833	-0.281917	0.294625	-0.0747194	0.49368	-0.00314331	-0.0695496	-0.14609	-0.0372143	-0.0922165	-0.271523	-0.0226088	0.00917959	0.0323036	0.223549	0.069303	-0.171699	-0.181998	0.0667529
LRRCC1	Q9C099	9.00543	1.28932	0.355634	0.406975	0.799701	0.209683	0.346386	0.226574	0.279946	0.183548	0.288441	1.04221	0.549717	0.587167	0.390921	0.515889	0.796048	1.09427	0.192468	0.53594	-0.0604811	-0.259948	0.995311	0.825728	0.267756	0.754769	0.595949	0.529483	0.782201	0	0.322821	-1.67698	-0.065165	-1.40814	-0.258959	-0.291452	-0.0645766	-0.586376	-0.481561	-1.72208	-1.27911	-0.241706	0.180438	-1.94695	-2.30574	-1.44435	-0.807689	0.665305
LUM	P51884	3.82725	-0.530473	-0.906705	-0.776295	-0.779691	-0.934497	-0.468603	-0.132421	-0.241133	0.0786786	-0.3385	-0.172352	-0.499728	-0.513156	-0.749882	-0.626686	-0.641318	-0.617806	-0.28284	0.674164	-0.26897	-0.228843	-0.386963	-0.536841	0.613551	-0.488309	-0.501987	-0.35101	-0.546684	-0.111918	-0.859657	1.16107	-0.628859	1.06708	-0.0592866	0.0215383	0.268171	0.414684	-0.494088	0.921606	0.0277719	0.439764	-0.50732	0.376015	1.29895	-0.283428	0.095612	-0.371222
MACROD1	Q9BQ69	5.37155	0.23014	0.18484	0.280289	0.290831	0.193608	0.124933	0.0395699	0.0474839	0.0157838	0.138169	-0.0484915	0.161659	0.159594	0.147985	0.336007	0.117789	0.182754	-0.0149357	0.155613	-0.0155969	0.0366035	0.208167	0.0753422	-0.0256152	0.387588	0.369308	0.199334	0.095253	0.0635109	0.0483136	-0.554361	0.0255618	-0.317999	0.251476	-0.0390229	-0.0957313	-0.288408	0.159132	-0.139942	-0.0956354	0.0122266	0.1355	-0.141833	-0.430097	-0.155806	-0.11392	0.235497
MAOA	P21397	1.45222	0.173933	-0.102929	-0.405877	0.0909824	-0.207577	0.42112	0.229209	-0.208893	0.810483	-0.0206523	0.326286	-0.0461454	0.332478	0.0574732	-0.0182099	-0.0725036	-0.153206	-0.000707388	-0.08459	0.171334	0.689228	0.19868	0.154054	0.227504	0.563478	-0.209117	-0.361106	0.0484123	-0.207426	-0.150515	0.222652	-0.321549	0.665861	-0.659046	-0.329648	-0.30692	-0.456608	-0.0530744	-0.19173	-0.0426865	0.0482955	0.171022	0.0595417	0.0680614	0.0223978	0.246239	-0.406589
MAOB	P27338	6.77349	0.291712	0.196532	0.110521	0.0224924	0.13168	0.0713453	0.129768	0.089571	0.209923	0.244609	-0.0995355	0.0269952	0.147695	0.132586	0.171934	0.367529	0.174557	0.0189788	0.194902	0.128114	0.343393	0.0224521	0.142661	0.132607	0.610329	0.113167	0.223857	0.171416	0.392694	-0.106572	-0.116792	-0.180775	0.127913	-0.129676	-0.0534787	-0.080812	-0.185195	0.130856	-0.0141759	-0.182068	0.0630622	0.0948179	-0.153806	-0.47828	-0.132996	-0.0923972	0.118895
MAPK1	P28482	3.77229	-0.198915	-0.320817	-0.257531	-0.346011	-0.381287	0.110394	-0.0858245	0.167778	-0.118882	0.119415	-0.0943494	-0.00454855	-0.302618	-0.10561	-0.237274	-0.225647	-0.114189	-0.204112	-0.0638318	-0.0458493	-0.198394	0.216249	0.0450644	-0.013504	-0.135746	-0.0477159	0.0133476	-0.131102	0.0220027	0.0936675	0.241241	0.0225778	0.672159	-0.0707822	-0.0433445	0.0658379	0.00985718	-0.0858817	0.6066	-0.153718	-0.0853539	-0.0820596	0.237366	0.361629	0.0845392	0.103094	-0.124376
MAPRE2	Q15555	1.3152	0.0736539	-0.138393	-0.104795	-0.0195622	-0.0178254	0.0396061	-0.042274	-0.067771	-0.0313225	0.0404387	0.185556	0.0388327	0.0647058	0.145198	0.197981	0.47084	0.158021	-0.0482023	0.0642734	-0.0113263	0	0.0855801	0.10793	0.112027	0.0206442	0.0175893	0.158928	0.125656	0.155957	0.184246	-0.0362301	0.0868382	0.208119	0.200473	-0.132612	0.196499	-0.100949	0.103401	-0.236352	0.0936351	0.0689268	-0.0852802	-0.315862	-0.30896	-0.10221	0.177032	0.00158787
MB	P02144	2.76919	0.381849	0.264763	0.305293	0.250567	0.421187	-0.154235	0.198612	-0.39949	-0.0113807	0.0131221	0.256283	0.254684	0.293862	0.225255	0.624446	0.468492	0.148287	-0.126367	0.35378	-0.426838	0.0767012	0.14465	0.492625	-0.0563445	0.254478	0.241068	0.1883	0.187227	0.472474	0.353443	-1.2707	0.285363	-1.12313	0.480259	-0.0433445	-0.158567	0.0797119	0.0468731	-1.03505	0.00419998	0.293408	0.383937	-1.02727	-1.24273	-0.0747812	-0.156463	0.411856
MDH1	P40925	2.72381	0.196372	0.20813	0.247122	0.144698	0.369656	-0.0245876	0.198612	-0.224923	0.276325	0.0825438	0.0280147	-0.0290537	0.177259	0.00922823	0.442735	0.238443	0.0986075	-0.154442	0.140786	-0.0947084	0.112861	-0.128016	0.265926	0.13533	0.339099	-0.0334709	0.0427442	0.0541716	0.344866	0.014812	-0.39596	0.0270514	-0.504289	0.114632	0.0488629	-0.207963	-0.125402	0.278092	-0.612147	0.294469	0.018301	0.166968	-0.355064	-0.637358	0.112249	0.0780025	0.260914
MDH2	P40926	4.38628	0.303443	0.339319	0.388375	0.109111	0.529744	0.124933	0.122699	-0.0591235	0.068625	0.322807	0.0748086	0.0373583	0.00989294	0.27456	0.0357442	0.11629	0.412716	-0.00638175	-0.0933285	0.0196095	0.162009	0.178138	0.0450644	-0.018034	0.629066	0.222722	0.242645	0.0455241	0.208983	-0.0209961	-0.710328	-0.102139	-0.622644	0.0808911	0.0783343	-0.222626	-0.11925	0.620744	-0.608232	-0.0836997	-0.280327	0.175065	-0.460783	-0.666008	0.126498	-0.00401306	0.25826
MGST3	Q5VV89	2.91828	0.253648	0.173052	0.123232	0.027267	0.438341	0.0889807	0.152157	0.0594454	0.0801091	0.375692	-0.307853	0.326463	0.207664	0.394446	0.14392	0.32404	0.250611	0.0035336	-0.114519	0.108626	0.316357	0.140409	-0.146052	-0.0988955	0.335301	-0.00385213	0.0909386	-0.0301514	0.258805	0.0852714	-0.423349	0.099637	-0.393033	0.134789	-0.000699997	-0.0645766	-0.407053	0.683273	-1.0298	0.0208788	-0.538895	0.172371	-0.440476	-0.693131	-0.104981	-0.0107265	0.15787
MIF	P14174	8.06414	-1.051	-1.58645	-0.537508	-1.36049	-1.21292	-0.135211	-0.252274	-0.325035	-0.249345	-0.58423	-0.862129	-1.25609	-1.06774	-0.868823	-1.35017	-1.70085	-1.46913	-0.456427	-0.246696	-0.172042	-0.453651	-1.61412	-1.39726	0.250284	-1.07889	-0.323853	-0.103824	-0.47858	-0.24072	-0.14392	1.38702	-0.141757	0.499763	-0.140018	-0.0476789	0.581215	0.339623	-0.778246	1.39128	0.693412	-0.13505	-0.64785	0.711618	1.02965	0.778038	0.522167	0.121819
MP68	P56378	2.33887	0.196258	0.155853	0.1757	0.0909824	0.221622	-0.00863028	0.24492	-0.0940289	0.048305	0.239655	-0.104741	-0.134781	0.00330544	0.119862	0.154304	0.12675	0.364287	0.0548408	-0.098597	-0.0767498	0.281198	0.0693114	0.289364	-0.231131	0.609281	0.314677	0.171589	-0.0656228	0.147403	-0.0530744	-0.120742	-0.050951	-0.219772	-0.0724316	0.090219	-0.0645766	-0.0739264	0.767023	-0.61804	0.172882	-0.378665	0.0248554	-0.251732	-0.595422	0.1511	0.075469	0.0329862
MSN	P26038	8.59114	-0.462724	-0.477147	-0.405877	-0.289506	-0.426121	-0.128924	-0.234012	-0.0605612	-0.138713	-0.327431	-0.315879	-0.374732	-0.482782	-0.298967	-0.210379	-0.315845	-0.313064	-0.0942891	-0.0741735	-0.172042	-0.287963	-0.237819	-0.279543	-0.126346	-0.285602	-0.263496	-0.344986	-0.288015	-0.305786	-0.0300889	0.619911	-0.107032	0.577553	0.0539241	0.0160108	0.23039	0.249785	-0.294644	1.0229	0.234956	-0.141808	-0.216832	0.203746	0.576034	0.238973	0.141142	-0.159437
MT-ATP6	P00846	2.97132	0.291567	0.389986	0.267622	0.173698	0.401495	0.168969	0.112745	-0.117777	-0.00378323	0.514427	-0.0720873	0.165714	-0.200228	0.464333	0.0815482	0.157681	0.40573	0.0439007	-0.168899	0.113849	0.246464	-0.150357	0.200124	-0.284702	0.814193	0.0756924	0.0180292	0.0309954	0.210352	0.0768266	-0.758759	0.144245	-0.815604	0.207288	0.206404	-0.289662	-0.262752	0.707181	-0.73483	-0.0911479	-0.441889	0.00075984	-0.49274	-0.841628	0.134746	0.0330148	0.129101
MT-CO1	P00395	2.83834	0.25946	0.0337062	0.127445	-0.090198	0.107575	-0.00287104	0.377918	0.182437	-0.120524	0.62872	-0.0686932	0.0520349	-0.333556	0.0692868	0.174851	0.26168	0.238865	-0.148156	-0.0707183	0.246962	0.356723	0.151691	-0.10134	-0.019547	0.575334	0.567156	0.741533	-0.241415	-0.0223427	-0.0089612	-0.236	-0.0384331	0.285274	-0.0691342	0.160796	-0.232485	-0.328656	0.841198	-0.524684	-0.437171	-0.494974	0.0733168	-0.240517	-0.239647	-0.13017	-0.0824623	0.143557
MT-CO2	P00403	5.31819	0.414838	0.444392	0.323766	0.115103	0.466487	0.161295	0.205319	-0.0490994	0.12099	0.375692	0.0855122	0.16841	0.0391707	0.279654	0.243158	0.435215	0.428887	-0.0629089	-0.143266	0.23383	0.340956	0.0528576	-0.0270853	0.0397706	0.74907	0.174449	0.120263	0.137911	0.349845	0.0683317	-0.843274	0.0911169	-0.882598	0.164507	0.063674	-0.244073	-0.40331	0.575502	-0.59655	-0.170977	-0.415038	0.0203679	-0.533219	-0.958273	-0.0253737	-0.0782251	0.184679
MT-CYB	P00156	4.10753	0.336956	0.265997	0.295343	0.16072	0.200327	-0.154235	0.656698	0.250104	-0.251143	0.299194	0.0200658	0.131574	0.066287	-0.234012	0.485662	0.719138	-0.286417	0.109642	-0.178164	0.121647	0.322546	0.18639	0.197373	-0.0798287	0.550431	0.275802	0.156099	0.267504	0.257481	-0.00298119	-0.552581	0.0623484	-0.281027	-0.0957284	-0.390743	0.080512	-0.276378	0.471964	-0.641854	0.0360003	-0.221881	0.318429	-0.607426	-0.913419	0.193451	-0.10671	0.153591
MT-ND2	P03891	2.11203	0.217589	-0.0134063	0.0152354	0.069541	0.124632	0.30171	0.126945	-0.0278521	0.385644	0.5358	-0.15425	-0.276113	-0.0608253	-0.0233326	0.18212	-0.0948982	0.312932	0.0697491	-0.302344	0.321082	0.42849	-0.301782	0.297092	0.100929	0.790347	-0.0798848	0.193828	-0.0750213	0.237471	-0.0089612	-0.13399	0.00756502	0.157714	-0.110906	0.118865	-0.418785	-0.489956	0.759127	-0.61804	-0.0140886	-0.318096	0.416177	0.0504394	-0.366577	-0.375805	0.0601754	0.0878363
MYBPC1	G3XAI7	3.64187	0.359694	0.476716	0.205226	0.404067	0.256859	0.00572538	0.199955	0	0.224227	0.178848	0.0200658	0.0344048	0.443704	0.170096	0.511279	0.501018	0.132857	-0.0703185	-0.0265331	-0.0256109	0.546349	-0.0993125	0.0617957	0.13533	-0.12524	-0.121131	0.317979	0.261293	0.385439	0.137639	-1.02879	0.26783	-1.10455	0.0674706	-0.0695496	-0.0398402	-0.333989	0.359258	-0.736966	-0.0499253	-0.0531497	0.200412	-0.617753	-0.886679	-0.114724	0.203955	-0.0484715
MYBPC1	Q00872	5.8055	0.421496	0.269691	0.30777	0.395475	0.392134	0.130184	0.23184	-0.0634408	0.149886	0.0894432	0.279109	0.150792	0.402993	0.301102	0.38973	0.47786	0.421979	-0.0762742	0.133315	-0.0241761	0.286273	0.179517	0.142661	0.0368619	0.21919	0.168984	0.269069	0.256305	0.188284	0.0640655	-1.01402	0.187516	-0.810577	0.153258	-0.126485	-0.0675149	-0.362772	0.147081	-1.03505	0.0332627	0.0659976	0.0819557	-0.670527	-0.879471	-0.258527	-0.0614004	0.194431
MYBPC2	Q14324	6.86012	0.663455	0.167782	0.23806	0.563758	-0.00385642	-0.133636	-0.122308	0.275395	0.184878	0.116716	0.435502	0.518353	0.736635	0.421196	0.786763	0.655546	-0.0599895	0.130475	0.562886	-0.117476	-0.385479	0.582099	0.824838	0.430634	0.201216	0.558823	0.249297	0.24376	0.232088	0.630394	-1.02879	-0.126773	-0.773424	-0.316444	-0.0739636	0.231586	-0.105503	-0.450711	-0.838793	-0.726256	0.0107036	0.326934	-0.928839	-0.945673	-0.862907	-0.58296	0.443747
MYH1	P12882	7.38	0.878184	0.0438099	0.0687847	0.918395	-0.0750954	-0.334169	0.139606	0.386131	0.829319	0.0116701	0.521347	0.653452	1.01071	0.0824618	1.11155	0.717161	-0.0680718	0.0643456	0.903161	-0.263881	-0.527429	0.85483	0.860048	0.526028	-0.137504	0.47273	-0.0214558	0.357589	0.672519	0.79818	-1.22462	-0.377602	-0.980815	-0.63935	-0.584962	-0.229191	-0.0994349	-0.889686	-1.09679	-0.935565	-0.0886145	0.324509	-0.957408	-1.1589	-1.07207	-0.678072	0.45654
MYH11	P35749	2.01529	-0.269629	-0.337581	0.44797	-0.218081	-0.295596	-0.135211	-0.0907454	0.116538	0.374029	-0.389391	-0.544321	-0.376696	-0.419456	-0.459432	-0.247003	-0.531508	-0.404254	0.0684001	-0.246696	0.284498	-0.339802	-0.254477	-0.433038	-0.414042	0.409429	-0.193195	-0.29768	-0.177591	-0.259554	-0.335391	0.472111	-0.280433	0.268745	-0.122822	-0.271036	-0.252408	0.319382	-0.44462	1.39128	-0.257158	-0.372691	-0.423418	0.928699	0.273849	0.0796649	0.18175	-0.283517
MYH13	Q9UKX3	2.13886	0.237352	-0.387137	0.508435	0.926937	-0.079972	-0.293176	-0.0139542	-0.729171	0.359965	0.155368	0.317233	0.457917	-0.0729561	0.161844	0.408442	0.289876	0.353435	-0.227117	-0.0484562	-0.00141096	0.385387	0.197319	0.23004	0.0953479	-0.0772033	0.110319	0.117357	-0.0149965	0.249511	-0.506725	-0.146019	-0.385507	-0.24498	0.703937	-0.0318489	0.168053	-0.470246	-0.246161	-0.713645	-0.327547	0.499609	0.110384	-0.299145	-0.552758	-0.370793	0.198145	-0.112303
MYH2	Q9UKX2	7.61665	0.733699	0.253613	0.544584	0.462813	0.116129	0.122301	0.175571	0.0407953	-0.065711	0.229697	0.918536	0.49813	0.431488	0.476583	0.109263	0.53395	0.922169	0.0871718	0.349917	-0.075263	-0.127498	0.675925	0.447039	0.103712	0.694769	0.399955	0.418189	0.495198	-0.144806	-0.0701661	-1.05879	0.298991	-0.851291	0.235563	-0.177822	-0.0572572	-0.214407	-0.422501	-1.07772	-0.984659	-0.126647	0.154736	-0.989234	-1.11028	-0.920335	-0.57697	0.508842
MYH4	Q9Y623	7.40305	1.01004	-0.00892401	0.127445	0.960607	-0.104606	-0.284417	0.24492	0.393499	0.855451	0.041862	0.623507	0.773438	1.14171	0.0350595	1.14764	0.630563	-0.132718	0.0370209	1.01146	-0.343955	-0.602836	1.02399	1.05269	0.598835	-0.173128	0.508868	-0.0920053	0.285976	0.698123	0.886197	-1.32132	-0.469135	-1.18033	-0.727577	-0.655982	-0.244073	-0.202977	-1.23036	-1.41803	-1.38498	-0.177812	0.258723	-0.772984	-1.07143	-0.930133	-0.800691	0.47266
MYH8	P13535	2.15211	-0.232951	-0.159767	0.0481954	0.159271	-0.17243	0.054873	-0.0390997	0.0448122	-0.182639	0.031868	0.549231	0.2648	0.213383	-0.339392	-0.38197	-0.321928	-0.392027	-0.293206	0.0405049	-0.322633	-0.379438	-0.226821	-0.346201	-0.406104	-0.207805	-0.302819	-0.315239	-0.358951	-0.218439	0.39253	-0.228875	0.401319	-0.35961	0.151846	-0.0347142	0.192821	-0.144018	-0.207826	-0.447459	-0.0470252	-0.109988	-0.206275	0.0775757	0.474687	0.585178	0.0843163	-0.206329
MYH9	P35579	5.7522	-0.417983	-0.371707	-0.17741	-0.246613	-0.303179	-0.184881	-0.0858245	-0.0808401	-0.115603	-0.397085	-0.400829	-0.335999	-0.501398	-0.391064	-0.360691	-0.401286	-0.377893	-0.118665	-0.196877	-0.0782375	-0.189559	-0.29986	-0.236137	-0.111748	-0.237668	-0.254289	-0.286092	-0.227374	-0.251991	-0.178886	0.72344	-0.199814	0.316626	-0.0560188	0.0889034	0.0963511	0.331786	-0.481561	1.30048	-0.0412431	-0.345135	-0.344129	0.470685	0.600296	0.22359	0.184104	-0.175497
MYL1	P05976	6.3886	0.567082	0.15052	0.174344	0.526024	0.151233	0.0128498	0.131177	0.0474839	0.0247264	0.154052	0.73842	0.288543	0.465436	0.279654	0.380914	0.505605	0.663697	-0.0192316	0.474588	-0.154669	-0.13596	0.599712	0.482493	0.0542264	0.303254	0.385891	0.270378	0.486705	0.0755835	0.157798	-0.996971	0.425241	-0.795601	0.219474	-0.196951	-0.0427284	-0.116184	-0.16213	-1.06157	-0.67611	0.0863791	0.179097	-0.970584	-0.793419	-0.619554	-0.4975	0.315558
MYL12A	J3QRS3	7.72723	-0.457193	-0.521154	-0.28153	-0.55849	-0.379282	-0.176753	-0.159739	-0.299348	-0.0468521	0.0261259	-0.150657	-0.110063	-0.120726	-0.287622	-0.386264	-0.344454	-0.326574	-0.143459	-0.163367	-0.0299239	-0.125812	-0.460212	-0.471915	-0.481251	-0.252834	-0.353039	-0.311318	-0.332409	-0.323512	-0.0858817	0.868669	-0.0827298	0.296966	-0.00314331	0.183164	0.142852	0.321645	-0.278301	0.457682	0.266768	-0.0216484	-0.336435	0.36347	0.561984	0.28098	0.149597	-0.098628
MYL6	B7Z6Z4	5.71822	-0.63641	-0.440466	-0.277812	-0.709169	-0.813143	-0.31799	-0.272633	-0.325035	-0.0641298	-0.540968	-0.677587	-0.587993	-0.605793	-0.228578	-0.514338	-0.682467	-0.571113	-0.0293052	-0.383615	-0.106807	-0.341758	-0.45165	-0.458839	-0.259455	-0.252834	-0.803897	-0.736177	-0.573076	-0.548219	-0.551847	1.04889	-0.526979	0.705877	0.0659719	0.0690222	0.158025	0.536589	-0.658258	1.57768	-0.161537	-0.499306	-0.548949	0.650971	0.72138	0.164973	0.331514	-0.442844
MYL9	P24844	5.75092	-0.560517	-0.42645	0.0919609	-0.450553	-0.517988	-0.167059	-0.102294	-0.158762	-0.0578232	-0.470274	-0.616833	-0.53001	-0.699406	-0.64241	-0.509646	-0.779583	-0.7442	-0.109475	-0.223488	-0.119007	-0.14106	-0.510455	-0.4763	-0.201634	-0.353459	-0.501987	-0.492543	-0.353222	-0.325496	-0.326028	0.873973	-0.244045	0.262796	0.110275	0.0488629	0	0.340739	-0.532336	1.53185	-0.163106	-0.492813	-0.540085	0.772194	0.783998	0.245516	0.26637	-0.302987
MYLK2	Q9H1R3	7.84572	0.515702	0.0960722	0.239358	0.137356	0.363683	0.40821	0.26046	0.240796	-0.163892	-0.0310903	0.619305	0.439058	0.533312	0.288524	0.754949	0.456696	-0.148057	0.29522	0.313358	0	0.0214648	0.467143	0.427219	0.12304	0.594527	0.134352	0.207555	-0.175905	0.291521	0.0866742	-0.540182	-0.0683427	-0.148272	-0.109212	-0.333171	-0.203108	-0.190023	-0.0623717	-1.0509	-0.50519	-0.0404663	0.0833905	-0.591054	-0.670147	-0.30239	-0.266244	0.349625
MYLPF	Q96A32	9.13694	0.771499	0.123553	0.498713	0.570316	0.169155	0.176602	0.175571	0.130465	0.158037	0.21463	0.868062	0.53412	0.527585	0.417735	0.347688	0.515873	0.687896	0.0616367	0.507325	-0.0198803	-0.225227	0.71162	0.515994	0.292355	0.559142	0.45038	0.352985	0.421365	-0.00158405	0.184246	-1.06132	0.131838	-0.955627	-0.0062933	-0.303496	-0.0398402	-0.271254	-0.498288	-1.19907	-0.951745	-0.0886145	0.129956	-0.888268	-0.903638	-0.774203	-0.584962	0.487468
MYOM1	P52179	5.01179	0.303339	0.297706	0.241951	0.284198	0.296283	0.115698	0.159083	-0.0448251	0.143058	0.0963101	0.111181	0.103668	0.320604	0.284729	0.385958	0.358682	0.260971	-0.0822542	0.131816	-0.056076	0.205524	0.0468276	0.0617957	0.0770593	0.153122	0.227988	0.215729	0.159444	0.192447	0.104786	-0.750573	0.119323	-0.58139	0.0779195	-0.100736	0.00280428	-0.288408	0.19729	-0.722082	0.0817609	0.0733099	0.193784	-0.539096	-0.731548	-0.206996	0.0264721	0.144995
MYOM2	P54296	9.0794	0.51409	0.280718	0.323766	0.459284	0.263291	0.200511	0.201298	0.0752416	0.194156	0.161929	0.280441	0.213498	0.452194	0.325934	0.46555	0.479027	0.403393	0.0452731	0.281267	0.0403285	0.149529	0.294676	0.34386	0.10926	0.273129	0.347704	0.29887	0.222179	0.186893	0.138991	-0.916931	0.0796781	-0.778323	-0.0301399	-0.336703	0.0277987	-0.332209	0.014812	-0.789196	-0.14594	0.0258584	0.17641	-0.679153	-0.935671	-0.435606	-0.203372	0.190259
MYOT	A0A0C4DFM5	2.2182	0.207647	0.302523	0.19322	0.143233	0.357683	0.0686131	0.128357	-0.0250425	0.0187707	0.00438738	0.185556	0.0210395	0.177259	0.336971	0.258366	0.343388	0.296658	-0.0379961	-0.123441	0	0.127075	0.003896	-0.213998	-0.0766754	0.144466	0.200128	0.274296	0.0484123	0.114137	0.149768	-0.769056	0.253903	-0.674214	0.177059	-0.0161901	0.00839615	-0.288408	0.219198	-0.765022	0.208506	0.177409	0.045614	-0.477613	-0.773241	-0.0201323	0.203955	0.162136
MYOZ1	Q9NP98	6.82385	0.507352	0.300117	0.296591	0.50564	0.340753	0.0997272	0.1646	-0.0490994	0.160743	0.122109	0.355639	0.2017	0.344255	0.321002	0.616957	0.507893	0.361883	0.0203745	0.22895	-0.0256109	0.157861	0.332346	0.29966	0.0995359	0.266496	0.303499	0.319244	0.237446	0.219902	0.14439	-1.08428	0.124898	-0.941822	0.0279841	-0.0636849	0.0111837	-0.288408	0.180309	-0.852621	-0.13051	-0.027894	0.162902	-0.770678	-1.07967	-0.462013	-0.165424	0.27805
MYOZ3	Q8TDC0	8.79991	0.461757	0.210695	0.137226	0.358065	0.13168	0.150999	0.101283	0.0461488	0.0743785	0.305134	0.179859	0.366937	0.372645	0.532057	0.549996	0.390032	0.212418	0.235173	0	0.237423	0.0320783	0.295947	0.568027	-0.0286589	0.29806	0.408096	0.199334	0.188537	0.177122	0.160465	-0.655807	0.203413	-0.452474	0.0734506	0.00489187	-0.0412836	-0.359143	-0.0300889	-0.51549	-0.315284	-0.141808	0.0689781	-0.500363	-0.782174	-0.623523	-0.263034	0.340869
MYPN	Q86TC9	1.36588	0.12543	0.143825	-0.0015316	0.249205	0.258148	0.0479536	0.0795445	-0.00829887	-0.000755787	0.130162	-0.0401568	0.24194	0.323251	0.32347	0.48331	0.137134	0.0351334	-0.103382	0.00819254	-0.180008	0.0500932	-0.0909779	-0.0612626	0.0699625	-0.230144	0.0654347	0.0442748	0.238711	0.0126143	0.214073	-0.771125	0.438735	-0.539203	0.141921	-0.0977368	0.0658379	-0.142457	0.0103841	-0.120294	-0.14594	-0.0707731	0.226619	-0.509949	-0.378382	-0.223467	-0.0586157	0.160716
NACA	E9PAV3	2.12322	0.108421	0.142482	0.0948319	0.100075	0.208349	0.162577	0.112745	0.0581212	-0.112331	0.0517874	0.19123	0.320414	0.203359	0.153545	0.170473	0.104242	0.0694318	-0.0350931	0.187707	-0.148404	-0.0233574	0.0782077	-0.051415	-0.0972972	0.144466	0.044697	0.0257978	0.0222073	0	0.226852	-0.381668	0.113726	-0.32157	-0.0062933	-0.0843163	-0.00844479	-0.0547194	0.11582	-0.508175	-0.00984764	-0.0595331	0.0411909	-0.213639	-0.128673	0.0134804	0.0460124	0.0728083
NAP1L1	P55209	9.10573	-0.443836	0.126272	-0.455416	-0.470607	-0.781023	-0.0555511	-0.353123	-0.114788	-0.512739	-0.0628657	-0.0551939	-0.31325	-0.439509	-0.217771	-0.310867	-0.311804	-0.353981	0.0383999	-0.27624	0.102072	-0.165106	-0.301782	-0.342194	-0.14439	-0.363713	-0.442222	-0.286092	0.0656219	-0.153587	0.33939	0.393963	0.0418634	0.359627	0.0371928	0.145689	0.175528	0.477939	-0.301968	0.620847	0.296753	0.100763	-0.119534	0.24878	0.484962	0.272463	-0.0572248	-0.159437
NAP1L4	Q99733	1.63825	-0.0783772	-0.00594282	-0.0169454	0.0128956	0.0536773	0.0658755	0.0380678	0.0947466	-0.102561	-0.0340867	-0.0269213	0.112096	-0.0608253	-0.0359325	-0.0604711	-0.0387154	0.0351334	0.113571	0.220513	-0.0198803	-0.0518951	-0.234144	-0.186793	-0.155991	-0.260478	-0.01314	0.0257978	-0.0640621	-0.0175257	-0.121071	0.0646315	0.120719	0.0718536	-0.0823698	0.00349617	-0.00562429	0.0486269	0.11307	-0.215356	0.216974	0.204301	0.00682139	-0.00405836	0.11091	0.117015	-0.163926	0.160716
NAPA	P54920	3.08909	-0.146149	0.00148201	-0.17741	-0.159037	-0.136426	-0.0158615	-0.144309	0.0488176	0.00377417	0.031868	0.0406423	-0.106799	-0.0887041	0.133992	-0.0299187	-0.151551	-0.114189	0.0217693	0.00819254	0.108626	-0.0810089	-0.11782	-0.149549	-0.268421	-0.209653	-0.0847723	0.00708199	-0.0547347	-0.0664353	-0.0530744	0.149089	0.116527	0.320067	-0.00944996	0.124013	0.0319223	0.0168576	-0.194135	0.565597	-0.0557427	-0.113305	-0.0237453	0.151192	0.0816655	0.0538032	0.0524673	-0.0649972
NCL	P19338	3.42899	-0.203913	-0.410596	-0.208926	-0.169925	-0.284295	-0.111777	-0.0679226	0.116538	0.0468426	-0.177451	0.136401	0.0505738	0	-0.185828	-0.167254	-0.124718	-0.0249553	-0.124823	0.124298	-0.209057	-0.00154543	-0.171291	0.0465937	-0.149351	-0.0504551	-0.384835	-0.289945	0.085443	-0.265253	-0.219913	0.594432	-0.15015	0.480412	-0.107519	-0.0563874	-0.0427284	0.25216	-0.0346565	0.34609	0.0153408	-0.105027	-0.239972	0.0941219	0.357568	0.220272	0.0993576	-0.00636959
NDRG2	Q9UN36	1.87763	0.127998	0.35795	0.127445	0.156368	0.177352	-0.0115185	0.0305343	-0.171132	0.040978	-0.052196	0.246778	0.0534945	-0.00497198	0.252711	0.308375	0.273831	0.0275683	-0.0135062	0.0767913	-0.0917001	-0.0502949	0.160095	0.154054	0.0236998	-0.0193224	0.0698397	0.0564623	0.100828	0.157378	0.129496	-0.550804	0.211297	-0.526784	0.0202646	0.00349617	0.211122	-0.0576577	0.300025	-0.38584	0.0711236	0.0863791	0.158825	-0.402485	-0.391992	-0.0720665	0.0066638	0.22466
NDST1	P52848	4.56433	-0.650516	-0.622515	-0.802767	-0.504661	-0.896721	-1.04072	-0.560483	-0.1298	-0.122168	-0.197465	-0.289956	-0.691761	-0.288404	-1.11393	-0.596524	-0.992703	-0.400167	0.135637	-0.0518589	-0.327934	0.13413	-0.150357	-0.279543	0.0484614	-0.472688	-1.17919	-0.710135	-1.14919	0.188284	-0.747925	-0.0412135	-0.494558	1.70544	0.0202646	0.378889	-0.0312099	0.789685	-0.173839	0.999359	-0.372216	0.357103	0.239547	0.245366	1.31265	-0.682335	-0.447459	-0.550424
NDUFA10	E7ESZ7	5.24378	0.328753	0.353315	0.357627	0.193657	0.346823	0.0916748	0.163223	-0.0591235	0.316932	0.239655	-0.13993	-0.00454855	-0.0116282	0.39562	0.269327	0.0534544	0.312932	-0.0673501	-0.132419	0.153694	0.414651	0.0301139	0.0511708	0.0310268	0.704617	0.282143	0.107141	0.217054	0.207612	-0.0104599	-0.590431	-0.107032	-0.514471	0.10882	0.108514	-0.312137	-0.429713	0.417269	-0.0750132	0.00838804	-0.207632	-0.00532746	-0.485157	-0.75774	0.18099	0.0511785	0.0758266
NDUFA12	Q9UI09	5.23372	0.311577	0.211976	0.209206	0.224473	0.27607	0.17787	0.175571	0.0488176	0.122379	0.452625	-0.0302186	0.271086	-0.0453768	0.160465	0.255613	0.305745	0.292877	-0.00780416	-0.174451	0.245773	0.379462	0.0528576	0.113777	0.0585351	0.466105	0.138552	0.0983257	0.104996	0.17992	0.039649	-0.6293	0.0695944	-0.253481	-0.0724316	0.00349617	-0.244073	-0.16446	0.544193	-0.894918	-0.164677	-0.148596	-0.0175798	-0.312503	-0.19125	-0.315172	0.0212164	0.10271
NDUFA13	Q9P0J0	3.97593	0.246904	0.324003	0.26635	-0.114533	0.32239	0.145823	0.092627	0.0804687	0.149886	0.32865	-0.152452	-0.227448	-0.0729561	0.259171	0.199415	0.232921	0.464063	0.0439007	-0.098597	0.330084	0.290068	0.116137	-0.00632668	-0.0893307	0.410632	0.11601	0.196584	0.095253	0.160215	0.117194	-0.49504	0.133222	-0.492166	0.0808911	0.084949	-0.25911	-0.348309	0.584466	-0.19173	-0.0369215	-0.10173	-0.0222013	-0.368953	-0.566196	-0.114724	0.00932074	0
NDUFA4	O00483	4.17638	0.389082	0.339319	0.456924	0.0710831	0.515805	0.128873	0.264319	0.0205421	0.140318	0.37117	-0.0203485	0.0135608	-0.00996113	0.439517	0.0893002	0.427984	0.353435	-0.140336	-0.254515	0.171334	0.420434	0.0855801	0.00157833	-0.16601	0.902405	0.23585	0.156099	0.0133653	0.238814	0.153789	-0.933051	-0.0183201	-0.846138	-0.0658441	0.17946	-0.198269	-0.497915	0.667425	-0.730568	0.0208788	-0.312367	0.0588028	-0.638631	-0.88187	0.0236671	-0.050292	0.27805
NDUFA5	Q16718	3.54142	0.267425	0.269691	0.103411	-0.0798926	0.260722	0.170244	0.198612	-0.0419822	0.357607	0.354083	-0.00891829	-0.0477095	0.128148	0.20398	0.158732	0.0550199	0.294138	0.0105746	-0.288229	0.461865	0.455776	0.0603602	0.064817	-0.147695	0.491355	0.111744	0.10127	0.0133653	0.278523	0.0669112	-0.27803	0.108107	-0.282767	-0.0126143	0.146955	-0.327905	-0.573702	0.630394	-0.878322	0.0263958	-0.198797	0.0891159	-0.107955	-0.388577	-0.116122	0.122857	-0.027267
NDUFA6	P56556	4.59291	0.396199	0.180921	0.174344	-0.00486565	0.251693	0.0957065	0.183745	-0.0533872	0.129305	0.217152	-0.0203485	-0.151498	0.0148139	0.629029	0.538716	0.159138	0.681161	0.0737884	-0.116299	0.218155	0.355516	0.146061	0.18493	-0.132881	0.516171	0.45038	0.257238	0.176706	0.3336	0.0177565	-0.392772	0.00756502	-0.0296278	0.0956578	0.23047	-0.190241	-0.507927	0.718987	-0.621982	0.0962605	-0.214739	0.00530839	-1.05788	-1.11028	-0.458464	0.0066638	0.0848432
NDUFA7	O95182	7.08355	0.437956	0.421326	0.32009	0.122559	0.385073	0.0603848	0.261748	0.00550652	0.266306	0.379075	0.0232506	0.145327	0.134191	0.386206	0.360558	0.317533	0.46182	-0.00780416	0.139295	-0.105289	0.307647	0.252069	0.20424	-0.0532422	0.482224	0.326998	0.350513	0.163446	0.215817	0.106171	-0.85639	-0.00151777	-0.572854	-0.152178	0.124013	-0.107779	-0.485992	0.481593	-0.841089	-0.167823	-0.0563378	0.0188692	-0.589021	-0.791163	-0.237085	-0.0489097	0.146431
NDUFA8	P51970	4.40254	0.313377	0.308522	0.318862	0.0586996	0.369656	0.0795116	0.0485492	-0.0940289	0.260009	0.360942	-0.000808239	-0.0445833	0.109867	0.335749	0.262486	0.0752196	0.296658	-0.126367	-0.172598	0.107318	0.204184	0.104573	0.158304	-0.157656	0.731838	0.277072	0.292444	0.143324	0.360986	-0.0717301	-0.426606	0.0448079	-0.539203	0.0853372	0.00349617	-0.179076	-0.13313	0.597316	-0.709445	-0.0383606	-0.191768	-0.040837	-0.0963554	-0.609265	-0.106369	0.122857	0.114499
NDUFA9	Q16795	5.41943	0.322023	0.329913	0.21845	0.0586996	0.323622	0.115698	0.179664	0.0960374	0.17152	0.28964	-0.0105453	-0.0213509	-0.0368652	0.35759	0.193673	0.217624	0.470773	0.0898335	-0.180025	0.171334	0.33607	0.103121	0.195996	-0.141092	0.677872	0.170353	0.193828	0.0570426	0.219902	0	-0.474672	0.0594397	-0.396794	-0.0062933	0.0770078	-0.191843	-0.433525	0.549289	-0.246966	-0.0659795	-0.28406	-0.00838065	-0.314182	-0.688925	-0.186301	0.0132966	0.124736
NDUFB10	O96000	4.08366	0.285972	0.289237	0.270164	0.027267	0.370848	0.161295	0.167351	-0.0562525	0.192834	0.292034	-0.132823	-0.0602818	0.0359468	0.324703	0.167547	0.166399	0.452809	0.0629919	-0.189363	0.257618	0.281198	0.113255	0.149792	0	0.479932	0.111744	0.0864882	0.0868487	0.210352	0.0468731	-0.752615	0.199456	-0.411941	0.0279841	0.084949	-0.150756	-0.40331	0.612003	-0.77596	0.0962605	-0.00923824	-0.061301	-0.355064	-0.617236	-0.0201323	0.101849	0.0848432
NDUFB4	O95168	4.48467	0.234659	0.265997	0.155217	-0.0294437	0.198986	0.194258	0.0107608	0.115265	0.0291767	0.104507	-0.07549	-0.0121617	0.141709	0.247521	0.130457	0.26168	0.542596	-0.0438192	-0.0535636	0.208424	0.254255	0.0987551	0.138365	-0.0925121	0.481079	0.0902212	0.111528	0.132477	0.230739	-0.0701661	-0.266313	-0.0525236	-0.00501537	0.281492	0.00349617	-0.219355	-0.414567	0.418384	-0.228819	0.0222602	-0.0837269	0.0529559	-0.440476	-0.556585	-0.18924	0.0251598	0.0938044
NDUFB5	H0Y886	5.40475	0.42865	0.338147	0.170266	-0.027792	0.175989	0.366549	-0.0186357	0.400831	0.123767	0.213367	-0.00891829	0.149427	0.149188	0.246221	0.27885	0.610474	0.748977	-0.0177982	0.0179625	0.161281	0.247765	0.162886	0.0961652	-0.19478	0.582828	0.326998	0.325552	0.0698924	0.252172	0.0936675	-0.479737	0	-0.0999441	-0.3184	0.125298	-0.255755	-0.682884	0.409443	-0.625934	-0.0557427	0.00153399	0.067529	-0.978547	-1.0935	-0.399429	-0.0242476	0.114499
NDUFB8	O95169	4.50034	0.328677	0.425747	0.296591	0.0833616	0.417731	0.163857	0.124116	-0.0764709	0.17152	0.368903	-0.0236311	-0.0729651	0.115986	0.264319	0.212252	0.252157	0.479672	-0.123281	-0.018189	0.143517	0.297628	-0.038748	0.0404673	0.0841208	0.369131	0.23585	0.1883	0.200271	0.252172	0.0192261	-0.771125	0.0579829	-0.58139	0.298186	-0.026135	-0.209585	-0.435434	0.685126	-0.928695	0.00419998	-0.20056	-0.0998609	-0.464507	-0.526251	-0.0585711	0.144772	0.0560946
NDUFB9	Q9Y6M9	3.33979	0.336129	0.389986	0.43783	0.239637	0.50499	0.118343	0.0911794	0.0541415	0.122379	0.264255	-0.132823	-0.218613	0.0164504	0.338192	0.190793	0.0936174	0.330254	0.00916886	-0.0950828	0.180074	0.202842	0.0782077	0.208344	-0.14274	0.832273	0.13295	-0.0150652	0.100828	0.202116	0.0323882	-0.944676	0.00151634	-0.98931	0.156079	0.0690222	-0.174317	-0.408927	1.03457	-1.05622	0.111914	-0.499306	-0.0804522	-0.182645	-0.465633	-0.0829551	0.0906024	0.11303
NDUFC2	O95298	5.3819	0.3898	0.286808	0.250988	0.0940199	0.268416	0.0437856	0.26046	-0.146496	0.231969	0.159308	-0.0653062	-0.0228882	0.10526	0.294827	0.34898	0.37256	0.623111	-0.12946	-0.130619	0.119052	0.496856	0.250758	0.335127	-0.0909204	0.592407	0.347704	0.310366	0.208042	0.177122	0.0810552	-0.552581	0.0565252	-0.354114	0.260677	0.144423	-0.30692	-0.534288	0.557405	-0.598491	0.0441818	0.00153399	-0.0439665	-0.718622	-0.88909	-0.18777	0.186453	0.0530348
NDUFS1	P28331	6.38697	0.286796	0.199118	0.23806	0.00323486	0.269695	0.174062	0.138205	0.0109921	0.145793	0.237173	0.00403547	0.00604296	0.120559	0.325934	0.189351	0.0951405	0.355854	0.0411532	-0.0315628	0.271705	0.272273	0.0707982	0.151215	0.0324879	0.523979	0.173085	0.137575	0.178025	0.214453	-0.0346565	-0.282449	0.00605536	-0.211466	-0.031744	0.0596495	-0.147643	-0.305769	0.445969	-0.443966	-0.0354838	-0.0821009	-0.0175798	-0.315862	-0.503912	-0.0123055	-0.0296917	0.0952921
NDUFS2	O75306	6.07034	0.316947	0.313303	0.310242	0.0726237	0.337099	0.138025	0.111317	0.10119	0.141689	0.278815	-0.0252752	-0.00151443	0.00330544	0.329622	0.148379	0.212021	0.520129	0.0175812	-0.10212	0.347923	0.290068	0.137574	0.129735	-0.0424352	0.506071	0.19476	0.195207	0.00744057	0.174317	0.0425429	-0.574088	0.0135889	-0.434963	0.0233574	0.0529175	-0.232485	-0.300539	0.442687	-0.259192	-0.0240335	-0.176077	-0.053396	-0.280977	-0.70795	-0.140085	0.0277829	0.0438161
NDUFS3	O75489	5.55513	0.325415	0.252369	0.240655	0.00323486	0.292515	0.168969	0.105592	0.0921612	0.17152	0.39587	-0.109965	0.0895095	-0.0149674	0.327165	0.237587	0.254884	0.496211	0.048013	-0.0265331	0.252892	0.268431	0.0958378	0.0557342	-0.0486007	0.598758	0.18667	0.127501	0.150063	0.196599	-0.0164709	-0.50878	0.0315108	-0.129372	0.058454	0.103311	-0.225905	-0.485992	0.5983	-0.664034	-0.118284	-0.103378	-0.0660651	-0.466372	-0.691026	-0.0898025	-0.0406423	0.0468955
NDUFS4	O43181	4.4684	0.367399	0.295291	0.225016	0.0787692	0.249103	0.160012	0.0290227	0.0660481	0.144426	0.312229	0.0168738	-0.0367975	0.161074	0.401473	0.451183	0.308372	0.667596	-0.058481	0.0892015	0.121647	0.281198	-0.0180581	-0.0383883	-0.177787	0.459141	0.310961	0.24664	0.18066	0.31844	0	-0.412008	0.0982203	-0.38928	0.172887	0.0475092	-0.163274	-0.439261	0.569495	-0.709445	0.00280142	-0.209405	-0.10149	-0.888268	-1.0935	-0.15437	-0.0296917	0.115966
NDUFS5	O43920	5.85664	0.325763	0.186144	0.244539	0.0430689	0.305038	0.298215	-0.0359325	0.296886	0.0786786	0.224692	-0.07549	0.109292	-0.0066328	0.347923	0.199415	0.105754	0.399882	0.347317	-0.060401	0.147342	0.0956173	0.129038	0.19875	-0.0845723	0.67487	0.717912	0.0625176	-0.167502	0.0650253	0.155126	-0.391181	-0.0493803	-0.33775	0.104446	-0.0433445	-0.338513	-0.429713	0.301234	-0.0696201	-0.0762901	-0.121629	-0.154622	-0.336183	-0.568127	0.0661762	0.0277829	0.0376372
NDUFS8	O00217	6.82729	0.398178	0.431256	0.351639	0.0833616	0.524399	0.0713453	0.0214415	0.0164571	0.192834	0.178848	0.012073	0.352781	-0.0183148	0.217314	0.10621	0.141562	0.647007	0.10833	-0.180025	0.377535	0.243857	0.106024	0.115235	0.0368619	0.686842	0.178534	0.157514	0.288422	0.313351	-0.0623717	-0.785687	0.120719	-0.887883	0.0493803	0.111109	-0.286235	-0.122323	0.327574	-0.387516	-0.135122	-0.0723858	-0.0708449	-0.336183	-0.621238	-0.0802252	-0.0365257	0.0205088
NDUFV1	P49821	4.93219	0.297456	0.283157	0.254844	-0.0310974	0.334658	0.180404	0.217314	0.0313792	0.251146	0.278815	-0.0619278	-0.0793486	-0.0066328	0.292309	0.252854	0.199336	0.438047	0.00776219	-0.174451	0.326715	0.287539	0.0392544	0.097641	-0.100496	0.660775	0.210805	0.0894566	0.0411811	0.178522	-0.0438361	-0.46627	0.0911169	-0.289745	-0.129676	0.0756798	-0.22099	-0.425911	0.637111	-0.402694	0.0111728	-0.259968	-0.0222013	-0.402485	-0.641416	-0.0585711	0.0369267	0.057622
NDUFV2	E7EPT4	5.20104	0.331258	0.331092	0.326211	-0.0427256	0.36727	0.0423937	0.00615883	0.0856771	0.0247264	0.309868	-0.0686932	-0.0305991	-0.0939922	0.29985	0.202277	0.192239	0.492918	0.114878	-0.266325	0.356761	0.380649	0.0285847	0.166765	-0.0256152	0.652658	0.234542	0.223857	0.15677	0.396309	-0.074863	-0.513967	0.133222	-0.472184	0.0156136	0.180696	-0.264157	-0.043026	0.636153	-0.251539	-0.115243	-0.274746	-0.117885	-0.320916	-0.599363	-0.0898025	0.0780025	-0.0353856
NEB	A0A087X1N7	7.08046	0.438978	0.22472	0.26635	0.42472	0.356481	0.120983	0.168724	0.0137272	0.143058	0.109946	0.269754	0.192456	0.372645	0.365995	0.46912	0.52494	0.331483	-0.0135062	0.209187	-0.0487638	0.153701	0.258606	0.268549	0.0192857	0.257158	0.277072	0.297587	0.205456	0.184108	0.189477	-0.905527	0.0462775	-0.718252	0.038722	-0.117345	0.00700045	-0.31981	0.0740004	-0.795859	-0.0354838	0.0453238	0.101915	-0.698752	-0.896345	-0.382515	-0.121166	0.25826
NES	P48681	7.68685	-0.472	-0.178103	-0.109745	-0.335757	-0.209357	-0.155832	-0.252274	-0.254234	-0.338268	-0.0370893	-0.166897	0.154877	-0.122526	-0.331604	-0.392729	-0.440456	-0.37388	-0.265725	-0.223488	-0.252076	-0.310772	-0.29794	-0.474106	-0.464668	-0.477134	-0.237864	-0.470517	-0.349416	-0.411347	0.266999	0.349915	0.310047	-0.180334	0.17567	0.160796	0.347522	0.210026	-0.206108	-0.120294	0.398114	0.29466	-0.278156	0.274694	0.662519	0.308321	0.236067	-0.369168
NID2	Q14112	2.98911	-0.131289	-0.034512	-0.111398	-0.102314	-0.126301	-0.0216732	-0.127356	-0.0940289	-0.0328679	0.0261259	0.0500407	-0.00606823	0.0197182	-0.0470486	-0.172807	-0.122947	-0.0487494	0.0217693	0.0292778	-0.0141721	-0.0217886	-0.0516293	-0.0728374	0.0756426	-0.180359	-0.0318968	-0.153845	-0.111628	-0.11878	-0.209547	0.401328	-0.0843372	0.231458	-0.0414047	0.0703559	0.144123	0.145062	0.0468731	0.256608	-0.0645127	-0.0483804	-0.241768	-0.0176687	0.588215	-0.0572283	0.0473056	-0.00477457
NIPSNAP3A	Q9UFN0	7.49556	-0.309203	-0.462771	-0.313529	-0.244693	-0.339753	-0.116433	0.0485492	-0.138883	-0.254745	-0.119021	0.0390697	-0.294561	-0.0694795	0.0736918	-0.294634	-0.074214	-0.443668	0.0328777	0.0984397	0.0795603	-0.0186558	-0.109378	-0.213998	-0.323422	-0.25093	-0.134582	-0.0375576	-0.184357	-0.319554	0.0880756	0.561116	-0.125117	0.459757	-0.0349569	0.130423	0.0725265	0.289635	0.254573	0.22404	0.0400968	0.144463	0.0747602	0.16692	0.257596	0.158053	-0.203372	-0.0633364
NIPSNAP3B	Q9BS92	5.05141	0.248508	-0.275244	0.296591	0.235518	0.109005	0.0631323	0.379105	-0.0434027	0.127923	0.0976791	-0.0269213	0.0636697	0.0471992	0.475473	0.0970111	0.285882	0.0411572	0.162437	0.0611267	0.215729	0.21487	0.146061	0.113777	0.0266352	0.483369	0.27961	0.126057	0.0656219	0.189673	0.151109	-0.256137	0.00151634	-0.0771284	-0.0365663	-0.134147	-0.193447	-0.116184	0.384569	-0.151291	-0.345249	0.205632	-0.00685334	-0.141833	-0.320301	-0.278726	-0.267851	0.0697837
NME1-NME2	Q32Q12	11.7903	-0.269767	-0.154806	-0.0998631	-0.0595012	-0.28242	-0.272242	-0.146015	-0.392231	-0.135389	-0.0674629	-0.0154386	-0.234554	-0.092227	-0.182322	-0.040031	-0.273967	-0.252865	-0.0409048	-0.130619	-0.0270472	-0.15992	-0.167781	-0.0110908	-0.0893307	0.12846	-0.180931	-0.134666	-0.0393209	0.0297799	0.27194	0.230944	-0.0353203	0.160277	0.261987	0.318424	0.195274	0.0983105	0.13493	0.295788	0.21093	-0.0436268	0.0367539	0.2691	0.248853	0.137093	0.160394	-0.00956488
NNMT	P40261	1.33323	-0.130886	-0.0314779	0.0452299	0.185137	0.262007	-0.0466366	-0.606728	-0.292574	0.0743785	0.0275636	-0.127516	0.259751	0.00165367	-0.27077	-0.202786	-0.28185	-0.209309	-0.156018	-0.0655503	0.0968065	-0.232468	0.0885184	-0.0761614	-0.198203	-0.132235	-0.0493076	-0.0719676	0.0670466	0.128695	0.184246	-0.342695	-0.115224	0.0191846	-0.524249	-0.244257	0.418542	0.709001	0.198588	-0.325138	0.0111728	0.248897	-0.147873	0.244226	0.335025	0.331057	0.38364	-0.320737
NNT	Q13423	3.5843	0.243288	0.324003	0.267622	0.00968266	0.376792	0.145823	0.179664	-0.148024	0.0439134	0.220927	-0.0252752	-0.0697837	0.158112	0.280924	0.0784354	0.150377	0.229664	0.0370209	-0.168899	-0.0155969	0.27738	0.0528576	0.231385	0.0484614	0.684854	0.0536211	0.157514	0.00149155	0.200739	0.128134	-0.527889	0.0150909	-0.55173	0.0838566	0.0770078	-0.0631099	-0.255987	0.52673	-0.433537	-0.0326128	-0.130002	0.0278394	-0.341307	-0.631292	0.253112	0.185279	0.0468955
NPEPPS	P55786	7.19116	0.270379	0.322818	0.182464	0.199309	0.104713	0.0534916	0.0984035	-0.039145	0.143058	0.104507	0.226198	0.17513	0.272106	0.104157	0.496197	0.246687	0.131446	0.127887	0.262213	-0.00565195	-0.120764	0.123318	0.27639	0.144817	0.145912	0.251446	0.149003	0.124287	0.160215	0.22303	-0.483124	-0.0540977	-0.35961	0.00626564	-0.0843163	0.0564218	-0.151846	-0.0346565	-0.369181	-0.0674481	0.0438361	0.220112	-0.391811	-0.42659	-0.253905	-0.11392	0.202739
NT5C3A	Q9H0P0	1.37172	0.125819	0.145166	0.0362968	0.110611	0.23084	-0.216191	-0.0566454	-0.0548191	-0.09447	0.0672474	0.198292	0.160306	0.108333	0.265604	0.0548739	0.289876	0.190905	0.03426	-0.0349259	-0.257123	-0.0265007	0.322397	0.414249	0.151555	0.0127392	0.11601	0.107141	0.0295343	-0.00953293	0.428375	-0.621815	0.322231	-0.676499	0.0794063	0.149481	0.185435	0.0404062	0.234465	-0.299659	-0.0297475	-0.100084	0.263794	-0.312503	-0.44598	-0.158683	0.0792675	0.288495
NUMA1	Q14980	1.97142	-0.179755	-0.34698	-0.266714	-0.204957	0.00844836	0.189235	-0.16319	0.0541415	-0.117241	-0.260985	-0.332067	-0.00911188	-0.432794	0.0244789	-0.148899	0.189391	0.0738459	0.114878	0.04529	-0.128226	-0.265508	-0.325052	-0.106429	-0.273828	-0.235783	0.0402148	-0.146842	0.026608	0.07408	-0.392876	0.63717	-0.298977	0.447221	-0.275965	-0.117345	0.128802	0.256898	-0.400717	0.935082	0.132524	-0.1233	-0.304184	-0.0705924	0.260861	0.0400689	-0.0365257	-0.0159769
OBSCN	A6NGQ3	2.46274	0.163248	0.259819	0.152463	0.234141	0.29879	0.106403	0.0395699	0.0960374	-0.0832176	0.0644488	0.166958	0.188476	0.0788732	0.296084	0.151345	0.243944	-0.00775194	0.03426	0.00982523	-0.0127487	0.0575337	0.0573637	-0.0497799	-0.0735288	0.0838828	0.182608	0.10274	0.131115	0.0405984	0.207641	-0.694539	0.116527	-0.520614	0.0674706	-0.0447879	0.00839615	-0.117716	0.155126	-0.728442	0.143989	0.180121	0.0143631	-0.235737	-0.397129	0.091819	0.0251598	0.177672
OGDH	Q02218	3.70167	0.212741	0.193942	0.156591	0.0894618	0.431504	0.162577	0.0574732	0.102475	0.0715046	0.425618	0.0168738	-0.0555544	0.0197182	0.131177	0.0908456	0.0565839	0.325326	-0.0206664	-0.0793724	0.144793	0.269712	0.123318	0.121052	0.0178113	0.575334	-0.0540926	0.0579786	-0.0829005	0.108272	-0.0484476	-0.476359	0.099637	-0.30557	-0.0381775	0.0366311	-0.160134	-0.178783	0.419497	-0.736966	0.201207	-0.197037	-0.0268381	-0.199609	-0.404007	0.161517	-0.0867119	0.0923147
OGN	P20774	2.84934	-0.415961	-0.680743	-0.636408	-0.631864	-0.669011	-0.334169	-0.0249014	-0.0152516	-0.0452914	-0.238348	-0.358765	-0.412517	-0.417245	-0.500316	-0.571862	-0.53386	-0.479871	-0.47401	0.696643	-0.108326	-0.24157	0.0255215	-0.439445	0.688674	-0.277825	-0.413243	-0.421097	-0.772714	-0.384224	-0.632641	1.16161	-0.542362	0.738824	-0.229211	0.164548	0.200169	0.235454	-0.498288	1.07496	-0.141294	0.239827	-0.542296	0.371846	1.19525	-0.316777	0.408007	-0.3367
OLA1	J3KQ32	1.74504	0.0743372	0.0807314	0.0303106	0.106105	0.138694	-0.0392494	0.00922823	-0.111804	0.125153	0.184014	0.117155	-0.00151443	0.0567746	0.156317	0.0908456	0.0408683	0.082634	-0.0643876	0.0357041	-0.0443945	0.0123048	0.0811613	0.256708	0	0.0929093	0.0357177	0.0983257	0.210622	0.0328789	0.185555	-0.313764	0.131838	-0.135644	0.0310602	-0.00350428	0.169302	-0.107024	0.119937	-0.299659	0.106715	0.0615926	0.101915	-0.036942	-0.0921111	-0.128759	0	0.130553
OXCT1	P55809	2.37546	-0.157273	-0.341333	-0.0786824	-0.39627	-0.00849795	0.0658755	-0.0233326	-0.0955019	-0.0484142	-0.259231	-0.45298	-0.106799	0.075737	-0.0390997	0.0341387	-0.270041	-0.223681	0.048013	0.131816	0.197397	0.0411139	0.0301139	-0.188591	-0.0957003	0.0206442	-0.131208	0.0366049	-0.00598001	0.0313301	-0.0194864	0.112535	-0.212063	0.726773	0.433366	-0.0549326	-0.0398402	-0.194867	0.352277	-0.114729	0.475781	0.109325	-0.220368	0.207261	0.319451	0.131217	0.0198994	-0.0468292
P4HB	P07237	7.32435	-0.187186	-0.0284505	-0.111398	0.0985637	0.00230908	-0.10097	-0.232198	-0.073565	-0.110699	-0.207578	0.0264282	-0.123193	0.0213494	-0.178825	-0.0864353	-0.0656824	0.0366421	-0.154442	0.0721097	-0.175223	-0.0663786	-0.134853	-0.0845056	-0.0719581	-0.109625	-0.186174	-0.187583	-0.0104814	-0.038517	0.0992379	0.0910616	-0.00913095	0.0346298	0.157487	0.063674	0.215963	0.0983105	0.0908742	0.309305	0.151583	-0.0483804	-0.0660651	0.0214529	0.187262	0.206924	0.153205	-0.0435505
PACSIN3	Q9UKS6	3.03137	0.137297	0.170419	0.117597	0.199309	0.0874178	0.0128498	0.0530181	0.0830755	0.0858173	0.0783882	0.289727	0.197745	0.10526	0.121281	0.069057	0.193661	0.32656	-0.0540669	0.196337	-0.090198	0.0305667	0.107473	0.110857	-0.0751014	-0.0160837	0.0476782	-0.0440493	0.256305	-0.0831141	0.0810552	-0.345775	0.208674	-0.32515	0.0325956	-0.0843163	0.023663	-0.122323	0.0654888	-0.423182	-0.0268874	0.0527415	-0.0361555	-0.237329	-0.421348	0.122949	-0.0838771	0.111561
PAFAH1B1	P43034	4.12019	-0.124415	-0.0513144	-0.0610003	0.147624	-0.0429986	-0.111777	-0.159739	-0.00691271	-0.222644	-0.221172	0.100667	-0.0587044	-0.244622	-0.0108414	-0.0485125	-0.0155258	-0.0942435	0.0105746	0.0892015	0.0196095	-0.0534973	0.00233912	-0.113242	0.102321	-0.228269	0.0887749	-0.0134721	0.0280719	-0.0780902	0.193389	-0.0103459	-0.0244789	0.042985	0.00313616	0.113699	0.0496583	0.317116	-0.116222	0.230613	0.215768	0.275768	-0.061301	0.153623	0.143117	0.0425756	0.0132966	0.00634146
PAFAH1B2	P68402	7.31034	-0.605512	-0.650171	-0.813493	-0.475101	-0.71885	-0.258452	-0.29707	-0.0306668	-0.261977	-0.282202	-0.254814	-0.601712	-0.246584	-0.628031	-0.571862	-0.75743	-0.449991	-0.0614312	-0.394373	0.395872	-0.0875592	-0.560208	-0.437306	-0.179477	-0.323128	-0.559792	-0.359081	-0.703053	-0.261451	-0.251468	0.85331	-0.298977	0.912269	-0.0381775	0.220892	-0.0254846	0.528775	-0.251468	1.03797	0.0577154	-0.0902472	0.187127	0.679928	0.640126	-0.0505335	0.205114	-0.511399
PARK7	Q99497	3.28002	0.182233	0.115363	0.172986	0.0940199	0.068444	-0.102509	-0.0233326	-0.15415	0.147159	0.00292635	0.20812	0.245775	0.267989	0.0780835	0.565641	0.206397	0.0441599	0.048013	0.247062	-0.0797272	-0.158195	0.0316412	0.227345	0.0685391	0.168858	0.225357	0.182752	0.114674	0.195217	0.130856	-0.197939	0.103878	-0.27929	0.0508966	-0.0332808	0.169302	0.0140615	0.0250907	-0.569655	0.0318918	0.0964627	0.210952	-0.445986	-0.566196	-0.0266869	-0.066987	0.132004
PCBP1	Q15365	3.55106	-0.124736	0.023531	-0.118031	-0.0460649	-0.106263	0.0368128	-0.0956836	-0.0663261	-0.0375142	-0.221172	-0.0619278	-0.300143	-0.124328	0.122699	-0.00990438	-0.0521359	-0.17399	-0.0525982	0.124298	-0.0992336	-0.0233574	0.019376	-0.0416336	-0.0610108	-0.063767	0.141346	0.0412116	-0.0301514	-0.0614691	0.240779	0.0853567	-0.12843	0.167937	0.00156879	0.046154	0.174285	-0.00141382	-0.0194864	0.456748	0.182797	0.17197	-0.0804522	0.0026989	0.221182	0.0649436	0.0304012	-0.0451889
PCBP2	Q15366	2.93428	-0.158984	-0.178103	-0.126366	-0.14823	0.337099	0.117021	-0.112267	0.0219011	-0.152087	-0.0859985	-0.18516	-0.149818	-0.205942	-0.154577	-0.304758	-0.149747	-0.0942435	-0.0438192	0.0373063	0.00843668	-0.04073	-0.0959733	-0.125243	0.0642605	-0.0421968	0.0160687	-0.24065	-0.21174	0.124343	0.0265532	0.124824	0.151093	-0.0862112	0.247514	-0.0636849	0.00420427	-0.00708246	-0.089046	0.454878	0.0883698	0.259192	-0.206275	0.119213	0.519904	0.108665	0.0780025	-0.0386462
PCMT1	H7BY58	4.62905	0.156975	0.0988436	0.0555825	0.223086	0.0402567	0.0727096	-0.0201998	0.0726209	0.068625	0.0546107	0.276443	0.0852351	0.184557	0.0795445	0.14392	0.153303	0.230982	0.0259449	0.273132	-0.0385885	-0.0202212	0.0943768	0.0633073	0.147516	0.0579977	0.160748	0.157514	0.139266	0.0785861	0.20893	-0.253243	0.0982203	-0.262033	-0.0414047	-0.129545	0.0910907	-0.0444827	0.0192261	-0.421464	0.0250187	0.122074	0.1561	-0.1065	-0.248905	-0.190711	-0.137237	0.114499
PDHA1	P08559	6.98368	0.293318	0.26723	0.134438	0.110611	0.323622	0.172791	0.152157	0.0259709	0.0786786	0.277607	0.0763426	0.206955	0.0567746	0.171467	0.0939317	0.238443	0.503864	0.028722	0.0341001	0.107318	0.138346	0.161491	0.261982	0.00596142	0.503817	0.217438	0.10274	0.128388	0.0725751	-0.0316095	-0.4201	0.0150909	-0.223107	0.0524111	-0.0563874	-0.152315	-0.204604	0.401575	-0.575377	-0.0383606	-0.195279	0.0128582	-0.39536	-0.585614	0.017309	-0.0572248	0.132004
PDHB	P11177	5.47845	0.289409	0.321631	0.232857	0.0940199	0.47205	0.171518	0.181026	-0.0055275	0.144426	0.180141	0.0484786	-0.0602818	0.0115352	0.223935	0.0325313	0.172181	0.521207	0.024554	-0.159692	0.0795603	0.23732	0.117576	0.211074	0.0939493	0.523979	0.242369	0.0835137	0.174064	0.115599	-0.082725	-0.472988	-0.0462441	-0.460326	-0.0724316	0.0420804	-0.209585	-0.206234	0.450335	-0.221324	0.0277719	-0.177812	0.0514905	-0.40606	-0.7037	0.103872	0.0434222	0.142118
PDHX	O00330	7.15514	0.305587	0.442211	0.25356	0.152003	0.300042	0.273513	0.138205	0.0921612	0.129305	0.273978	0.0624776	0.0966063	-0.0591006	0.133992	0.122924	0.145976	0.398709	0.144626	0.174664	0.0375829	0.0290537	0.155899	0.205609	-0.0317087	0.288925	0.312201	0.134704	0.298161	0.0710683	0.00890541	-0.633057	0.108107	-0.642605	-0.0253391	-0.114311	-0.136802	-0.341131	0.324011	-0.231827	-0.0615835	-0.1233	0.0805194	-0.210509	-0.414386	-0.0911758	-0.180483	0.283282
PDIA3	P30101	10.2449	-0.495138	-0.516905	-0.438713	-0.343955	-0.379282	-0.107136	-0.261492	-0.0405631	-0.213852	-0.332955	-0.226169	-0.305745	-0.274329	-0.476505	-0.540419	-0.52916	-0.469129	-0.205744	-0.0433679	-0.0992336	-0.225227	-0.296023	-0.245462	-0.100496	-0.369901	-0.257965	-0.0637002	-0.255594	-0.343467	0.155126	0.669557	-0.0715275	0.39487	0.149017	0.00209856	0.205047	0.245024	-0.17216	0.759109	0.284143	0.0107036	-0.218599	0.402828	0.763426	0.246603	0.226965	-0.24912
PDIA6	Q15084	2.15391	-0.111958	-0.0729861	-0.252048	-0.1754	-0.227279	0.189235	-0.00463676	-0.149553	-0.198162	-0.0506783	0.00725603	0.537253	-0.041966	-0.0776596	-0.241158	-0.00570059	0.00617218	0.039777	-0.0501566	0.133266	-0.119086	0.0101078	0.0542145	0.0295644	-0.0704694	-0.062103	-0.23136	-0.1525	-0.105089	0.126771	0.351817	-0.00913095	0.22045	-0.00944996	-0.0563874	0.06181	0.194057	-0.0561671	0.0404639	-0.153718	-0.0499682	-0.0330427	0.0595417	0.303707	0.0312607	0.0780025	-0.0800343
PDLIM3	Q53GG5	4.1519	0.283327	0.163816	0.33595	0.328712	0.286212	-0.0014348	-0.0630789	0.088274	-0.0375142	-0.139849	0.351844	0.300884	0.27621	0.475473	0.317645	0.537314	0.122952	0.0189788	-0.0248604	-0.00848675	0.0123048	0.14465	0.0389318	0.139403	-0.0805817	0.209474	0.379907	0.325802	-0.103386	0.140343	-0.678921	0.0270514	-0.570727	0.256741	-0.131078	0.0910907	-0.14558	-0.00298119	-0.41461	-0.124384	0.0615926	0.0976608	-0.525421	-0.755539	-0.33131	-0.0147696	0.348377
PDLIM5	Q96HC4	6.66643	0.506472	0.179613	0.315174	0.429537	0.476486	0.0727096	0.118442	-0.155685	0.276325	0.0261259	0.395508	0.314339	0.335104	0.499684	0.685046	0.513598	0.254505	-0.0747826	0.193466	-0.125146	0.213539	0.206815	0.258028	0.00447369	0.449803	0.388245	0.418189	0.188537	0.203492	0.161796	-0.926121	-0.184218	-0.579251	0.0448222	-0.0063138	0.0428624	-0.353715	0.253324	-0.953315	-0.149046	-0.103378	0.071872	-0.718622	-0.965886	-0.72647	-0.00535345	0.284587
PDLIM5	H0YBI4	6.13725	0.496549	0.151855	0.287836	0.434338	0.404989	0.0631323	0.0485492	-0.00414324	0.101399	0.0770001	0.326286	0.408589	0.226169	0.37316	0.746149	0.681117	0.378631	-0.0540669	0.151181	-0.0429406	0.198811	0.319898	0.268549	0.0499048	0.355444	0.387069	0.348036	0.0339127	0.160215	0.156463	-0.847633	-0.0337667	-0.624848	0.258054	-0.0636849	-0.0398402	-0.297062	0.186864	-0.885411	-0.188445	0.00306654	0.0848238	-1.02452	-1.31219	-0.669968	0.0146198	0.300156
PDLIM7	Q9NR12	6.04051	0.448412	0.247381	0.202567	0.290831	0.245209	0.294712	0.00462151	0.159158	0.0306573	0.03616	-0.194378	0.128807	0.258339	0.283462	0.789621	0.474354	0.00771093	0.425261	0.384314	-0.16254	-0.305036	0.529013	0.657806	0.0542264	0.0285063	0.681914	0.452027	0.0382781	0.0513363	0.16711	-0.439706	-0.0446787	-0.579251	-0.33811	-0.294883	0.380238	-0.388437	-0.311174	0.54465	-0.222393	-0.195279	-0.0160425	-0.485157	-0.513178	-0.684406	-0.369457	0.369439
PEBP1	P30086	9.67393	0.288471	0.0623889	0.245831	0.176566	0.268416	0.106403	0.0882792	0.116538	0.114024	0.0304346	0.20672	0.110695	0.344255	0.29985	0.385958	0.220417	0.0971627	-0.0249794	0.139295	-0.0256109	0.168895	0.116137	0.317502	0.200465	0.247759	0.241068	0.178576	0.214485	0.0875564	-0.00596809	-0.25469	-0.0260229	-0.272363	0.102985	-0.163639	-0.0427284	-0.261058	-0.145566	-0.344546	0.0194964	0.123483	0.0704257	-0.372446	-0.368257	-0.173153	-0.0544477	0.2556
PFKM	P08237	7.08992	0.434214	0.154522	0.19322	0.381871	0.344398	0.0835772	0.0633922	0.00550652	0.167488	0.140829	0.39919	0.17647	0.29116	0.176937	0.604028	0.429192	0.233614	0.11749	0.410511	-0.0270472	-0.0728626	0.388262	0.430737	0.12578	0.325123	0.233234	0.184141	0.193764	0.191061	0.308465	-0.810998	0.00454378	-0.618246	-0.166202	-0.0843163	-0.0601807	0.0499926	0.130856	-0.825097	-0.104652	-0.00153542	0.263794	-0.632336	-0.773241	-0.413104	-0.367732	0.333323
PFN1	P07737	8.44209	-0.431633	-0.473025	-0.224946	-0.188257	-0.271222	-0.298457	-0.30849	-0.25588	-0.0704646	-0.2645	-0.11696	-0.317017	-0.215515	-0.368977	-0.367042	-0.403434	-0.346097	-0.324761	-0.189363	-0.336812	-0.28985	-0.245199	-0.142562	-0.108524	-0.128734	-0.202018	-0.209305	-0.0625033	-0.129134	0.216638	0.46158	-0.0198574	0.288792	0.276317	0.0118513	0.33645	0.223401	-0.314874	0.834396	0.196321	-0.0984397	-0.178497	0.229322	0.613978	0.329005	0.144772	-0.268128
PGAM1	P18669	6.41393	-0.355027	-0.34698	-0.210698	-0.119802	-0.221879	-0.196337	-0.187584	-0.233006	-0.0205503	-0.41065	-0.266433	-0.283464	-0.225152	-0.254113	-0.185846	-0.264173	-0.309227	-0.218859	0.0228229	-0.378371	-0.274822	-0.393098	-0.0465159	-0.323422	-0.226397	0.413883	-0.073627	-0.210013	-0.0697556	0.0908742	0.465099	-0.090785	0.28762	0.038722	0.0889034	0.171795	0.31825	-0.173839	0.850844	0.297894	-0.169158	-0.0852802	0.211934	0.427037	0.252029	0.167548	-0.164771
PGAM2	P15259	5.29598	0.430447	0.237354	0.295343	0.497634	0.0610797	0.0114274	0.172836	-0.0881524	0.152608	0.263034	0.195471	0.328875	0.216234	0.322237	0.756896	0.296509	0.0516386	0.0602801	0.519985	-0.159387	-0.193087	0.292129	0.290655	0.0713849	0.356693	0.34043	0.211648	0.214485	0.323511	0.346434	-0.930737	0.0753651	-0.73959	-0.126245	-0.0476789	-0.169574	0.152709	0.0177565	-0.773766	-0.155278	0.122074	0.444366	-0.7164	-0.923266	-0.544266	-0.255042	0.359566
PGD	P52209	5.70951	-0.24334	-0.200078	-0.191332	-0.0936494	-0.243601	-0.135211	-0.173594	0.00962305	0.00226545	-0.052196	-0.13993	0	-0.346119	-0.221364	-0.127177	-0.216174	-0.202175	-0.0599554	-0.0165257	-0.0256109	-0.0455046	-0.224995	-0.382779	0.281337	-0.239555	-0.0413678	-0.00870275	-0.159149	-0.141309	-0.122692	0.387487	-0.0060811	0.377356	-0.031744	0.0201588	0.179251	0.155249	-0.0780025	0.565597	-0.219125	0.269415	-0.0361555	0.380173	0.349411	-0.0319521	0.130198	-0.171913
PGK1	P00558	5.48464	0.383917	0.111251	0.0242996	0.451017	0.142885	-0.105592	0.0604358	-0.0910878	0.205997	0.109946	0.344224	0.2496	0.2205	0.20264	0.625513	0.308372	0.120109	0.0670502	0.556196	-0.227101	-0.363453	0.267709	0.670754	0.302078	0.235584	0.328224	0.230595	0.266263	0.291521	0.444876	-0.608809	-0.0060811	-0.543367	-0.0907044	-0.0710192	0.114614	0.0404062	-0.173839	-0.352711	-0.190043	0.107902	0.263794	-0.515732	-0.570059	-0.439099	-0.388566	0.437894
PGM1	P36871	7.38234	0.464286	0.229787	0.140008	0.514735	0.260722	0.131494	0.119862	0.0109921	0.184878	0.227197	0.285755	0.364587	0.345558	0.205319	0.651927	0.33181	0.0336237	0.0778162	0.308059	-0.149968	-0.0312281	0.428241	0.500457	0.257798	0.266496	0.348912	0.213009	0.22856	0.196599	0.198588	-0.773196	-0.0229368	-0.566484	-0.0923772	-0.0476789	-0.0240569	-0.225929	0.0740004	-0.800319	-0.31354	-0.01543	0.398995	-0.632336	-0.686826	-0.409673	-0.303677	0.408269
PGM5	Q15124	1.49204	-0.085145	-0.0574732	0.0407705	-0.160846	-0.162051	0.0199389	0.174205	-0.0138588	0.0306573	-0.221172	-0.0789008	0.0880861	0.0343323	-0.0518389	0.234794	-0.175218	-0.251023	-0.0822542	0.0595508	0.01543	0.0781651	0.12475	-0.24921	-0.00748682	-0.0704694	-0.0588934	-0.0869699	-0.0500932	0.121434	-0.0515304	0.0807767	0.204731	0.216762	0.127622	-0.165207	-0.136802	0.0486269	-0.173839	0.522502	-0.110695	0.0527415	-0.132801	0.16692	-0.015059	0.256355	0.0981102	0.117431
PHB	P35232	1.48174	0.0748718	0.20813	0.0333071	-0.0679626	0.165038	0.0199389	0.0589552	-0.0292587	0.00226545	0.143483	0.010469	-0.116613	0.111399	0.132586	-0.031599	0.114789	0.258388	0.0425274	-0.0793724	0.182562	0.0898232	0.0693114	0.0798297	-0.0861564	0.380233	0.0521376	-0.0819516	0.06847	-0.0631227	0	-0.130003	0.0506783	-0.0531826	-0.00314331	0.141888	-0.0514283	-0.0606022	0.4072	-0.251539	0.0724573	-0.0951571	0.00227761	-0.1344	-0.313809	0.132394	0.0119724	0.00950193
PHB2	Q99623	2.77159	0.120986	0.261056	0.119008	0.0602531	0.208349	0	0.099844	0.00413227	-0.0236197	0.0921936	0.00403547	0.0417771	0.0929027	0.119862	-0.0265636	0.119287	0.289085	0.121398	-0.156025	0.168828	0.152312	0.0855801	0.128291	-0.0378284	0.344148	0.071305	-0.0262675	-0.0195265	0.0344262	0.0103841	-0.375361	0.152458	-0.246676	-0.0511312	0.107215	-0.0499744	-0.0113487	0.381143	-0.288652	0.0857301	-0.114965	-0.00838065	-0.221492	-0.317051	0.182127	-0.0544477	0.00950193
PHKA1	A6NMN0	3.76876	0.274118	0.0552716	0.0106816	0.294796	0.0566428	0.0493398	-0.0956836	0.108884	0.00678587	0.269125	-0.0686932	-0.148139	-0.11176	0.219965	0.490354	0.567244	0.201701	0.201111	0.300074	0.0512581	-0.067997	0.366639	0.386745	-0.0439739	0.409429	0.222722	0.215729	0.085443	0.178522	0.529827	-0.461252	0.0285392	-0.444665	0.0264435	0.0187774	0.0097909	-0.0547194	0.00445938	0.187346	-0.242156	0.317008	0.107567	-0.485157	-0.691026	-0.447869	-0.258234	0.152162
PHKB	Q93100	6.77987	0.455163	-0.0698705	0.472461	0.564853	-0.00694919	0.17787	0.0795445	0.319167	-0.0344152	0.699876	0.237211	0.128807	0.0503979	0.33085	0.496197	0.539552	0.186835	0.232766	0.344751	-0.0270472	-0.0761156	0.359359	0.273781	0.0527873	0.30455	0.394112	0.0640273	0.277385	0.0725751	0.423943	-0.860788	0.0344763	-0.778323	-0.0397902	-0.14185	-0.141438	-0.219334	-0.082725	-0.754167	-0.383146	0.13471	0.121601	-0.617753	-0.88909	-0.299213	-0.264638	0.190259
PHPT1	Q9NRX4	7.95099	0.346617	0.190048	0.172986	0.25871	0.169155	0.0199389	0.0365644	0.0514822	0.0900836	0.103144	0.305509	0.358696	0.341646	0.226574	0.384699	0.308372	0.29035	-0.0452788	0.115224	-0.176816	-0.00154543	0.274175	0.29966	0.193951	0.336568	0.246266	0.378694	0.298161	0.154535	-0.100174	-0.315273	0.0285392	-0.198276	-0.0015707	0.0132394	0.00560284	-0.13468	0.0265532	-0.745541	-0.0807314	-0.0935187	0.142399	-0.511874	-0.60728	-0.1659	-0.0740008	0.300156
PKM	P14618	3.65825	0.27689	0.210695	0.0962653	0.313158	0.149845	0.0368128	-0.00618553	-0.200944	0.0843925	0.286041	0.2151	0.243219	0.00824881	0.261748	0.400987	0.295185	-0.100862	0.113571	0.435027	-0.105289	-0.306946	0.329865	0.390363	0.12578	0.271804	0.31344	0.133266	-0.00448227	0.282435	0.345262	-0.712314	0.109513	-0.450518	-0.0873652	0.136804	-0.011271	0.10358	0.161796	-0.447459	-0.186848	0.0061264	0.484016	-0.513802	-0.548942	-0.267814	-0.325272	0.427299
PKM	H3BR70	3.8302	0.416308	0.269691	0.00763798	0.336428	0.169155	-0.0014348	0.112745	-0.360011	0.032136	0.463288	0.340399	0.320414	0.0229788	0.349135	0.507812	0.336967	-0.134414	0.116184	0.618527	-0.175223	-0.351579	0.519247	0.5182	0.146167	0.294152	0.458242	0.23864	-0.0454664	0.429613	0.454687	-0.919223	0.200776	-0.629267	-0.297027	0.139348	-0.13218	0.426298	0.249572	-1.08043	-0.332835	-0.00769424	0.611808	-0.666234	-0.855703	-0.387569	-0.436571	0.426117
PLEC	Q15149	2.93765	0.102436	0.147846	0.0106816	0.228624	0.212344	0.103736	0.0604358	0.0150928	-0.0421758	0.0102162	0.156845	0.0895095	0.201921	0.129768	0.131959	0.137134	0.115834	0.0035336	0.0642734	0	0.102827	-0.00390649	0.0435338	-0.139446	0.0808616	0.0931094	0.134704	0.102219	-0.023952	0.132215	-0.312257	0.0796781	-0.298515	0.0985932	-0.0813508	0.0387697	-0.111597	0.0236268	-0.293359	0.0724573	0.105051	-0.0314891	-0.147807	-0.115911	-0.00452113	-0.0296917	0.0878363
PLIN3	O60664	3.02705	-0.115382	-0.0239205	-0.119694	-0.14823	0.00691581	-0.135211	-0.0566454	-0.12528	-0.065711	0.0475421	0.0136752	0.0880861	-0.122526	0.0692868	0.0421491	0.0597067	-0.0171103	-0.0942891	-0.0165257	-0.151533	-0.0842805	-0.128016	-0.0845056	-0.152667	-0.180359	0.170353	-0.00711632	0.0177932	0.111207	0.231932	0.0400691	0.176819	-0.0194421	0.131927	0.0967798	0.31743	-0.144018	0.19729	-0.128682	0.106715	0.116422	0.113197	-0.064929	0.0404611	-0.0478647	0.10682	0.0252004
PLS3	P13797	3.90981	-0.478893	-0.540433	-0.544192	-0.481869	-0.434424	-0.133636	0.0984035	-0.191463	-0.0688782	-0.174142	-0.15605	-0.15993	-0.419456	-0.335493	-0.481812	-0.48072	-0.420719	-0.121741	-0.00493813	-0.00848675	-0.248893	-0.0451744	-0.330238	-0.0909204	-0.167727	-0.828281	-0.873943	-0.829909	-0.964028	-0.545313	0.748201	-0.442091	0.981283	-0.24215	0.0229173	-0.0212059	0.474892	-0.52589	1.03797	-0.0971341	-0.105027	-0.281845	0.421103	0.7269	0.163821	0.121629	-0.147069
POSTN	Q15063	5.56317	-0.685794	-0.704709	-0.430434	-0.56806	-0.747014	-0.391332	-0.302769	-0.284153	-0.585718	-0.5431	-0.54668	-0.307618	-0.588275	-0.731832	-0.810649	-0.782376	-0.767701	-0.353401	-0.219656	-0.248721	-0.405799	-0.3667	-0.465362	-0.365132	-0.399131	-0.537285	-0.560715	-0.51436	-0.543595	-0.462972	1.21327	-0.373665	0.420749	-0.340096	0.0809836	-0.199881	1.15207	-0.545313	0.908001	0.233764	0.55289	-0.803561	0.183668	1.54289	-0.329688	-0.116814	-0.54346
POTEI	P0CG38	7.20969	1.32606	-0.606624	0.840662	1.76582	-0.438593	-0.0705323	1.25788	0.562724	-0.484973	-0.349655	1.09991	1.33008	-0.745816	-0.802733	0.447568	1.96919	-0.0810986	-0.279401	0.918021	0.600392	-0.441014	-0.261942	0.745151	1.17754	-0.213357	0.507787	1.81107	1.25005	-1.68156	-0.928831	-0.989727	-1.23867	-1.19009	-0.591256	-0.689456	-0.585664	-0.662612	-0.742933	-0.880681	-0.882906	-0.530003	-0.6889	-0.983881	-1.39199	-1.6355	0.0524673	-0.157664
PPIA	P62937	6.9933	-0.406601	-0.45259	-0.371788	-0.133946	-0.480966	-0.251607	-0.243114	-0.140403	0.107023	-0.340353	-0.297883	-0.337912	-0.276331	-0.320001	-0.28458	-0.279875	-0.203955	-0.151295	0.0212045	-0.168868	-0.114062	-0.434677	-0.206693	0.132607	-0.32513	-0.355006	-0.348999	-0.111628	-0.223977	-0.223385	0.679436	-0.189398	0.581382	0.0371928	-0.0218644	0.106815	0.37492	-0.269301	0.956387	0.195096	-0.133366	-0.149557	0.285818	0.438617	0.250946	0.101849	-0.0850816
PPIB	P23284	6.89968	-0.665451	-0.704709	-0.648361	-0.513879	-0.620836	-0.298457	-0.411442	-0.290886	-0.313639	-0.519814	-0.597137	-0.857413	-0.743045	-0.500316	-0.470371	-0.332124	-0.510382	-0.289742	-0.27624	-0.238702	-0.310772	-0.907086	-0.573955	-0.299331	-0.848317	-0.0604975	-0.167954	-0.121332	-0.0499473	-0.142276	0.766854	-0.397447	0.947559	-0.134838	-0.0447879	-0.0631099	0.995755	-0.477409	1.35062	0.238525	-0.0659451	-0.515984	0.475551	0.854135	0.0954459	0.257458	-0.340719
PPP2R2A	P63151	1.35889	0.0710198	0.186144	-0.0851665	0.0756998	-0.025645	0.144526	0.135398	0	-0.0468521	0.363221	0.0900755	0.0923524	0.201921	0.0470567	0.0548739	0.0752196	-0.0925941	0.0301082	0.298738	0.0126367	-0.0265007	0.180894	0.1254	-0.0165224	0.107829	-0.144754	-0.0198555	-0.232623	0.0860648	-0.0469089	0.010273	-0.0060811	0.0759311	-0.0414047	-0.0578442	0.114614	-0.190023	0.122674	-0.36422	-0.224029	0.0198154	0.00075984	0.0439024	0.0878077	-0.0438697	-0.217281	0.126193
PPP2R4	Q15257	2.44063	-0.130833	-0.183145	-0.0819211	-0.0798926	-0.177648	-0.036305	0.0259953	-0.0533872	0.0262113	-0.0828929	-0.172352	-0.00606823	-0.0799341	-0.0874629	-0.183976	-0.373643	-0.127641	0.027334	0.0938282	-0.00141096	-0.0312281	-0.0500128	0.031229	-0.013504	-0.121756	0.0506527	0.128945	-0.192858	0.210352	-0.0811491	0.33653	-0.0353203	0.291131	-0.133115	-0.114311	0.0818386	0.243831	-0.101771	0.532289	-0.0971341	0.106477	0.111791	0.535493	0.186117	-0.196612	0.00932074	0.0758266
PPP3CA	Q08209	6.16382	0.213492	0.0394883	0.167542	0.182286	0.256859	0.226484	-0.0454555	0.0354223	0.0614009	0.123455	0.196882	0.346842	0.196157	0.0663424	0.193673	-0.0287313	0.0123177	0.360604	0.0922875	-0.0371408	0.00462675	0.343458	0.168171	-0.116598	0.44276	0.171719	0.105675	0.014843	-0.0271759	-0.0764318	-0.221786	-0.133413	-0.0021472	-0.0015707	-0.0680809	0.00700045	-0.156563	-0.235604	-0.0469213	-0.240499	-0.0467939	-0.00532746	-0.173476	0.0767336	0.035042	-0.191119	0.0173726
PRDX1	Q06830	1.44432	-0.0473932	0.0581226	-0.0754514	0.0940199	-0.0240777	-0.0841503	-0.0139542	-0.0448251	0.0943375	-0.106352	0.042213	0.0344048	0.0455971	-0.142604	0.116868	0.0844479	0.0199633	0.0217693	0.124298	-0.0693321	-0.0583143	-0.13143	0.0617957	0.12578	-0.0604277	-0.156713	-0.0620522	0.0613384	0.0375156	0.164455	-0.0275507	0.0695944	-0.0561543	0.0356622	-0.0491266	0.0167437	0.127061	0.0583572	0.139251	0.0737906	0.0303736	0.0876863	-0.0286503	0.00455189	0.0388138	-0.0516763	0.00634146
PRDX2	P32119	1.3335	-0.141359	-0.20862	-0.172224	-0.203092	-0.256425	-0.0720391	-0.0502405	0.162858	-0.0236197	-0.275095	-0.0602412	-0.144788	-0.0573778	-0.263343	-0.225686	-0.328037	-0.153206	0.232766	-0.0198541	0.442279	0.218858	-0.13314	-0.165393	0.230053	-0.0721498	-0.250623	-0.0522046	-0.29532	0.0359716	-0.209547	0.341324	-0.0827298	0.59281	-0.119408	0.188088	-0.201493	0.127061	-0.0577159	0.594761	0.00559759	0.0393624	0.23439	0.719023	0.175775	-0.487104	-0.22039	-0.103741
PRDX3	P30048	2.049	0.0970114	0.0351539	0.0496759	-0.00486565	0.158152	0.0849299	-0.0343513	0.208931	0.0585008	0.0811596	-0.0619278	-0.138109	0.0631227	0.139606	-0.107548	0.111784	0.391654	0.0845048	-0.119866	0.182562	0.118563	0.204108	-0.0996475	0.0148578	0.30455	0.00690866	0.065536	0.0613384	0.144541	0.0410967	-0.0103459	0.0105805	-0.0711045	0.038722	-0.0447879	-0.086761	-0.1724	0.404953	-0.161295	0.127399	-0.0420456	0.0733168	-0.205828	-0.317051	0.0513155	-0.0433927	-0.0288873
PRDX5	P30044	3.25866	-0.1217	0.0988436	-0.0674052	-0.162657	-0.151746	0.0822234	-0.0809202	0.0594454	-0.153767	-0.197465	-0.0434852	-0.149818	-0.124328	0.145198	-0.172807	-0.0845194	-0.0455542	-0.03075	-0.123441	0.139681	-0.00309277	-0.114437	-0.0612626	-0.0909204	0.226044	-0.0271847	-0.0703106	-0.113241	-0.0143232	-0.0922165	0.267676	0.0270514	0.138349	-0.285501	0.130423	0.0831637	0.150165	0.348773	0.252308	0.216974	-0.152003	0.117405	-0.0424962	0.0213351	0.166123	0.0906024	-0.0402789
PRELP	P51888	1.99024	-0.412685	-1.05593	-1.05622	-1.07818	-1.067	-0.345058	0.588558	-0.151083	0.0801091	-0.353393	-0.390197	-0.489065	-0.513156	-0.731832	-0.586608	-0.643856	-0.60599	-0.154442	0.500372	-0.085701	-0.0793762	-0.273214	-0.452345	0.768869	-0.386531	-0.53952	-0.223971	-0.423516	-0.0847926	-1.07173	-0.0550075	-1.00152	2.03323	-0.205485	-0.232696	0.0139666	0.157785	-0.534491	0.892197	-0.306588	0.829115	-0.425458	0.515788	1.25268	-0.487104	0.121629	-0.193553
PREP	P48147	6.7049	0.324839	0.0932951	0.186507	0.301381	0.250398	0.0562525	0.133992	0.00550652	0.129305	0.152735	0.272433	0.334889	0.0487995	0.149377	0.459581	0.367529	0.0913687	-0.0852535	0.223331	0.0389562	-0.0170918	0.302289	0.457422	0.089745	0.265165	0.22404	0.251949	0.113295	0.192447	0.242038	-0.505333	0.0359569	-0.488147	-0.0301399	-0.0505757	-0.0601807	-0.100949	0.0669112	-0.291788	-0.255483	-0.0185356	0.254908	-0.409645	-0.615239	-0.226483	-0.100968	0.263564
PRKACA	P17612	4.0775	0.157036	0.141139	0.0818672	0.262764	0.186857	-0.0466366	0.0305343	0.0594454	0.0395083	0.00584698	0.111181	0.300884	0.0310974	-0.0217652	0.244547	0.202164	0.0957165	-0.0438192	0.00655746	0.0607538	0.157861	0.0209148	0.126846	0.164938	0.132843	0.0654347	0.115902	0.295732	0.0695596	0.0725856	-0.318294	0.126289	-0.365127	-0.22004	0.169536	-0.0240569	0.0293722	0.233199	-0.384165	0.0346317	-0.0200915	0.172371	-0.122587	-0.292912	-0.066653	-0.0256066	0.147866
PRKAR1A	P10644	1.80222	0.107314	0.131696	0.0467134	0.330001	0.186857	-0.0540614	-0.0343513	0.0461488	0.0276947	0.0783882	-0.038496	0.244497	0.103721	0.146593	0.234794	0.190815	0.149682	-0.0278618	0.0892015	-0.0797272	0.0619798	0.00855756	0.031229	0.0310268	-0.0924702	0.0815213	0.0180292	0.247535	0.00947094	0.19729	-0.488219	0.140121	-0.391155	-0.0349569	0.0796595	-0.011271	0.0513568	0.20506	-0.508175	0.10019	0.110747	0.149266	-0.276062	-0.341601	-0.055887	-0.0572248	0.149299
PRKAR2A	P13861	6.25539	0.174035	0.086329	0.0511546	0.124046	0.0946491	0.241118	-0.00463676	0.0246158	0.0262113	0.0866871	0.143735	0.23681	0.089797	0.105592	0.285613	0.231536	0.0456586	-0.0163662	-0.0332432	0.0848889	0.188004	0.0132039	0.18493	0.280108	0.231503	0.341645	0.00551128	0.0713129	-0.117062	-0.0639277	-0.0213828	-0.0859466	0.0248199	0.0341296	-0.0769138	-0.0141025	-0.169219	-0.0484476	-0.0522299	-0.128976	0.02284	0.0293291	-0.300808	-0.31543	0.094238	-0.00803757	0.153591
PRKCSH	K7ELL7	5.74623	-0.297988	-0.127014	-0.324994	-0.130397	-0.243601	-0.0043087	-0.331604	-0.134335	-0.245756	-0.138236	-0.439764	-0.268798	-0.0992994	-0.137504	-0.120008	-0.0896993	-0.0186758	0.0370209	0.269047	-0.00565195	-0.117409	-0.162532	-0.071178	-0.169365	-0.160559	-0.337399	-0.311318	-0.347516	-0.282485	-0.103369	0.504105	-0.0556736	0.308563	0.400443	0.139348	0.0910907	0.0445228	0.0597868	0.648925	0.224194	-0.118294	-0.104754	0.107976	0.352475	0.028734	0.0408273	-0.126109
PRSS1	E7EQ64	3.14552	0.161207	0.00296259	0.195897	0.311854	0.0625556	-0.0795965	0.206656	-0.0969763	-0.0113807	-0.0506783	0.0593786	0.16841	0.284384	0.24882	0.382177	0.300475	0.0957165	-0.0365441	0.312035	-0.106807	0.0381083	0.0285847	0.138365	-0.0165224	-0.0225677	0.121679	0.130387	0.109152	0.185501	-0.0089612	-0.36439	0.0768042	-0.0546675	-0.075737	-0.00210142	-0.0719337	0.190347	-0.150515	0.0516429	-0.0956354	0.0659976	0.104743	-0.162851	-0.378382	-0.433862	-0.181998	0.0173726
PSMA1	P25786	2.74917	-0.0689126	0.00444126	-0.104795	-0.0477376	-0.0178254	-0.036305	-0.0186357	-0.039145	0.000755787	-0.226304	-0.0269213	-0.166711	0.0944529	-0.0550413	0.13346	0.0966611	-0.0471511	0.0133812	0.0892015	-0.0328064	0.0184178	-0.0843451	-0.00632668	-0.019547	0	0.11601	0.00393867	0.0411811	0.00947094	0.20893	-0.0201521	0.157907	-0.00501537	0.0249014	-0.00490808	0.0469437	0.107521	0.0697508	0.283197	0.14272	0.0601211	0.120203	0.0161195	-0.0322733	-0.0359137	-0.0107265	0.0515022
PSMA2	P25787	2.00546	-0.091617	0.0162187	-0.11637	-0.0730634	-0.143214	0.0943637	-0.0406861	0.194541	-0.0390663	0.0866871	-0.0891814	0.0329261	0.0229788	-0.134113	-0.132577	-0.237097	-0.286417	-0.0852535	0.107619	0.11124	0.0381083	0.100212	0.0798297	-0.00448751	-0.137504	-0.0256174	-0.0869699	-0.0781679	-0.0207353	0.202475	0.0518179	0.190178	0.0149436	-0.0873652	-0.0304184	0	-0.0474	0.0908742	-0.168483	0.252716	0.082036	0.0278394	0.24878	0.518995	-0.152935	-0.0711913	-0.0208049
PSMA4	P25789	5.65346	-0.127016	0.0162187	-0.0722275	-0.0919228	-0.133043	-0.0202184	-0.226771	-0.104371	-0.142045	-0.0720744	-0.0943494	-0.161623	-0.0300918	-0.0454555	0.0923896	0.0690341	0.0546198	0.0425274	0.0595508	-0.0155969	-0.0551014	-0.0117514	-0.108129	-0.0656924	0.0111527	-0.134582	-0.0670013	0.0339127	0.0078969	0.111693	0.130374	0.0652514	0.108141	-0.00787067	0.160796	0.0858111	0.249785	0.0250907	0.17944	0.272583	0.116422	0.0485551	-0.0272732	0.00195265	0.000644922	-0.0283289	0.00475836
PSMB2	P49721	7.17635	-0.188602	-0.0886679	-0.00306559	0.0351896	-0.129668	-0.036305	-0.224967	-0.128292	-0.186074	-0.0674629	-0.0720873	0.0240207	-0.00165558	-0.0217652	-0.150724	-0.252506	-0.207522	0.0697491	-0.0569777	0.162541	-0.0155296	-0.140002	-0.24921	-0.157656	0.0127392	-0.297136	-0.107218	-0.0860648	0.0635109	0.199885	0.069263	0.0939627	-0.0122108	-0.0609231	0.139348	0.113317	0.341855	0.0192261	0.143901	0.170393	0.0718503	-0.0345986	0.195512	0.322579	0.102671	-0.0740008	-0.0288873
PSMB3	P49720	1.58868	-0.103087	-0.371707	-0.0867925	-0.242775	-0.239958	0.130184	0.160465	0.11908	-0.245756	-0.120613	0.012073	-0.00758886	0.11293	-0.170118	-0.0881829	-0.275934	-0.361907	0.0804956	0	0.176335	0.0693593	-0.0876577	-0.104731	0.0324879	-0.00320244	-0.0240519	0.127501	0.143324	0.135919	0.0838675	0.338449	0	0.401383	-0.223701	-0.18417	0.05372	0.174158	0.0221615	0.111031	0.123543	0.0659976	-0.0772426	0.270221	0.311075	0.243338	-0.0188241	0.057622
PSMB5	P28074	6.90665	0.287411	0.238611	0.0833135	0.262764	0.464255	0.308674	0.226574	0.329082	0.130686	-0.0828929	0.0359197	-0.00606823	0.201921	0.150768	0.179217	0.128238	0.100051	0.262563	0.313358	0.225411	0.118563	0.275465	0.215159	-0.00149441	0.0702367	0.188021	-0.0637002	0.06847	0.103858	-0.442595	-0.347317	0.0710392	-0.255188	-0.18571	-0.0783916	-0.374447	-0.495921	0.16711	-0.372497	0.216974	0.16103	-0.0820596	-0.0204062	-0.248905	-0.00193572	-0.447459	0.159293
PSMC5	P62195	3.05237	-0.146142	-0.0164027	-0.0933127	0.0509052	0.198986	0.0740724	-0.137504	-0.0419822	-0.0282364	-0.128596	0.0839882	-0.363003	0.109867	0.0122914	-0.141622	-0.177054	-0.0503497	0.0751321	-0.0933285	0.171334	0.0366035	-0.100985	-0.165393	-0.172728	-0.0504551	-0.287712	-0.182203	0.00446892	-0.353549	0.0669112	-0.0689344	0.182178	-0.11846	0.2262	0.0325303	0.0181298	-0.0754142	0.100627	-0.117509	0.415038	0.122074	0.00530839	0.199047	0.108496	0.106271	0.0264721	-0.0969276
PSMD2	Q13200	1.24242	-0.0510554	-0.0164027	-0.17395	-0.114533	-0.229083	-0.00287104	0.0707564	0.0869761	-0.113966	0.00730467	0.0232506	0.232951	0.0882411	-0.0311947	-0.0485125	-0.0370469	-0.042366	0.0548408	-0.0215211	0.0210004	0.0411139	0.0870497	-0.00632668	-0.199917	-0.0372643	-0.0162494	0.0488572	0.110534	0.0949888	0.0810552	0.14361	0.110919	0.269932	-0.143482	0.0146255	-0.0587182	0.185385	0.0497527	-0.145606	0.105412	-0.0169821	0.0733168	0.147538	0.0593367	0.0160339	-0.0283289	0.04073
PSMD3	O43242	2.82272	-0.171516	0.0708838	-0.00613832	-0.0510888	-0.150036	-0.117989	-0.0956836	-0.0434027	0.000755787	-0.351523	-0.13815	-0.361057	-0.118928	-0.0956836	-0.237274	-0.199278	-0.142926	0.00776219	0.406798	-0.102258	-0.24157	-0.164279	-0.051415	-0.220651	-0.114811	0.0160687	0.112988	-0.0332012	0.161632	0.0118618	0.0317879	0.239841	0.0177722	0.127622	0.104614	0.0222816	0.070322	-0.0515304	0.601538	0.341701	-0.0232072	-0.114591	0.263484	0.307922	0.141777	-0.342106	-0.226636
PSME1	Q06323	13.0279	-0.582572	-0.364053	-0.371788	-0.404819	-0.258267	-0.376362	-0.453081	-0.360011	-0.445331	-0.14794	-0.224279	-0.0492749	-0.097528	-0.453081	-0.468094	-0.510515	-0.490694	-0.202483	-0.360225	-0.207428	-0.326182	-0.203273	-0.160092	-0.39821	-0.369901	-0.384835	-0.381512	-0.507981	-0.339454	0.479459	0.345149	0.219138	0.114762	0.157487	0.189316	0.373754	0.548231	-0.0811491	0.206365	0.478802	0.0348749	0.0990798	0.252187	0.632583	0.31352	0.234932	-0.482253
PSME2	A0A087X1Z3	11.9905	-0.617136	-0.562161	-0.528643	-0.481869	-0.504813	-0.334169	-0.446758	-0.140403	-0.426926	-0.391311	-0.348438	-0.432808	-0.410632	-0.314234	-0.477225	-0.438252	-0.398128	-0.183074	-0.345535	-0.191236	-0.464267	-0.338802	-0.254849	-0.357459	-0.361657	-0.186174	-0.336993	-0.27532	-0.20013	0.796466	0.411395	0.129066	0.106813	0.116081	0.173265	0.308393	0.481991	-0.194135	0.47992	0.769406	0.113587	-0.0885074	0.454018	0.621618	0.0966523	0.127756	-0.396096
PTRF	Q6NZI2	2.55864	-0.232762	-0.362146	-0.257531	-0.00974798	-0.195178	-0.117989	-0.0249014	-0.120774	0.321777	-0.252236	-0.201796	-0.254281	-0.348224	-0.372968	-0.221844	-0.131825	-0.104182	-0.124823	-0.130619	-0.112894	0.118563	-0.208673	-0.126966	0.262785	-0.00801945	-0.351074	-0.353024	-0.165828	-0.122223	-0.396791	0.683973	-0.206801	0.34506	-0.107519	-0.0992355	0.131367	0.0513568	-0.436537	1.1003	-0.138205	-0.145198	-0.391178	0.376015	0.464338	0.114634	0.302563	-0.140048
PURA	Q00577	2.77176	0.143385	0.0509839	0.0658612	0.166502	-0.162051	0.281794	0.00922823	0.106324	0.0262113	0.114012	0.192645	0.0680084	0.0180855	0.611968	0.0721898	-0.0387154	-0.00930786	0.0589221	0.0212045	0.0237775	0.00923824	0.220273	0.295807	0.0192857	0.053381	-0.0798848	0.000788689	0.307836	-0.0814376	-0.301968	0.244317	-0.192862	0.179352	-0.251464	-0.103742	-0.080812	0.0224328	-0.12919	0.355142	-0.124384	-0.300978	-0.355748	-0.0762777	0.0593367	-0.238606	-0.0852938	0.0743179
PYGL	P06737	3.03568	-0.364142	-0.570945	-0.544192	-0.265952	-0.749602	-0.0421996	0.0500407	-0.0764709	0.126538	-0.536712	-0.611884	-0.472166	-0.678072	-0.323858	-0.262705	-0.303755	-0.324636	0.15737	-0.154196	0.162541	-0.293632	-0.0711696	-0.103034	0.243992	-0.313158	-0.532825	-0.361106	-0.282561	0.0282278	-0.573839	1.0306	-0.399446	0.664959	-0.31254	-0.0318489	0.252942	0.0376558	-0.398753	1.5086	-0.248804	-0.417085	-0.279999	0.603751	0.560218	-0.132996	0.328326	-0.316773
PYGM	P11217	8.25972	0.632129	0.284376	0.217133	0.491889	0.272248	0.126248	0.133992	-0.0779257	0.221637	0.347191	0.324996	0.33008	0.518373	0.351556	0.519336	0.719138	-0.0344262	0.253094	0.488709	0.0042243	-0.0296507	0.466013	0.528085	0.12988	0.587093	0.456	0.352985	0.0938554	0.374486	0.259556	-1.13133	0.186183	-0.869471	-0.0414047	-0.128015	-0.14609	-0.0184875	0.033843	-1.04295	-0.291065	-0.230858	0.376933	-0.839109	-1.14731	-0.397728	-0.429358	0.304022
QDPR	P09417	3.55441	0.177687	0.1344	0.0804195	0.183712	0.156771	0.0479536	0.0138206	-0.00276089	0.0886631	-0.0953569	0.0152755	-0.0414639	-0.122526	0.124116	0.312355	0.314921	0.337615	0.199879	0.160032	0.0728717	0.0752358	0.161491	0.158304	0.140759	0.0778341	0.200128	0.123163	0.0382781	0.100908	0.033843	-0.367517	0.0939627	-0.0831771	0.149017	-0.0666142	-0.034081	-0.105503	-0.249697	0.587952	-0.207746	0.163773	0.23051	-0.415038	-0.442435	-0.349272	-0.134301	0.0743179
RAB11B	Q15907	4.6994	-0.239983	-0.311586	-0.285258	-0.262063	-0.299382	-0.277447	-0.274498	-0.2073	0.067183	0.00292635	-0.0154386	0.268575	-0.0660114	-0.205265	-0.123588	-0.105353	-0.172246	0.0119784	0.151181	0.0279331	-0.139358	-0.13314	0.0343151	-0.0547924	-0.262395	-0.293359	-0.214787	-0.236134	-0.0932145	-0.190732	0.570947	-0.12843	0.527816	-0.0365663	0.0730205	0.182964	0.395476	-0.112998	0.228426	-0.0412431	-0.00769424	-0.050246	0.204919	0.336058	0.0833223	-0.0655885	0.0788383
RAB1B	Q9H0U4	6.69511	-0.285133	-0.176426	-0.315433	-0.206825	-0.229083	-0.0780821	-0.069541	-0.0519567	0.0843925	-0.15771	-0.096076	-0.208082	-0.157159	-0.278235	-0.252871	-0.260273	-0.284533	-0.0192316	-0.0915766	-0.137504	-0.0647621	-0.290287	-0.291085	0.106489	-0.156988	-0.144754	-0.257524	-0.100388	-0.00634813	-0.0953941	0.528695	-0.130089	0.388327	-0.0157847	0.0132394	0.133927	0.0527196	-0.199254	0.709781	0.016727	0.0152669	-0.147873	0.382247	0.469051	0.103872	0.154406	0.00950193
RAB5B	P61020	1.25597	-0.119756	-0.198375	-0.144873	-0.0544477	-0.17243	0.00857925	0.0122914	-0.0476732	-0.0313225	-0.100059	0.0655704	0.172446	-0.0183148	-0.397148	-0.343891	-0.654052	-0.316911	0.204799	-0.168899	0.23383	0.166144	0.0422885	-0.0126824	0.0455704	0.0595331	0.0402148	-0.122594	-0.0562849	0.0513363	-0.155481	0.357508	-0.146787	0.430335	-0.075737	-0.00210142	0.0442243	0.15398	-0.0255351	0.313439	-0.125913	-0.0310268	0.0382345	0.885479	0.457714	-0.454924	-0.146079	-0.154123
RABEP1	Q15276	4.05341	0.365349	0.462798	-0.0372319	0.276197	0.409636	0.0479536	-0.134113	-0.149553	0.291224	0.282433	0.314636	0.209576	0.454611	0.306103	0.10315	0.172181	0.0913687	0.230356	0.238731	-0.292958	0.138346	0.157299	0.493747	-0.596207	0.469574	-0.163591	0.0850015	0.535899	0.723282	0.0454311	-1.00669	0.256445	-0.547543	0.465555	-0.0505757	-0.0326447	-0.487972	-0.253242	-0.41632	-0.260513	-0.0951571	-0.0392749	-0.292512	-0.227395	0.060003	-0.237612	0.0667529
RAC1	P63000	5.13985	-0.262903	-0.404696	-0.165337	-0.277681	-0.269364	-0.0600295	-0.168383	0.0528126	-0.0266957	-0.180768	0.216492	-0.00606823	-0.144303	-0.321928	-0.206577	-0.0707955	-0.120899	-0.134111	-0.0707183	-0.0767498	-0.151317	-0.449517	-0.181414	-0.114979	-0.222659	-0.0397847	-0.0920053	-0.0393209	-0.15535	-0.125937	0.50325	-0.0795202	0.511853	0.123305	-0.00350428	-0.034081	0.170396	-0.223385	0.527849	0.101497	-0.232661	-0.164806	0.130363	0.444373	0.178713	0.137504	-0.222922
RALA	P11233	1.24877	-0.133744	-0.44248	-0.411977	-0.0679626	-0.295596	0.0590086	-0.0390997	-0.0490994	0.105619	0.126141	-0.282072	-0.0259676	-0.238754	-0.393089	-0.335564	-0.151551	-0.0471511	-0.131009	0.113707	-0.176816	-0.198394	-0.0323503	-0.00315952	0.163605	-0.0405507	0.264316	0.161751	0.116051	0.0375156	-0.232103	0.817284	-0.263945	0.309717	-0.322321	-0.0622225	0.214754	0.0916958	-0.406625	0.821393	-0.0986347	-0.169158	-0.149557	0.384318	0.384761	0.0966523	0.225823	-0.0583644
RAN	J3KQE5	2.08821	-0.0947433	-0.066761	0.0197744	-0.044394	-0.189897	0.0298061	-0.0598583	0.125416	-0.0499783	-0.0355873	0.0686564	0.216107	0.100638	-0.244941	-0.2161	-0.23327	-0.0958953	-0.0379961	-0.0115485	0.0901976	0.0107722	-0.0564897	-0.04001	-0.00748682	-0.0958843	-0.119458	-0.024662	0.0118866	0.020442	-0.138993	0.292646	-0.0972619	0.255625	-0.152178	0.0187774	0.0125756	0.114063	-0.0732956	0.100305	-0.028317	-0.0247679	0.0485551	0.467758	0.287788	-0.137245	-0.0447698	-0.0402789
RAP1A	P62834	5.69216	-0.397213	-0.360242	-0.259363	-0.30143	-0.249083	-0.0645213	-0.0343513	-0.0663261	0.0743785	-0.00881481	-0.203656	-0.239908	-0.256432	-0.520094	-0.542813	-0.552812	-0.431105	-0.179865	-0.0863338	-0.0516844	-0.10739	-0.282674	-0.612048	0.0499048	0.0959058	-0.287712	-0.474895	-0.451806	-0.236982	-0.285542	0.673365	-0.182495	0.486551	-0.0543876	-0.0375853	0.0910907	0.156518	0.107553	0.651377	0.0318918	-0.152003	-0.32497	0.65698	0.699888	0.111056	0.29931	-0.247233
RDX	P35241	7.07184	0.175462	0.139793	0.0526323	0.187983	-0.0605633	0.132802	0.0214415	-0.0250425	0.0614009	0.112658	0.209519	0.248326	0.0960016	0.129768	0.250091	0.163499	0.107246	0.00776219	0.22895	-0.0443945	0.0107722	0.238906	0.216518	0.0133791	0.202607	0.164872	0.0715532	0.124287	0.16446	-0.127563	-0.148705	0.00454378	0.156431	0.0779195	-0.0133615	0.00700045	-0.181986	-0.0484476	-0.120294	-0.118284	-0.0310268	0.13273	-0.243712	-0.233508	-0.0911758	-0.0420165	0.0712967
RHOA	P61586	6.33376	-0.305044	-0.317117	-0.287126	-0.252387	-0.0461762	-0.117989	-0.042274	-0.183609	0.00979137	-0.37983	-0.152452	-0.18037	0.0375595	-0.35707	-0.276587	-0.334171	-0.284533	0.0411532	0.0468817	0.0444369	-0.225227	-0.282674	-0.310529	-0.0301828	-0.0839686	-0.257965	-0.236927	0.00446892	-0.157115	-0.202677	0.557824	0.0796781	0.2448	0.0644712	-0.0476789	0.06181	0.294251	0.039649	0.62501	0.0764523	-0.0853539	-0.265315	0.299053	0.570781	0.24769	0.0817943	-0.124376
RNF123	Q5XPI4	2.87939	0.175446	0.0988436	0.127445	0.110611	0.0432498	0.0241761	0.115596	0.252421	-0.0297785	-0.131803	0.447405	-0.114973	0.341646	0.0259953	-0.0215454	0.111784	0.223055	0.113571	0.149701	0.27637	0.0634584	-0.237819	0.0526938	0.221112	0.341626	0.229301	0.171589	0.0498543	-0.0352674	-0.0561671	-0.131331	0.186183	-0.159413	0.0249014	-0.0739636	-0.133719	-0.131581	0.0908742	-0.739105	0.198766	0.106477	-0.0740402	0.0890508	-0.153089	-0.0214407	-0.200299	0.0697837
RPL27	P61353	4.8	-0.104435	-0.0729861	0.0137191	0.0756998	-0.097996	-0.0377765	-0.194631	-0.0124669	-0.0688782	0.0116701	0.0624776	0.135714	0.0725937	0	-0.0639062	0.0643783	0.0138502	-0.117129	-0.0638318	-0.0917001	-0.0391421	0.0573637	-0.0497799	-0.0240955	-0.0258207	-0.0896766	-0.191181	-0.0393209	-0.110208	-0.0654845	-0.0575294	0.144245	0.239963	0.111729	0.000699997	0.0937233	0.152709	0.0554948	-0.0602303	0.0181122	0.0630622	-0.0917423	0.0227833	0.0987973	0.0954459	0.125308	0.04073
RPL27A	P46776	2.10124	-0.109372	-0.174752	0.00611401	-0.0195622	-0.0131538	-0.113328	-0.069541	0.0947466	-0.157134	-0.0720744	-0.0138059	0.432343	0.115986	-0.0170736	-0.241158	-0.204888	-0.16356	-0.137221	-0.0724449	-0.0184507	0.0061655	0.0209148	-0.0286946	-0.0893307	-0.0924702	-0.0382035	0.0117836	0.198972	-0.292148	-0.0639277	0.165403	0.0565252	0.170482	-0.0173726	0.017395	0.0698547	0.202678	0.3252	-0.360922	-0.0470252	-0.124973	-0.124495	0.262359	0.188405	0.23569	0.110537	0.0205088
RPL5	P46777	7.70773	-0.157645	-0.0209088	-0.0722275	0.0208974	-0.049361	-0.170283	-0.0249014	-0.107339	-0.0113807	-0.202513	-0.0170736	-0.113334	-0.025033	-0.0825529	-0.031599	-0.0588937	0.00308943	-0.0792611	-0.00989294	-0.140609	0.0411139	-0.0467856	-0.0596166	-0.13616	-0.0856647	-0.154999	-0.10213	0.0280719	-0.038517	0.114446	0.0611482	0.174133	-0.0516992	0.100059	-0.0666142	0.114614	0.217337	0.121306	0.256608	0.149056	0.0659976	-0.0471027	-0.0300293	0.191831	0.152261	0.0601754	-0.0386462
RPL7	P18124	1.42049	-0.0649128	0.0581226	0.0731587	0.0833616	0.0917609	-0.0466366	0.0395699	-0.0837607	0.0614009	0.0935669	-0.127516	0.163012	0.0375595	0.0410705	-0.0673494	0.0690341	0.0441599	-0.160756	-0.0793724	-0.233719	0.114289	0.0558631	-0.177838	-0.266623	-0.0975947	0.05954	-0.171504	0.158107	-0.0466723	0.130856	-0.152744	0.122114	-0.185205	-0.0957284	0.017395	0.0738602	0.10358	0.0711689	-0.120294	0.167899	0.0303736	0.00075984	0.0425916	0.0391936	0.00322127	0.209742	0.0682693
RPLP1	P05386	6.9962	-0.376326	-0.389077	-0.248405	-0.39627	-0.353466	0.054873	0.0911794	-0.234627	0.0291767	-0.353393	-0.113458	0.00754976	0.125117	-0.385007	-0.38197	-0.494395	-0.311144	-0.168687	-0.290237	-0.148404	-0.0470996	-0.254477	-0.236137	-0.141092	-0.205959	-0.44641	-0.251877	-0.189451	-0.146558	-0.256795	0.735874	-0.194597	0.505821	-0.308646	-0.0962391	-0.103249	0.490062	0.00297451	0.306198	0.143989	0.0834851	-0.0868928	0.56866	0.467167	0.124133	0.297137	-0.0256486
RPS10	P46783	2.42016	-0.106084	-0.236298	-0.123026	-0.0798926	-0.168962	-0.0275083	0.197267	-0.20253	0.0900836	0.224692	0.010469	0.0564089	0.10218	-0.0809202	-0.0383406	-0.0793576	-0.102521	0.0977895	-0.231183	-0.0708127	-0.0186558	-0.0976417	0.0872779	-0.189661	0.109312	-0.0685437	-0.0327082	-0.0470071	-0.157115	0.125407	0.197488	-0.0399919	0.351801	0.0644712	0.0366311	0.115909	-0.206234	0.0236268	-0.15843	0.0857301	-0.00307274	-0.169924	0.112981	0.288855	0.102671	0.127756	-0.0175843
RPS15A	P62244	3.24442	-0.117451	-0.0997472	-0.101505	-0.142857	-0.0398281	0.0171075	0.00922823	-0.0505271	-0.0406199	0.187877	-0.118714	-0.0587044	-0.113548	-0.151146	-0.223764	-0.140758	-0.0648332	0.133058	-0.20443	0.148614	0.121406	-0.212284	-0.10134	0.0397706	-0.063767	-0.01314	-0.068655	0.0783954	0.0282278	-0.117836	0.206976	0.286608	0.0867476	-0.0462599	-0.0105381	0.0644965	0.127061	-0.0316095	0.050405	0.16415	0.186878	-0.18712	0.210767	0.306869	0.184399	-0.0161195	-0.0850816
RPS16	P62249	1.32753	-0.087876	-0.153157	-0.172224	-0.126856	-0.139816	-0.108681	-0.0327721	-0.120774	0.0957522	0.271553	0.0976486	0.244497	0.0294771	0.0722251	0.183569	0.135655	0	-0.152868	0.0436969	-0.289507	-0.130877	-0.0323503	-0.0845056	-0.0909204	0.0441031	-0.193195	-0.169728	0.0783954	-0.134339	-0.182261	0.33653	0.0925403	0.313176	0.258054	0.00489187	0.0658379	-0.0873747	-0.0134625	-0.290219	-0.0398011	0.0243497	-0.00838065	-0.171953	-0.103262	0.0906084	0.0588937	0.0773335
RPS3	P23396	5.06217	-0.157192	-0.0299635	-0.0278335	0.0430689	-0.0414121	-0.0600295	0.0410705	0.0273247	-0.0880294	-0.084445	0.042213	-0.0414639	-0.0851898	-0.0201998	-0.0148816	0.00405836	-0.0171103	-0.118665	-0.00658751	-0.105289	0.0320783	-0.100985	-0.24921	-0.19478	-0.1079	-0.214463	-0.141611	-0.172538	-0.150069	0.0852714	0.11029	-0.0368762	0.0663991	0.0524111	-0.026135	0.0604649	0.0716672	-0.160465	0.396646	0.106715	0.0137472	-0.0868928	0.0121064	0.145475	0.102671	0.11671	-0.0386462
RPS4X	P62701	2.922	-0.106587	0.0680575	-0.0262728	-0.03441	-0.0637801	-0.0690274	0.112745	-0.113295	0.0217519	0.0990477	0.0870352	0.0838075	-0.0351691	-0.0406861	-0.145256	-0.124718	-0.0407743	-0.101862	-0.0231895	-0.135953	-0.0359716	-0.128016	-0.0238724	-0.12961	-0.0405507	-0.0782588	-0.180415	-0.140939	0.184108	0.0250907	0.119251	-0.0183201	0.0880942	0.0109472	-0.0161901	0.0937233	0.0431519	-0.0499883	0.0858779	0.0153408	0.0393624	-0.116237	0.218915	0.253231	0.0262029	0.147186	0.0329862
RPS9	P46781	3.71939	-0.141975	0.017684	0.0789704	0.115103	-0.00385642	-0.0690274	-0.0155129	-0.172686	-0.00378323	-0.22288	0.0531602	-0.0777502	-0.0591006	-0.139202	-0.17652	-0.0555105	-0.0265293	-0.0496662	0	-0.154669	-0.067997	0.0513527	0.0296836	-0.286523	-0.0225677	-0.245141	-0.00553226	-0.00448227	-0.0915265	0.126771	-0.197939	0.0403891	0.0568042	0.235563	0.00767946	0.112019	-0.0184875	0.00297451	0.164643	0.445214	-0.133366	-0.112947	0.00942469	0.235637	0.269255	0.0119724	0.0453568
RTN2	O75298	3.1039	0.168278	-0.048245	-0.0754514	0.172262	-0.0525529	0.0767946	0.0335526	0.0620904	-0.177502	0.0560203	0.288404	0.161659	0.228995	0.237086	0.359276	0.189391	0.262261	0.0602801	0.190589	0.142239	0.0869174	0.228288	0.0857911	-0.0516934	0.0253668	0.222722	0.143301	0.014843	0.0860648	-0.0561671	-0.0753098	0.0579829	0.26041	0.0614657	-0.0549326	0.0577707	0.00564098	0.195991	-0.676278	0.00978088	0.0122266	0.184455	-0.348169	-0.613245	-0.160123	-0.135768	0.0391846
RTN3	O95197	7.22243	-0.225037	-0.184829	-0.136431	-0.197511	-0.038245	-0.107136	-0.0296187	-0.138883	0.0157838	-0.169193	-0.262549	-0.0922012	-0.0834355	-0.00308943	0.0893002	-0.0106049	-0.0391846	0.0951421	0.0674129	-0.194459	-0.0631475	-0.17481	-0.285303	-0.0150127	-0.160559	-0.32578	-0.233213	-0.121332	-0.111918	-0.0453715	0.316216	0.0811129	0.216762	0.177059	0.0447974	0.0858111	0.0293722	-0.138993	0.204141	0.450354	0.201634	-0.0628874	0.0685868	0.0717845	0.0438278	-0.0489097	0.260914
RYR1	P21817	10.648	0.320039	0.104371	0.142786	0.29875	0.207016	0.124933	0.132586	0.182437	0.0642948	0.172364	0.309427	0.223906	0.262483	0.222613	0.186463	0.312305	0.418512	0.14078	0.148219	0.107318	0.0530744	0.245503	0.252738	0.0869355	0.161726	0.138552	0.0924191	0.238711	0.0949888	0.0294738	-0.399156	0.0477462	-0.224778	-0.117703	-0.180992	0	-0.166044	0.0192261	-0.621982	-0.109182	0.0288701	-0.0145071	-0.320916	-0.552758	-0.142931	-0.183514	0.18188
S100A10	P60903	7.99967	-0.770038	-0.923481	-0.797433	-0.714473	-0.857115	-0.5294	-0.571907	-0.659979	0.196796	-0.442142	-0.420166	-0.701576	-0.759756	-0.731832	-0.64715	-0.796423	-0.661162	-0.27597	-0.154196	-0.305103	-0.32812	-0.455925	-0.452345	0.0841208	-0.437605	-0.555262	-0.530777	-0.622751	-0.518424	-0.513085	0.989654	-0.503133	1.10748	-0.107519	0.21969	0.349727	0.606004	-0.569414	1.33241	0.140178	-0.0821009	-0.399171	0.712443	0.842559	0.240066	0.496831	-0.281584
S100A13	Q99584	10.945	-0.695894	-0.606624	-0.638791	-0.39627	-0.551463	-0.527331	-0.546895	-0.548868	-0.645936	-0.192436	-0.15605	-0.185526	-0.185102	-0.625648	-0.519045	-0.698206	-0.492868	-0.633897	-0.290237	-0.5892	-0.565783	-0.311433	-0.10134	-0.284702	-0.347342	-0.116119	-0.185788	-0.37434	-0.384224	1.05334	-0.0959015	0.142872	0.329206	0.134789	0.310544	1.02849	-0.0994349	0.338213	-0.0817833	0.436953	0.16103	0.180438	0.821182	0.55845	-0.193659	0.394859	-0.462414
S100A4	P26447	13.8161	-0.81631	-0.620234	-0.660414	-0.616888	-0.68131	-0.437196	-0.602036	-0.610707	-0.576673	-0.362779	-0.183323	-0.455463	-0.620979	-0.590373	-0.511991	-0.754684	-0.718528	-0.303648	-0.333063	-0.380205	-0.466399	-0.484023	-0.597645	-0.442173	-0.552541	-0.401	-0.253757	-0.525054	-0.363701	0.29518	0.608024	0.122114	0.638554	-0.0349569	0.127862	0.662374	0.707271	-0.621145	1.12168	0.101497	0.0935888	0.00379395	0.700855	0.674811	0.119391	0.338926	-0.358943
S100A6	P06703	15.7431	-0.989977	-0.975011	-0.797433	-0.774142	-0.914033	-0.64574	-0.640004	-0.534812	-0.585718	-0.538838	-0.468553	-0.736461	-0.667522	-0.613794	-0.773618	-0.813463	-0.741612	-0.548631	-0.563758	-0.457494	-0.428487	-0.705324	-0.745937	-0.487519	-0.713696	-0.419404	-0.438096	-0.497412	-0.335452	0.132215	0.458053	0.303915	1.04021	0.222168	0.397076	0.4579	0.608786	-0.442595	1.13049	0.452404	0.0482955	-0.159705	0.522387	0.802042	0.421473	0.319789	-0.636724
S100A9	P06702	1.99757	-0.284077	-0.586446	0.0348024	-0.404819	-0.067004	-0.160633	-0.142604	0.314738	-0.09447	-0.205887	-0.0602412	-0.270624	-0.329392	-0.537906	-0.810649	-0.938735	-0.0664515	0.221887	0.112187	0.347923	-0.095789	-0.13314	-0.368444	0.5456	-0.407593	-0.774643	-0.257524	-0.113241	-0.223977	-0.101771	-0.234572	-0.450358	1.13118	-0.0576515	0.04072	0.0360346	0.0540814	-0.235604	0.94777	-0.18366	-0.0531497	-0.0756404	1.25615	0.236743	-0.584317	-0.0909739	-0.24912
SAMM50	Q9Y512	5.84301	0.241798	0.286808	0.157964	0.0256772	0.229527	0.166415	0.0663424	0.124151	-0.0864239	0.136838	0.268413	0.098021	0.11293	0.294827	0.167547	0.24257	0.16769	0.104386	-0.0132055	0.152426	0.0486007	0.0885184	0.152635	0.0412226	0.288925	0.0402148	0.0319834	0.355258	0.242835	-0.0240207	-0.372218	0.182178	-0.323359	-0.1143	0.0583057	-0.164846	-0.0127735	0.296393	-0.528379	-0.00843668	-0.0869832	-0.0191185	-0.267906	-0.431853	0.00964189	-0.0475283	0.0967789
SAR1B	Q9Y6B6	2.9778	0.16895	-0.0528517	-0.126366	0.0112901	0.13168	0.124933	0.101283	0.141761	-0.0452914	-0.0828929	0.313335	0.153516	0.135698	0.150768	0.149863	0.140088	0.0635252	0.0507481	0.107619	0.133266	0.107136	0.363003	0.10793	0.0484614	0.246411	0.181251	-0.0719676	0.0670466	0.292814	0.137639	-0.0778675	0.0105805	0.156431	-0.0990872	-0.144943	0.0496583	-0.0783954	-0.316727	-0.409491	0.455475	-0.051558	0.32208	0.0634251	-0.353203	-0.367461	-0.0600076	0.144995
SDHA	P31040	2.63589	0.166523	0.131696	0.130246	0.0970507	0.352866	0.0465655	0.0766211	0.0300293	0.109828	0.286041	-0.0636158	0.001513	-0.00165558	0.193223	0.0985484	0.107264	0.223055	-0.058481	-0.100358	0.0580473	0.224157	0.0528576	-0.0126824	0.0222301	0.440404	0.149693	0.0760503	0.0382781	0.157378	0.0992379	-0.474672	0.0681481	-0.224778	0.058454	0.0756798	-0.16642	-0.153417	0.55538	-0.592678	0.152844	-0.223672	0.064626	-0.224646	-0.518766	0.179852	0.13993	0.110089
SDHB	P21912	2.45358	0.140499	0.199118	0.148324	-0.00324202	0.283683	0.0521092	0.132586	-0.12528	0.101399	0.230946	-0.0686932	0.0403056	-0.0284038	0.198612	0.0082016	0.0844479	0.225702	-0.0614312	-0.0776377	0.0416994	0.18393	0.0558631	-0.00950098	-0.0909204	0.560227	0.221403	0.117357	-0.00448227	0.151687	0.0133376	-0.267772	0.0550656	-0.236528	0.00470161	0.120154	-0.161703	-0.0474	0.451424	-0.442222	0.0936351	-0.0483804	0.0805194	-0.208947	-0.430097	0.174147	0.0792675	0.124736
SELENBP1	Q13228	2.03301	-0.115946	-0.0934057	-0.0594034	-0.0477376	-0.223677	-0.107136	-0.156296	-0.186746	0.286274	0.00584698	-0.0484915	0.0284801	0.0567746	-0.0502405	0.0389504	-0.363151	-0.342171	-0.0365441	0.109143	0.0768886	0.0456109	-0.0843451	0.0343151	0.233868	0.0269375	0.00384212	-0.0886464	-0.196272	-0.136079	0.0640655	0.292646	-0.168788	0.255625	-0.0015707	-0.126485	0.0884533	0.219766	-0.074863	0.376043	-0.0926423	-0.0232072	0.429776	0.164511	0.164196	-0.0870593	0.104337	0.00475836
SEPTIN7	E7EPK1	2.37226	-0.238503	-0.377474	-0.246587	-0.271805	-0.345614	-0.0735478	-0.0809202	-0.0692172	-0.175794	-0.229734	-0.360839	-0.163317	-0.211678	-0.361028	-0.450004	-0.390591	-0.241852	0.0951421	-0.27624	-0.19769	-0.464267	0.50172	0.23004	-0.20852	0.44276	-0.066931	-0.132936	0	0.0710683	-0.185644	0.50068	0.385148	0.255625	0.0279841	-0.121908	-0.00703382	0.465712	-0.346706	0.918895	0.0910048	-0.100084	-0.252588	0.370801	0.695069	0.0930293	0.104337	-0.3367
SERPINA1	P01009	2.66302	-0.412237	-0.516905	-0.504543	-0.614406	-0.765227	-0.61028	-0.535667	0.0541415	0.595254	-0.292928	-0.0451522	-0.549819	-0.410632	-0.897279	-0.745766	-0.979822	-0.517005	0.353976	-0.172598	0.130692	0.212206	-0.484023	-0.300774	0.83399	-0.353459	-0.68285	-0.238787	-0.304503	-0.105089	-0.6748	0.608024	-0.500984	1.26934	-0.394773	0.017395	-0.257432	0.618022	-0.0764318	0.879008	-0.329308	0.37141	-0.171635	0.737776	1.15428	-0.514481	-0.218834	-0.277727
SERPINC1	P01008	1.55229	-0.221408	-0.549085	-0.49372	-0.468365	-0.571927	-0.11488	-0.208827	0.139258	0.102807	0.0390139	-0.0535154	-0.136444	-0.162705	-0.42174	-0.358581	-0.555198	-0.475564	0.387897	0.00328255	0.344595	0.159245	-0.0826914	-0.188591	0.228779	-0.0389066	-0.355006	-0.0359392	-0.407597	-0.023952	-0.547488	0.655766	-0.393456	1.08067	-0.196463	0.0297904	-0.204724	0.391173	-0.145566	0.639901	-0.308322	0.120663	-0.26349	0.80349	0.804281	-0.568928	-0.215729	-0.243466
SERPINF1	P36955	2.53065	-0.356554	-0.568744	-0.752878	-0.816288	-0.736709	-0.16545	-0.257798	-0.0278521	0.116814	-0.187424	-0.461858	0.683926	0.0503979	-0.444656	-0.519045	-0.498982	-0.383934	0.19123	-0.193115	0.529863	-0.0908456	-0.226821	-0.748587	0.0911479	-0.397024	-0.415294	-0.286092	-0.302662	-0.180255	-0.64889	0.344193	-0.321549	1.48808	-0.234743	0.195443	0.140308	0.191585	-0.475338	0.057816	-0.564084	0.662642	-0.131136	0.517676	0.946253	-0.433862	-0.121166	-0.346768
SERPING1	P05155	1.8155	-0.265334	-0.44248	-0.432499	-0.457207	-0.480966	-0.334169	-0.30658	0.28335	0.233256	-0.282202	0.0655704	-0.461704	-0.0556574	-0.522309	-0.468094	-0.722141	-0.313064	0.396523	0.0579734	0.12035	0.155089	-0.214093	-0.232423	0.591916	-0.426815	-0.355006	-0.110621	-0.349416	-0.148313	-0.385077	0.521953	-0.435921	1.06708	-0.328221	0.0663505	-0.0734096	0.306872	-0.0240207	0.836553	-0.452438	0.105051	-0.175062	0.880352	0.783998	-0.647569	-0.165424	-0.438531
SERPINH1	P50454	2.65828	-0.361872	-0.225856	-0.359946	-0.254317	-0.343658	-0.0216732	0.0395699	0.176347	-0.00226879	-0.131803	-0.344327	-0.572152	-0.773831	-0.444656	-0.434359	-0.512832	-0.410406	0.273141	-0.335134	0.631677	0.105701	-0.643076	-0.822029	0.136689	-0.828299	-0.396941	-0.637167	0.217054	-0.251991	-0.0654845	0.56604	-0.273082	0.548504	-0.232896	-0.0828328	0.249404	-0.126945	-0.313023	1.2328	-0.0941377	-0.126647	-0.307941	0.544783	0.822074	-0.0815895	0.194647	-0.855005
SGCA	Q16586	3.43566	0.181807	0.113994	0.062932	0.235518	0.0447443	0.305196	0.214657	0.150486	0.0999894	-0.026608	0.196882	0.213498	0.0164504	0.105592	-0.0332818	0.0859804	0.289085	0.0259449	0.136308	0.0674987	-0.0502949	0.195957	0.215159	0.252793	0.0853915	0.624179	0.261193	-0.332409	-0.50039	-0.100174	-0.378511	0.272861	-0.041357	-0.360106	-0.32438	-0.0126858	-0.136232	-0.0423021	-0.181513	-0.116763	0.278301	-0.137807	-0.127006	-0.0137434	-0.00322795	-0.119714	0.0173726
SGCB	Q16585	1.25723	0.0962227	-0.0254292	-0.0231571	0.0351896	0.0115082	0.140629	-0.103951	0.227899	-0.065711	-0.0720744	0.381927	0.394838	0.0327158	0.0984035	0.179217	0.203577	0.344938	-0.0379961	0.151181	0.0182176	0.194767	-0.183645	-0.23057	0.186096	-0.0258207	-0.0366242	0.0273466	-0.136012	0.168693	-0.160465	0.145804	-0.0446787	0.195682	-0.0110312	-0.036149	-0.0441747	-0.0724397	-0.138993	-0.16273	-0.292782	0.131912	-0.0628874	-0.300808	-0.339952	0.0375578	-0.0600076	-0.0435505
SGCG	Q13326	5.29745	0.145333	0.109878	0.02881	0.25871	0.186857	0.0970478	0.139606	0.0501509	0.0172782	-0.00734186	0.188396	0.153516	0.21908	-0.0809202	-0.0708008	-0.0122433	0.260971	0.0656984	0.124298	0.147342	0.148137	0.183644	0.183541	0.154242	0.0363259	0.0931094	-0.0786161	0.18329	-0.0780902	-0.0811491	-0.162213	0.103878	-0.236528	-0.0301399	-0.180992	0.0950379	-0.122323	-0.0469089	-0.227317	0.149056	-0.0788555	-0.0966079	0.120456	0.00714684	0.00450778	-0.0909739	-0.0111651
SH3BGR	P55822	6.94528	0.318074	0.201698	0.21845	0.366881	0.292515	0.0740724	0.0410705	0.0947466	0.126538	0.0853076	0.172706	0.227789	0.27894	0.234465	0.36695	0.432809	0.346155	0.0161827	0.199203	0.0901976	0.0545621	0.248133	0.227345	-0.0782514	0.122595	0.201467	0.112988	0.135196	0.11706	0.195991	-0.700439	0.0825462	-0.653814	0.0734506	-0.114311	0.0496583	-0.284961	-0.0670433	-0.379153	-0.0398011	0.0674629	0.0962403	-0.500363	-0.55467	-0.375805	-0.137237	0.184679
SH3BGRL	O75368	2.97749	-0.393243	-0.475085	-0.430434	-0.354267	-0.47453	-0.144691	-0.302769	-0.105855	-0.143713	0.518523	-0.604492	-0.617883	-0.944817	-0.372968	-0.0485125	-0.156979	-0.495046	-0.291473	-0.377198	-0.119007	-0.237922	0.773179	-0.463184	-0.255883	-0.466044	-0.225217	-0.24065	-0.382096	-0.407141	-0.192432	0.840498	-0.291531	0.549482	-0.0141983	0.0366311	-0.00562429	0.560739	-0.765535	1.37654	-0.317029	-0.619129	-0.239972	0.290243	0.61653	0.0562861	0.352591	-0.59773
SH3BGRL3	A0A087WV23	8.36223	-0.583066	-0.43244	-0.332688	-0.446135	-0.39946	-0.15264	-0.201711	-0.126785	-0.313639	-0.16262	-0.291933	0.134335	-0.144303	-0.66915	-0.696949	-0.796423	-0.751991	-0.212286	-0.20443	-0.132857	-0.263652	-0.27699	-0.304668	-0.245223	-0.243337	-0.636661	-0.539923	-0.631969	-0.552857	0.108934	0.410482	-0.126773	0.727637	0.0838566	-0.00490808	0.256471	0.379272	-0.212994	0.512648	0.191418	0	-0.413265	0.477493	1.02902	0.267113	0.095612	-0.332693
SLC25A11	Q02978	3.50042	0.249161	0.313303	0.211853	0.132933	0.332213	0.109065	-0.00928783	-0.0533872	0.0786786	0.37117	0.0374956	-0.0492749	-0.0368652	0.222613	0.017983	0.110279	0.477452	0.135637	-0.0315628	0.0458035	0.236009	0.130464	0.122503	-0.248768	0.602976	0.167615	0.104208	0.100828	0.208983	-0.00447369	-0.507056	0.0492129	-0.413846	0.178447	0.160796	-0.250737	-0.159717	0.607124	-0.678329	0.128682	-0.350996	0.071872	-0.314182	-0.791163	0.178713	-0.116814	0.0863409
SLC25A12	O75746	6.25555	0.335472	0.22472	0.275236	0.101585	0.402661	0.170244	0.174205	0.0567961	0.00979137	0.392527	0.00886345	0.15895	0.0487995	0.41889	0.193673	0.273831	0.309193	0.139496	-0.0198541	0.183804	0.0883713	0.240228	0.158304	-0.0532422	0.537266	0.268155	0.134704	0.0896554	0.124343	0.124041	-0.579515	-0.0875578	-0.36697	-0.0237422	0.000699997	-0.150756	-0.177185	0.470891	-0.506353	-0.220757	-0.188267	0.124391	-0.413238	-0.725074	-0.147209	-0.124074	0.231443
SLC25A3	Q00325	1.76014	0.164769	0.273376	0.282809	0.122559	0.421187	0.0227652	0.0940733	-0.18048	0.011292	0.228448	-0.0602412	-0.143116	-0.0066328	0.102721	-0.0485125	0.220417	0.344938	-0.0394499	-0.174451	0	0.21487	-0.038748	0.0250373	-0.210247	0.676872	0.110319	0.139009	0.0641956	0.19798	0.0526266	-0.644387	0.0210834	-0.478149	0.177059	0.278584	-0.179076	-0.18359	0.682346	-0.573467	0.16415	-0.241706	0.0367539	-0.223068	-0.541338	0.193451	0.101849	0.177672
SLC25A4	P12235	3.61365	0.318197	0.39901	0.393047	0.00968266	0.482012	0.0876317	0.223935	-0.104371	0.116814	0.300384	-0.0686932	-0.10843	-0.00165558	0.256591	0.0846539	0.217624	0.436906	0.0670502	-0.194994	0.0416994	0.250364	0.0826356	0.0783353	-0.0751014	0.777341	0.144133	0.210285	0.147371	0.265408	-0.0515304	-0.659633	-0.0446787	-0.602955	0.165907	0.100702	-0.32263	-0.227583	0.686977	-0.567753	0.0923204	-0.297201	0.0588028	-0.375947	-1.00457	0.211387	0.0588937	0.274114
SLMAP	Q14BN4	2.16963	0.13638	0.304925	-0.0356612	0.0144997	0.200327	0.0199389	0	0.189712	-0.118882	-0.0431132	0.292369	0.0150595	0.230406	0.119862	0.0768766	0.23982	0.272539	-0.106426	0.0195842	-0.00848675	0.146742	-0.188971	0.190474	-0.171045	-0.0274501	0.179893	0.334338	0.319838	-0.00634813	0.00445938	-0.263398	0.194161	-0.243286	0.153258	-0.0347142	0.0332947	-0.194867	0.178995	-0.369181	-0.00421238	0.0482955	-0.129472	-0.267906	-0.172043	0.035042	-0.026967	0.162136
SMPX	Q9UHP9	2.4537	0.215927	0.182229	0.279027	0.314461	0.319924	0.205495	-0.16665	-0.00691271	-0.0704646	0.0921936	-0.0551939	0.0680084	0.191818	0.486528	0.498528	0.0859804	0.0797105	0.0791566	0.0579734	0.0251637	0.0245051	0.137574	0.112318	-0.254101	0.124064	0.50019	0.0164704	0.0295343	0.0498071	0.171082	-0.66347	-0.0556736	-0.488147	0.147601	0.239985	-0.00985718	-0.350109	0.202475	-0.185883	0.0332627	-0.00153542	0.173719	0.0399661	-0.44598	-1.04786	-0.0296917	0.285891
SMTNL1	E9PPJ3	1.67554	0.226604	-0.144936	0.722188	0.0208974	0.283683	0.0808682	0.0244789	-0.138883	-0.163892	-0.0461345	0.114171	0.647666	0.203359	0.679999	0.596432	0.180811	-0.193308	0.00212121	-0.372936	-0.287784	0.0767012	0.103121	-0.0416336	0.0499048	0.220563	0.0402148	0.134704	0.258801	0.0482764	0.519478	-0.921519	-0.0556736	-0.770981	0.261987	-0.0593019	0.0910907	-0.0343175	0.352277	-1.01677	-0.185253	-0.0869832	0.238259	-0.584963	-0.923266	-0.253905	0.128978	0.426117
SMYD1	Q8NB12	2.65993	0.167537	0.204275	0.155217	0.156368	0.329764	0.0284004	0.139606	-0.00414324	0.0772467	0.0145731	0.0748086	0.0358825	0.22192	0.142405	0.207985	0.375069	0.319142	-0.0912707	0.00328255	-0.0313644	0.0396118	-0.0843451	0.0602827	0.0484614	0.0914087	0.146916	0.156099	0.110534	0.0528636	0.141693	-0.61995	0.156547	-0.411941	0.0644712	-0.0476789	0.0264215	-0.199728	0.186864	-0.57156	0.101497	0.234619	0.0776427	-0.436815	-0.548942	-0.0345919	0.0264721	0.230089
SNTA1	Q13424	4.71132	0.332444	0.356792	0.0673237	0.293476	0.222943	0.203005	0.104157	0.188501	-0.0159578	0.0347304	0.466249	0.0255084	0.0960016	0.504043	0.343805	0.437618	0.319142	0.277817	-0.0518589	0.232631	0.13413	0.173994	-0.00157833	0.0426736	0.199824	0.269432	0.126057	-0.230871	0.0680499	0.0654888	-0.603271	0.186183	-0.522668	-0.0110312	-0.131078	-0.0470715	-0.259365	0.198588	-0.732697	0.0764523	0.0630622	-0.121186	-0.632336	-0.935671	-0.0870593	-0.0641909	0.121819
SPEG	Q15772	5.03036	0.203385	0.158513	0.058527	0.0649042	0.0772321	-0.0115185	0.243617	-0.105855	-0.00529957	0.21463	0.120132	0.209576	0.119036	0.322237	0.186463	0.230151	0.104373	0.0035336	0.0484715	-0.0241761	0.0999475	0.171225	0.220588	-0.0165224	0.0656595	0.417344	0.284694	0.104996	0.195217	0.0410967	-0.341158	0.247528	-0.0892515	-0.0301399	-0.0447879	-0.0528831	0.0823836	-0.0732956	-0.273072	0.016727	0.00765371	0.0173686	-0.226225	-0.272313	-0.1659	-0.050292	0.0967789
SPTAN1	Q13813	4.57853	-0.281259	-0.295119	-0.27967	-0.190103	-0.273082	-0.0144124	0.0545049	0.102475	-0.0912461	-0.0628657	-0.183323	0.0210395	-0.192645	-0.232198	-0.292617	-0.328037	-0.332404	-0.118665	-0.0450621	-0.0797272	-0.10739	-0.0678947	-0.0778265	-0.0516934	-0.164139	-0.299028	-0.342984	-0.26632	-0.24072	-0.197546	0.566859	-0.123464	0.468054	-0.0173726	-0.0622225	0.0644965	0.0321388	-0.265717	0.67084	-0.0211854	-0.01543	-0.268972	0.400783	0.519904	0.164973	0.240597	-0.232224
SPTBN1	Q01082	3.53437	-0.212722	-0.122165	-0.156775	-0.144646	-0.247254	-0.0555511	0.0320439	-0.0138588	-0.167282	-0.106352	-0.243288	0.0150595	-0.288404	-0.212398	-0.266658	-0.273967	-0.218275	-0.0852535	0.0468817	-0.117476	-0.149602	0.0987551	0.0813222	0.078474	-0.0193224	-0.114452	-0.238787	-0.194564	-0.0965977	-0.226866	0.532053	-0.140085	0.317774	0.0417752	0.00209856	0.0831637	0.137375	-0.271097	0.804604	-0.0792494	-0.0452099	-0.239972	0.401806	0.470932	0.075999	0.137504	-0.0952296
SRI	P30626	3.57695	-0.198939	-0.120552	-0.0356612	-0.12509	-0.00694919	-0.0407238	0.136802	-0.0250425	-0.0297785	-0.199146	-0.348438	-0.213338	-0.423888	-0.187584	-0.121797	-0.063982	0.0169101	-0.0264199	0.0357041	0.163801	0.0883713	-0.188971	-0.193998	-0.0798287	-0.180359	-0.129524	0.115902	-0.349416	-0.313638	-0.170484	0.331719	-0.0353203	0.19193	-0.162683	-0.0347142	0.0818386	0.127061	-0.21818	0.871318	0.0208788	0.136108	-0.0852802	0.243084	0.248853	-0.0162137	0.0537548	-0.027267
SRL	Q86TD4	2.3108	0.191525	0.215811	0.166177	0.256001	0.198986	0.22403	0.0795445	-0.0490994	0.0657396	0.0218043	0.010469	-0.13312	0.270735	0.0275097	0.151345	0.214826	0.471889	-0.00354218	0.0611267	0.0661521	0.119986	-0.0228064	0.24743	-0.0957003	0.213683	-0.0209258	0.10127	0.202866	0.0830779	0.20893	-0.642492	0.174133	-0.488147	0.0569453	-0.0917568	-0.109292	-0.100949	0.61395	-0.943417	0.206077	-0.0232072	0.0990798	-0.280977	-0.629275	0.0236671	-0.068387	0.21237
ST13	P50502	4.54707	0.13627	0.0423708	0.117597	0.138828	0.114707	0.09302	0.0722251	0.113991	0.212534	0.112658	0.0885558	-0.082551	0.194712	-0.135808	0.234794	0.12675	0.0782466	0.053478	0.125805	0.197397	0.12566	0.0239875	0.186318	0.208242	0.0143232	0.0206268	0.210285	-0.187751	0.0157504	-0.0194864	0.0186782	-0.165381	-0.0516992	-0.266492	-0.0917568	0.0455847	-0.158139	-0.22861	0.315502	-0.15684	-0.00307274	-0.0549734	0.0491343	0.020051	-0.131582	-0.0627952	0.0267611
STAT1	P42224	6.34206	-0.334364	-0.188203	-0.214247	-0.171748	-0.143214	-0.316203	-0.405298	-0.166481	-0.390806	0.142157	0.108185	0.0403056	-0.0591006	-0.333547	-0.425494	-0.48299	-0.344133	-0.265725	-0.157857	-0.00706863	-0.276691	-0.17481	0.173779	-0.334679	-0.289507	0.11601	-0.229509	-0.0119848	-0.162422	0.66367	-0.0250802	0.250082	-0.231481	0.118975	0.00767946	0.528678	0.358482	-0.183951	0.115773	0.101497	0.0288701	0.162902	0.115477	0.626689	0.222485	0.195814	-0.310849
STBD1	O95210	3.25278	0.172733	0.076519	0.0991278	0.122559	0.340753	0.103736	-0.0249014	0.183652	-0.0205503	0.00146389	0.249501	0.0694518	0.224754	0.304854	0.189351	0.128238	0.159406	-0.0482023	0.140786	0.207203	-0.110723	-0.0086081	0.155472	-0.114979	0.100388	0.371689	0.118811	0.0512948	-0.0417733	0.33939	-0.49675	0.019588	-0.379942	-0.104141	0.0569606	0.131367	-0.321575	0.239518	-0.54887	0.0777812	-0.00769424	0.129956	-0.216775	-0.325189	-0.174608	0.0434222	-0.0733318
STOM	P27105	2.47897	-0.253986	-0.373627	-0.274103	-0.281612	-0.13812	-0.0216732	-0.189342	0.131724	-0.115603	0.0189161	-0.170531	0.0403056	-0.280344	-0.442558	-0.574309	-0.793603	-0.299679	0.313555	-0.223488	0.558873	0.121406	-0.176572	-0.348209	0.330861	-0.371969	-0.282088	-0.205662	-0.162484	-0.192871	-0.153824	0.599244	0.0210834	0.307407	0.0971265	0.0716891	-0.0183601	0.0810485	-0.287358	0.731569	-0.10767	-0.0723858	-0.0565526	0.738585	0.660048	-0.150069	-0.242344	-0.299072
SUCLA2	Q9P2R7	1.92273	0.130135	0.196532	0.230248	-0.0850363	0.393307	0.0835772	0.0897303	-0.16803	0.115419	0.240896	-0.0170736	-0.0367975	0.0343323	0.194572	0.0627708	0.0471749	0.207069	-0.00496125	-0.103885	0.0674987	0.168895	0.0855801	-0.0432596	-0.0547924	0.552614	0.0624902	-0.0407996	-0.0765939	0.17992	-0.0377097	-0.270696	0.0911169	-0.394912	0.0868158	0.141888	-0.144537	-0.131581	0.399319	-0.265345	0.00419998	-0.0869832	0.229214	-0.207386	-0.599363	0.161517	0.0780025	0.139235
SUCLG1	P53597	4.57102	0.19906	0.126272	0.230248	0.00807333	0.221622	0.144526	0.189169	0.0219011	0.0142884	0.172364	0.0232506	-0.0182815	0.0710196	0.185103	0.13346	0.231536	0.327792	0.00776219	-0.0863338	0.0403285	0.0854626	0.0573637	0.121052	0.0642605	0.481079	0.164872	0.10127	0.0713129	0.208983	-0.12919	-0.206311	-0.0827298	0.0304337	0.00626564	0.0325303	-0.161703	-0.181986	0.374268	-0.11057	-0.0268874	-0.20056	0.146523	-0.368953	-0.55467	0.0147579	0.136289	0.0938044
SYNM	O15061	8.44587	0.293619	0.278275	0.177055	0.140297	0.226897	0.139328	0.0545049	0.0594454	-0.00378323	0.0880661	0.161188	0.488451	0.152169	0.243617	0.431801	0.213424	0.230982	0.00212121	0.0799041	-0.0299239	0.213539	0.22295	0.179366	0.0911479	0.126996	0.382354	0.0879731	0.295732	0.014183	0.0640655	-0.513967	0.0939627	-0.303803	0.0264435	0.000699997	-0.00140381	-0.207865	0.0162849	-0.370838	-0.219125	-0.0388889	-0.00380349	-0.381216	-0.449533	-0.150069	0.00932074	0.130553
SYNPO	Q8N3V7	3.19469	0.16992	0.146507	0.0789704	0.170824	0.106145	0.0185242	-0.118953	0.0934544	-0.00833702	0.152735	0.118645	0.253415	0.11293	0.324703	0.18212	0.143035	0.112977	0.0898335	0.109143	0.0444369	0.155089	0.250758	0.0110078	0.0827112	0.0564604	0.10174	0.121714	-0.0210395	0.174317	0.0725856	-0.263398	0.0854087	-0.167423	0.304555	-0.0332808	0.00140285	-0.207865	0.0936675	-0.696918	-0.0851865	0.303392	0.00075984	-0.0217772	-0.221307	-0.324833	-0.103836	0.234148
SYNPO2	Q9UMS6	5.68302	0.314032	0.111251	0.267622	0.310549	0.45754	0.184196	0.099844	0.0791636	0.0395083	-0.0476475	0.480222	-0.114973	0.355937	0.301102	0.251473	0.617908	0.372672	-0.100344	0.0500593	-0.154669	0.233384	0.0618556	0.0633073	0.0685391	0.104857	0.173085	0.344313	0.288422	-0.0831141	0.0810552	-0.625552	-0.0399919	-0.520614	0.0719581	-0.171501	0.145392	-0.44502	-0.0780025	-0.274622	-0.0762901	0.0645308	-0.163103	-0.535175	-0.518766	-0.352562	0.0251598	0.139235
SYNPO2L	Q9H987	3.85639	0.23111	0.153189	0.0687847	0.193657	0.252986	0.136721	-0.00773573	0.145506	-0.112331	-0.0132427	0.124588	0.192456	0.25557	0.371969	0.339911	0.366268	0.164934	0.0203745	0.0163388	-0.0663757	0.0560489	0.218933	0.0961652	0.0148578	0.0502949	0.168984	0.272991	0.032455	0.301835	0.233199	-0.498463	0.24369	-0.549635	0.203203	0.0104623	0.0428624	-0.410805	0.0468731	-0.357632	-0.0297475	0.13471	0.122997	-0.427701	-0.500223	-0.34763	-0.0796361	0.238194
SYPL2	Q5VXT5	5.44589	0.260086	0.0737042	0.141397	0.218918	0.288736	-0.0436773	-0.0598583	0.243129	0.101399	0.0976791	0.246778	-0.00151443	0.371367	0.129768	0.0721898	0.409745	0.597791	0.0977895	0.0276666	0.0416994	0.0305667	0.225621	0.481363	-0.103702	0.167435	-0.0995357	-0.0278749	0.344723	0.105331	-0.00148964	-0.461252	0.0825462	-0.138791	-0.0907044	-0.0520267	0.0685172	-0.13468	-0.0858817	-0.328354	0.108016	-0.0821009	0.0805194	-0.381216	-0.725074	-0.204022	-0.0838771	0.198591
TAGLN	Q01995	2.43079	-0.374082	-0.573149	0.157964	-0.381429	-0.39946	-0.296695	-0.243114	-0.27745	0.331419	-0.575473	-0.611884	-0.49332	-0.566061	-0.625648	-0.0934386	-0.666899	-0.666061	-0.215569	-0.328928	-0.0313644	-0.15992	-0.164279	-0.195805	-0.164335	0.16601	-0.246966	-0.223971	-0.232623	-0.339454	-0.436537	1.05766	-0.511759	0.0471444	-0.358092	-0.38342	-0.345628	0.97793	-0.641903	1.60576	-0.408975	-0.492813	-0.571352	0.881085	0.689425	-0.113329	0.593841	-0.404484
TAGLN2	P37802	7.39501	-0.576864	-0.794439	-0.544192	-0.695994	-0.688741	-0.40836	-0.289507	-0.374242	0.0247264	-0.402883	-0.437573	-0.422626	-0.423888	-0.0760326	-0.294634	-0.52916	-0.41865	-0.223808	-0.260408	-0.11442	-0.305036	-0.458067	-0.541429	-0.154328	-0.258563	-0.291474	-0.393896	-0.241415	-0.207426	-0.339152	1.08536	-0.444153	0.731089	0.227541	-0.0534787	0.080512	0.595755	-0.416527	1.1749	0.145257	-0.176077	-0.315485	0.419084	0.61483	0.0990632	0.310124	-0.293219
TALDO1	P37837	5.61561	-0.259091	-0.262738	-0.363883	-0.188257	-0.314629	-0.087194	-0.0891032	0.0934544	0.0187707	-0.0431132	-0.0170736	-0.103542	-0.170132	-0.331604	-0.335564	-0.299747	-0.211097	-0.0927794	-0.00823927	-0.0284848	-0.00774384	-0.129722	-0.228719	-0.0751014	-0.193102	-0.0287535	-0.15912	-0.0377884	-0.0898399	-0.145566	0.527012	-0.0811243	0.506828	0.0629692	-0.0534787	0.00420427	0.117975	-0.232103	0.549915	0.0441818	0.0408549	-0.147873	0.367664	0.481234	0.166123	0.120401	-0.202667
TCAP	O15273	6.35711	0.311379	0.232314	0.268894	0.207746	0.278612	0.0672445	0.157701	-0.102889	0.275076	0.058835	0.189814	0.165714	0.335104	0.273284	0.527348	0.378825	0.304192	0.039777	0.103037	-0.0141721	0.224157	0.0468276	0.0219316	0.0756426	0.220563	0.0565836	0.195207	0.234913	0.11852	0.0583572	-0.616227	0.0811129	-0.398679	0.157487	-0.177822	-0.0183601	-0.311018	0.0425429	-0.359276	-0.158404	0.0747676	0.0485551	-0.511874	-0.688925	-0.344351	-0.0365257	0.146431
TF	P02787	2.70356	-0.348376	-0.525416	-0.381731	-0.602065	-0.698707	-0.267056	-0.28386	0.0947466	0.0915027	-0.152817	-0.161463	-0.1907	-0.207851	-0.485118	-0.540419	-0.674662	-0.59427	0.333907	-0.125232	0.324464	0.0927234	-0.260072	-0.439445	0.626185	-0.285602	-0.473931	-0.30351	-0.584217	-0.0287905	-0.582731	0.596038	-0.419596	1.17809	-0.212744	0.112405	-0.0852714	0.441985	-0.207826	0.795767	-0.207746	0.150007	-0.300437	0.981647	0.7269	-0.411387	-0.253448	-0.301028
TGFBI	Q15582	6.96898	-0.49742	-0.606624	-0.548666	-0.516193	-0.671463	-0.253315	-0.0874629	-0.146496	-0.363326	-0.187424	-0.235654	-0.302008	-0.404049	-0.293283	-0.254833	-0.386335	-0.402209	-0.160756	0.00655746	-0.164119	-0.194853	-0.327008	-0.252967	-0.100496	-0.281708	-0.394916	-0.28225	-0.423516	-0.212922	-0.369606	0.799973	-0.39545	0.960849	-0.0658441	-0.0962391	0.127518	0.669569	-0.290997	0.700341	0.18896	0.292155	-0.234599	0.393603	0.645965	0.0698674	-0.0365257	-0.398189
TGM2	P21980	1.27217	-0.13394	0.0147519	0.285325	0.0399222	-0.067004	0.00715303	-0.0375156	0.0286775	-0.104185	-0.310985	-0.287981	-0.259708	-0.230966	-0.0582509	0.0114694	-0.223747	-0.0992045	-0.194364	-0.244748	-0.0604811	0.0825481	-0.155562	-0.291085	0.156923	-0.194932	0.106035	-0.0670013	0.0868487	-0.023952	0.0410967	0.0412483	0.00151634	-0.188461	0.137646	-0.0133615	0.0950379	-0.0401173	-0.138993	1.02668	-0.0762901	-0.254465	0.0529559	0.540146	-0.0190134	-0.224974	0.653655	-0.699844
TINAGL1	Q9GZM7	1.92601	-0.184998	0.00296259	-0.134748	-0.150025	-0.0414121	0.0713453	-0.0923896	0.113991	-0.123814	-0.0720744	-0.18884	0.205643	-0.200228	-0.278235	-0.352267	-0.425097	-0.191541	-0.419999	0.207765	-0.129768	-0.247059	0.226955	0.370965	-0.105308	0.113753	-0.102837	-0.145096	-0.455893	-0.458442	-0.0780025	0.217446	0.0329943	0.225353	-0.119408	-0.105247	-0.011271	0.273359	-0.350497	0.800192	-0.182068	-0.238081	-0.323068	0.282489	0.623311	0.216947	0.103094	-0.170124
TKT	P29401	4.02486	-0.455421	-0.414543	-0.474441	-0.331676	-0.531285	-0.435256	-0.191103	-0.155685	0.0262113	-0.521915	-0.47978	-0.549819	-0.583309	-0.531201	-0.481812	-0.422915	-0.471271	-0.0525982	-0.0776377	0.0098381	-0.154752	0.126181	-0.277629	0.241467	-0.384442	-0.482506	-0.457461	-0.435573	-0.363701	-0.416527	0.854652	-0.385507	0.69443	-0.238442	0.0783343	0.302715	0.44614	-0.7109	1.45394	-0.0733366	-0.254465	-0.361593	0.642342	0.802042	-0.0884302	0.411025	-0.375338
TLN1	Q9Y490	2.40232	-0.152924	-0.186515	-0.0998631	-0.112781	-0.19871	0.454992	-0.134113	0.0354223	-0.174088	-0.0295949	-0.0857463	0.0534945	-0.104626	-0.263343	-0.233401	-0.272003	-0.198622	-0.00638175	0.0627007	-0.102258	-0.193087	-0.0117514	-0.0481472	0.146167	-0.0805817	0.00690866	-0.132936	-0.157484	-0.0814376	-0.106572	0.405912	-0.0493803	0.28762	-0.180363	-0.0977368	-0.0169396	0.0554419	-0.114609	0.521609	-0.0971341	-0.02633	-0.250779	0.394631	0.513531	0.0299976	0.127756	-0.166553
TMEM143	Q96AN5	5.29876	0.305	0.510416	0.232857	-0.404819	0.212344	0.462297	0.389743	0.0381112	-0.179212	0.533779	-0.243288	0.225201	0.1236	-0.00308943	0.286962	0.280539	0.264837	0.134348	0.112187	0.139681	0.202842	0.0362141	0.284188	0.00298405	0.0838828	0.398788	-0.11745	0.21577	0.285037	-0.233852	0.168644	0.0255618	-0.70187	-0.332169	-0.173078	-0.180665	-0.14871	-0.00148964	-0.452715	-0.167823	0.156906	0.162902	-0.205828	-0.597391	-0.0545466	0.0106473	-0.0208049
TMEM205	Q6UW68	1.44144	0.107768	0.15052	0.117597	0.213343	0.287475	0.20798	0.0107608	0.102475	-0.0484142	-0.00146532	0.00725603	0.255952	0.075737	0.0530181	0.171934	0.197919	0.180027	0.103069	0.157088	0.092845	-0.00774384	0.06335	-0.0303059	-0.255883	-0.171325	0.0829751	-0.132936	0.0924568	0.0359716	0.145736	-0.469625	0.126289	-0.419574	0.124745	-0.0710192	0.0181298	-0.305769	-0.0780025	-0.491853	-0.0297475	0.506107	-0.00532746	-0.105046	-0.101864	-0.167347	-0.088131	-0.136551
TMEM38A	Q9H6F2	6.72193	0.502734	0.202987	0.159337	0.503357	0.388608	0.101065	0.172836	-0.0955019	0.183548	0.119415	0.111181	0.642827	0.214809	0.193223	0.312355	0.50675	0.670514	-0.0988281	0.286665	-0.205801	0.392465	0.316143	0.328857	0.190029	0.468419	0.149693	0.0670428	0.223458	0.463314	0.308465	-0.942344	0.0638003	-0.936336	0.153258	-0.0433445	-0.164846	-0.239211	-0.0179777	-0.897305	-0.31006	0.193604	-0.0314891	-0.732021	-1.11591	-0.141507	-0.0026741	0.115966
TMEM43	Q9BTV4	4.83451	-0.264028	-0.291485	-0.263034	-0.25625	-0.337806	0.0889807	-0.042274	-0.138883	-0.26379	0.0174699	-0.268379	-0.292706	-0.250515	-0.255954	0.00492668	-0.0588937	-0.136112	-0.377097	-0.114519	0.0098381	-0.0810089	-0.0149014	-0.0303059	0.0742245	-0.0421968	-0.248793	-0.248125	0.0469689	-0.194683	-0.0764318	0.328825	0.0768042	0.58901	0.0279841	-0.0275612	0.192821	0.176661	0.00148773	0.734655	0.111914	-0.238081	-0.156315	0.170525	0.156035	0.269255	0.378511	-0.275802
TMOD1	P28289	3.69709	0.163045	0.115363	0.19188	0.167944	0.186857	0.0521092	0.0868273	0.216074	0.00828934	0.108588	0.178432	0.17513	0.287098	0.0515304	0.0737538	0.013752	0.250611	0.0924904	0.20349	0.112545	0.0260229	0.249446	0.20971	-0.033236	0.180196	-0.209117	-0.0653496	0.0812187	-0.0548739	0.121306	-0.550804	0.145617	-0.190093	0.123305	-0.137223	-0.0456223	-0.2543	-0.0209961	-0.562062	-0.0513773	0.197625	0.0485551	0.0147829	-0.0673313	-0.181906	-0.180483	0.0376372
TMOD4	Q9NZQ9	7.9613	0.465194	0.270921	0.32009	0.467505	0.27607	0.122301	0.126945	0.089571	0.032136	0.0839262	0.326286	0.240659	0.309967	0.42924	0.343805	0.481358	0.550009	0.101751	0.194902	0.186285	0.114289	0.278041	0.312427	-0.0378284	0.316158	0.230613	0.250624	0.238711	0.0905337	0.198588	-0.987321	-0.0121875	-0.678787	0.0295229	-0.0739636	-0.0197825	-0.239211	0.0206947	-0.552627	-0.103145	-0.02633	0.125784	-0.698752	-0.986387	-0.542387	-0.159444	0.197206
TNNC2	P02585	8.53695	0.767012	0.256098	0.276501	0.536108	0.205681	0.17787	-0.0123973	0.232602	-0.0688782	0.182724	0.913396	0.644764	0.639083	0.308597	0.434238	0.530578	0.745292	0.292912	0.394351	0.0968065	-0.161646	0.88978	0.706982	-0.139446	0.434499	0.275802	0.247969	0.252553	0.237471	0.348773	-0.930737	-0.116868	-0.773424	0.104446	0.0703559	-0.177488	-0.31981	-0.598425	-0.948357	-1.14905	-0.497139	0.189794	-0.732021	-0.938165	-1.13866	-0.684498	0.495379
TNNI2	A0A087WXS0	8.90111	0.843619	0.195238	0.380161	0.632216	0.158152	0.136721	0.150768	0.14051	0.102807	0.207036	0.944806	0.520465	0.557121	0.380291	0.464358	0.606209	0.790691	0.0924904	0.693598	-0.0782375	-0.271089	0.783189	0.586015	0.00893307	0.669851	0.456	0.34058	0.507844	0.121434	0.262041	-1.12074	0.0462775	-0.895846	-0.0333495	-0.24924	-0.034081	-0.169219	-0.502501	-1.17861	-1.07925	-0.184773	0.149266	-1.02178	-1.2002	-1.03195	-0.701776	0.468072
TNNT3	P45378	9.10846	0.846079	0.261056	0.398867	0.700564	0.236082	0.102401	0.160465	0.0726209	0.167488	0.187877	1.02166	0.510935	0.548097	0.353972	0.442735	0.630563	0.771797	0.0751321	0.659675	-0.148404	-0.272954	0.76126	0.531365	0.174233	0.634227	0.409255	0.34058	0.476018	0.135919	0.219198	-1.29133	-0.0306644	-1.0238	0.0202646	-0.200164	-0.0269141	-0.24255	-0.517341	-1.25307	-1.06451	-0.24716	0.0919697	-1.0777	-1.10186	-0.869962	-0.673804	0.449576
TNNT3	C9JZN9	6.99634	0.929194	-0.367875	0.60524	0.442701	0.288736	-0.231263	-0.318076	0.0123606	0.881118	-0.107929	1.05627	0.278594	0.803568	-0.263343	1.36376	0.436418	0.634113	-0.106426	0.95917	-0.367414	-0.424335	0.764938	1.1319	0.577976	-0.193102	0.584706	-0.0587621	0.789124	0.528442	0.774875	-1.23886	-0.198073	-1.11072	-0.556209	-0.78031	0.367241	0.00985718	-0.651227	-0.916541	-0.943632	-0.223672	0.107567	-1.36721	-1.44776	-1.24165	-0.644274	-0.150591
TNXB	P22105	1.45783	-0.128784	-0.291485	-0.285258	-0.171748	-0.288052	0.0822234	0.0940733	0.0634108	-0.315518	0.0894432	0.228959	0.180483	-0.0799341	-0.144309	-0.210379	-0.270041	-0.307312	-0.0206664	0.0341001	-0.192847	-0.168574	0.217592	0.146944	0.158262	0	-0.0146935	-0.0489368	-0.18097	-0.0764194	-0.244396	0.366943	-0.130089	0.712876	0	-0.0636849	0.0167437	0.150165	-0.301968	-0.0709667	-0.142841	0.366657	-0.304184	0.383284	0.664986	-0.177522	0.0918565	0.173451
TPI1	P60174	3.3145	0.281349	0.0905123	0.120418	0.487276	0.0874178	-0.0260472	-0.042274	-0.174242	0.115419	0.0728283	0.41867	0.146695	0.109867	0.298595	0.503178	0.137134	0.107246	0.046644	0.361474	-0.230406	-0.21982	0.245503	0.325082	0.1676	0.317442	0.237156	0.161751	0.246278	0.171508	0.34409	-0.67698	0.208674	-0.692593	0.0279841	0.114993	-0.157001	0.194057	0.149768	-0.739105	0.0777812	0	0.400147	-0.562844	-0.70158	-0.205508	-0.271072	0.460009
TPM1	P09493	5.72858	0.488714	0.174366	0.287836	0.547232	0.256859	-0.00287104	0.147985	-0.0910878	0.0276947	-0.011765	0.598104	0.165714	0.366242	0.289787	0.528489	0.483685	0.494016	-0.0599554	0.650283	-0.220513	-0.0810089	0.446679	0.30478	-0.0470567	0.303254	0.346493	0.265136	0.321033	0.248178	0.265761	-1.0998	0.242408	-1.05318	0.251476	-0.171501	-0.0369577	-0.0372143	-0.200964	-0.513658	-0.363171	0.156906	0.106156	-0.893278	-0.95322	-0.367461	-0.442005	0.228734
TPM2	P07951	3.40349	0.353495	0.154522	0.21053	0.445082	0.358886	-0.067524	0.172836	-0.285833	0.0570488	-0.0476475	0.379444	0.0723343	0.407989	0.257882	0.582218	0.377574	0.27765	-0.191129	0.547228	-0.279202	0.0530744	0.201397	0.158304	-0.0845723	0.210922	0.277072	0.258558	0.188537	0.309523	0.244554	-1.13932	0.393256	-1.08015	0.285362	-0.121908	-0.0297766	0.0540814	-0.00298119	-0.745541	-0.0572004	0.225459	0.101915	-0.846377	-0.901203	-0.0518701	-0.261432	0.152162
TPM3	A0A087WWU8	8.1977	-0.483808	-0.597621	-0.587261	-0.563268	-0.54246	-0.045156	-0.232198	0.141761	-0.3174	-0.35714	-0.212994	-0.402477	-0.138828	-0.304673	-0.450004	-0.476191	-0.198622	-0.109475	-0.0863338	0.0648046	-0.139358	-0.328967	-0.144306	-0.121463	-0.536213	-0.241498	-0.450977	-0.336171	-0.191062	-0.0453715	0.684727	0.0681481	0.698843	-0.0365663	-0.0917568	0.00140285	0.471838	-0.22861	0.641546	0.375597	0.133312	-0.137807	0.2836	0.733183	0.0337827	0.0893474	-0.291273
TPM4	P67936	4.25334	-0.288256	-0.189894	-0.0803008	-0.190103	0.207016	-0.323363	0.135398	-0.634062	0.109828	-0.204199	-0.457412	-0.396486	0.247231	-0.208827	-0.134381	-0.244781	-0.320769	-0.395593	-0.107421	-0.204175	-0.0343885	-0.5261	-0.0110908	-0.312253	-0.0570955	-0.160148	0.0473313	-0.216932	0.381797	0.0177565	0.318163	-0.125117	0.0704918	0.337231	0.0187774	0.0778551	0.202678	0.0782375	0.361145	0.325009	0.0586481	-0.192319	0.229322	0.55402	0.0881836	0.419039	-0.408696
TPSB2	A0A087X1U0	3.2681	-0.223992	-0.311586	-0.0998631	-0.235132	-0.216499	-0.087194	0.00154209	-0.0620003	-0.157134	0.068645	0.1997	0.0622206	-0.213595	-0.274498	-0.0829458	-0.330079	-0.336303	-0.293206	-0.0501566	-0.0678535	-0.154752	0.0678236	-0.0928984	0.0728054	-0.0389066	-0.210897	-0.280333	-0.144233	-0.110208	-0.280108	0.354665	-0.123464	0.649539	0	0.0187774	0.131367	0.197758	-0.192432	0.427487	-0.149046	-0.0531497	-0.232813	0.42312	0.357568	0.211387	0.173483	-0.0143714
TRDN	Q13061	6.91384	0.561512	0.341661	0.263801	0.626983	0.286212	-0.0466366	-0.00463676	0.0407953	0.53811	0.174961	0.395508	0.17513	0.387899	0.185103	0.451183	0.432809	0.503864	0.0314934	0.362752	-0.167284	-0.0486965	0.208167	0.555194	0.262785	0.328948	0.285935	0.215729	0.524535	0.257481	0.247065	-1.19655	0.0638003	-1.14827	-0.031744	-0.128015	-0.0126858	-0.40518	0.0964551	-1.09132	-0.054286	0.00153399	0.239547	-0.944352	-0.986387	-0.18777	-0.156463	0.150731
TRIM72	Q6ZMU5	3.31189	0.160507	0.195238	0.206554	0.125531	0.208349	0.0114274	0.111317	0.0947466	-0.0499783	0.031868	0.131982	0.0564089	0.162553	0.153545	0.316324	0.234303	0.144095	0.0035336	0.107619	0.188762	0.0767012	-0.0711696	0.00157833	0.078474	0.0394416	0.0506527	0.0257978	0.198972	0.0800848	0.189477	-0.507056	0.163336	-0.448565	0.0279841	-0.0063138	0.0291748	-0.144018	0.16711	-0.423182	0.131245	0.080585	0.138263	-0.300808	-0.530008	-0.00581574	-0.026967	0.0031743
TTN	A0A0A0MTS7	6.4482	0.402329	0.251124	0.272702	0.413823	0.314979	0.107735	0.149377	0.0150928	0.137572	0.0935669	0.265726	0.172446	0.362386	0.31853	0.451183	0.47786	0.321619	-0.0278618	0.202063	-0.0443945	0.145346	0.202753	0.20971	0.0813003	0.192845	0.246266	0.261193	0.202866	0.172914	0.178995	-0.891959	0.0854087	-0.73959	0.0764318	-0.0947437	-0.00280952	-0.330431	0.100627	-0.847997	0.0111728	0.0615926	0.122997	-0.634431	-0.846304	-0.319994	-0.102401	0.213741
TTR	P02766	2.35935	-0.247088	-0.289671	-0.0819211	-0.262063	-0.330038	-0.197981	-0.298967	0.0178199	-0.198162	-0.117431	-0.229956	0.0284801	0.0343323	-0.368977	-0.304758	-0.641318	-0.473416	0.322635	-0.154196	0.306331	0.0883713	-0.0339472	-0.111536	0.0869355	-0.0890632	-0.370837	-0.122594	-0.401672	0	-0.365764	0.179395	-0.289675	0.949783	-0.119408	0.21969	0.179251	0.306872	0.0754142	0.620013	-0.418313	0.00917959	-0.00380349	0.545709	0.913433	-0.607713	-0.275916	-0.108872
TUBA1C	F5H5D3	8.57968	-0.663126	-0.42645	-0.589564	-0.63941	-0.68131	-0.546054	-0.480805	-0.468424	-0.26379	-0.0828929	-0.177827	-0.166711	-0.280344	-0.64241	-0.770809	-0.839407	-0.651414	-0.175064	-0.456149	0.00281763	-0.373423	-0.466667	-0.37457	-0.231131	-0.384442	-0.486812	-0.4859	-0.370477	-0.341459	-0.235604	1.01388	-0.287822	0.563102	0.127622	0.190544	0.374837	0.6272	-0.223385	0.70113	0.159136	-0.0499682	-0.462664	0.553093	0.936758	0.345342	0.300395	-0.59773
TUBA4A	P68366	9.44362	-0.294239	-0.183145	-0.155069	-0.090198	-0.102951	-0.0811129	-0.0776596	-0.174242	-0.0688782	-0.192436	-0.15425	-0.175233	-0.122526	-0.203487	-0.145256	-0.177054	-0.182739	-0.152868	-0.174451	-0.189626	-0.0599236	-0.183645	-0.163624	-0.210247	-0.169526	-0.187926	-0.153845	-0.11971	-0.136079	0.0569267	0.364119	-0.0121875	0.131835	0.144763	0.0690222	0.189132	0.0513568	-0.0453715	0.506342	0.22779	0.0122266	-0.209786	0.203746	0.398662	0.191193	0.198145	-0.0111651
TUBB	P07437	6.26445	-0.289806	-0.313427	-0.11637	-0.0867548	-0.301279	-0.0615249	-0.0454555	-0.00968695	-0.0720525	-0.259231	-0.235654	-0.175233	-0.14065	-0.252274	-0.323163	-0.340333	-0.361907	-0.103382	-0.165209	-0.0213108	-0.146179	-0.0893171	-0.146052	-0.111748	-0.160559	-0.0962417	-0.0953722	-0.0940046	-0.0352674	0.00594282	0.574209	-0.151834	0.188168	0.0109472	0.0434394	0.218377	-0.0314264	-0.0530744	0.661952	0.106715	0.0333762	-0.315485	0.328397	0.619924	0.194579	0.173483	-0.0833974
TUBB4B	P68371	9.26899	-0.30568	-0.26096	-0.187839	-0.227529	-0.207577	-0.124228	-0.0989847	-0.0591235	-0.104185	-0.138236	-0.066999	-0.138109	-0.120726	-0.212398	-0.163565	-0.218064	-0.273276	-0.103382	-0.152369	-0.0708127	-0.119086	-0.196105	-0.234279	-0.187959	-0.202274	-0.170502	-0.132936	-0.11971	-0.132602	-0.0089612	0.502394	-0.0478115	0.275853	0.0674706	0.0256705	0.160539	0.172905	-0.0623717	0.496377	0.146525	-0.0138798	-0.192319	0.238512	0.433804	0.203568	0.131419	-0.0208049
TUBB6	Q9BUF5	6.91174	-0.259717	-0.0636587	0.0541081	-0.180896	-0.0848653	-0.181624	-0.135808	-0.260829	0.141689	-0.15119	0.0794058	-0.128148	-0.412833	0.109888	-0.123588	-0.223747	-0.299679	-0.106426	-0.27624	-0.0575428	-0.132569	-0.196105	-0.226871	-0.18117	-0.193102	-0.167042	-0.0970588	-0.122956	-0.0271759	-0.0119605	0.380982	-0.0811243	0.00642347	-0.0269375	0.0338988	0.282088	0.143784	-0.101771	0.54465	0.0305195	0.158282	-0.147873	0.261232	0.273849	0.0906084	0.186453	-0.102035
TUFM	P49411	1.58107	0.0802785	0.274603	0.0182629	-0.0781822	0.0989707	0.0631323	0.109888	0.0232592	-0.00833702	0.164545	0.0136752	0.164364	0.0148139	0.0897303	0.0163569	0.0597067	0.139891	0.0452731	-0.0315628	0.151156	0.104265	-0.0419576	-0.154811	-0.0210614	0.238299	0.0902212	0.0503812	0.0512948	0.108272	-0.10497	-0.0638547	0.0652514	-0.0310888	-0.0015707	0.09547	-0.142987	-0.0620766	0.378855	-0.40439	0.0870504	-0.155417	0.0203679	-0.182645	-0.286542	0.274597	0.0395284	-0.0111651
TWF2	Q6IBS0	2.67528	-0.186705	-0.0528517	-0.104795	-0.153623	-0.129668	-0.141524	0.167351	-0.193039	-0.212101	-0.0537157	0.0200658	0.0636697	0.0519948	-0.0940356	-0.191471	-0.330079	-0.225488	0.0147827	0.237338	0.236227	0.122825	-0.403381	-0.706767	-0.13616	-0.538534	0.0873272	0.161751	-0.204845	0.17572	-0.00596809	0.231977	-0.00760508	0.274671	0.144763	0.0297904	0.0910907	0.15398	-0.170484	0.306198	0.0194964	0.0167847	0.0529559	0.430155	0.224531	0.0198557	-0.185032	-0.0175843
TXN	P10599	12.0466	-0.33055	-0.246816	-0.0107598	-0.159037	-0.20225	-0.138364	-0.0406861	-0.233006	0.0555949	-0.245275	-0.0703893	-0.188973	-0.109973	-0.199938	-0.158048	-0.235182	-0.286417	-0.189515	-0.163367	-0.209057	-0.216227	-0.183645	-0.243593	0.0756426	-0.151648	-0.198483	-0.236927	-0.259161	-0.220282	0.00297451	0.326892	0.0448079	0.236324	-0.116001	-0.0872879	0.245858	0.301149	0.141693	0.192966	0.35382	0.0978975	0.0158665	0.256716	0.0730233	0.405007	0.289506	-0.175497
TXNL1	O43396	1.74981	-0.0888343	-0.0209088	-0.0482755	-0.00324202	-0.0605633	-0.117989	0.0530181	0.294639	-0.186074	-0.0659289	-0.150657	-0.0938158	-0.074697	-0.142604	0.069057	-0.0914302	-0.0893002	-0.00212407	0.0212045	0.419262	-0.130877	-0.0355456	-0.121804	-0.0798287	-0.148099	0.108893	-0.024662	-0.0734506	-0.0614691	0.212789	0.0150819	0.167395	-0.0862112	-0.194665	-0.00772047	0.0469437	0.0956683	-0.0717301	0.504536	0.0857301	-0.02633	0.0485551	0.170525	0.169997	-0.0345919	-0.15052	-0.0935335
TYMP	P19971	7.44315	-0.595793	-0.246816	-0.230326	-0.137504	-0.343658	-0.18978	-0.509073	-0.18048	-0.363326	0.374563	-0.446357	0.0766473	-0.935294	-0.393089	-0.438811	-0.501281	-0.424864	-0.167097	-0.189363	-0.284345	-0.367433	-0.282674	-0.83887	-0.794346	-1.03235	-0.482506	-0.393896	-0.449766	-0.242592	0.359258	0.434912	0.0579829	-0.0281682	0.157487	0.0756798	0.182964	0.572189	0.604189	0.415038	-0.37585	-0.160555	-0.10149	0.193151	0.922395	-0.00581574	0.142353	-0.356907
UBA1	P22314	2.88974	-0.0596419	-0.00296831	0.0258045	0.0128956	-0.0178254	-0.0481186	0.00615883	0.0488176	-0.0328679	0.0517874	0.00886345	-0.00606823	0.0310974	-0.0170736	0.0389504	0.0612655	-0.0827351	-0.0177982	0.0324945	-0.0342498	-0.00464153	-0.138284	0.00472832	0	0.0127392	-0.0303242	-0.0670013	-0.0225539	-0.0271759	0.00148773	0.106915	-0.0167847	0.0650325	-0.0157847	-0.0232868	0.0577707	0.0797119	-0.0104599	0.282143	-0.155278	0.0703893	0.0919697	-0.0149364	0.0315671	0.0612395	0	0.0743179
UBE2N	P61088	3.56181	0.0810717	0.0666428	0.027308	0.19224	-0.00849795	0.00429583	0.0853734	0.0164571	0.0715046	-0.0416045	0.158294	0.0284801	0.147695	-0.084188	0.158732	0.151841	0.216416	-0.0192316	0.00164223	-0.0198803	0.206863	0.12475	0.176575	0.0939493	0.0838828	-0.0382035	-0.0150652	0.0512948	0.0359716	-0.0179777	-0.101096	0.0225778	0.042985	-0.0625615	-0.0332808	0	0.00141239	-0.0654845	0.0858779	-0.0674481	0.0993309	0.122997	-0.112329	-0.100466	-0.141507	0.0588937	-0.0321326
UCHL1	P09936	7.5065	-0.527516	-0.262738	-0.124695	-0.237039	-0.343658	-0.284417	-0.194631	-0.269115	-0.291271	-0.446128	-0.328002	-0.355236	-0.11176	-0.370971	-0.3007	-0.48299	-0.462721	-0.319454	-0.219656	-0.333255	-0.538604	-0.609355	-0.306619	-0.562733	-0.490554	-0.191437	-0.167954	-0.187751	-0.0111279	0.709003	0.267676	0.0521421	-0.282767	0.134789	-0.0887756	0.434206	0.394402	-0.232103	-0.240891	0.838463	0.571599	0.00833297	0.222392	0.772605	0.0538032	0.179393	-0.506876
UGP2	Q16851	1.42027	0.0943843	0.0524144	0.0599966	0.127014	0.237389	-0.0720391	-0.0858245	-0.0576873	0.176878	0.0160222	0.111181	0.0852351	0.0990944	0.0122914	0.234794	0.24257	0.193611	-0.0365441	0.143764	0.0634556	0.0825481	0.0132039	-0.0206661	0.0813003	0.155996	-0.12616	0.215729	-0.0165052	0.0405984	0.278092	-0.30026	0.0285392	-0.295001	-0.0285378	0.0941591	-0.080812	0.114063	0.207641	-0.461517	0.0697885	0.197625	0.175065	-0.162851	-0.359874	-0.137245	-0.143125	0.164973
UQCR10	Q9UDW1	1.26109	0.201711	0.122191	0.248412	0.124046	0.510408	0.0465655	0.136802	0.0300293	-0.416802	0.485427	-0.038496	0.0105581	-0.248548	0.255299	0.0627708	-0.117646	0.0884628	-0.0293052	-0.145082	0.133266	0.465877	0.179517	0.303502	-0.155991	0.635258	0.10174	0.225207	-0.557622	0	0.198588	-0.858587	0.213915	-0.640373	0.117528	0.452351	-0.422542	-0.0650301	0.914118	-1.28709	0.0496106	-0.412992	0.254908	-0.127006	-0.674299	0.274597	0.179393	-0.102035
UQCRB	P14927	5.60264	0.35761	0.369473	0.258689	0.172262	0.361286	0.167693	0.227892	-0.0320764	0.0985785	0.253237	-0.0806088	0.200383	-0.0199914	0.322237	0.215089	0.292533	0.431183	0.0161827	-0.0672708	0.0875459	0.328709	0.18227	0.152635	-0.176099	0.681865	0.182608	0.157514	0.192459	0.294106	0.039649	-0.692577	-0.0399919	-0.421489	-0.0015707	0.149481	-0.265844	-0.326882	0.529827	-0.53952	0.0509644	-0.254465	0.0617173	-0.508027	-0.893923	0.0147579	-0.0337882	0.173451
UQCRC1	P31930	6.07332	0.338182	0.318068	0.254844	0.0524673	0.374418	0.194258	0.201298	0.0246158	0.0743785	0.400316	0.0437818	0.121868	-0.00331259	0.293569	0.190793	0.193661	0.338838	0.00916886	0.0324945	0.116453	0.213539	0.209517	0.18493	-0.0225778	0.563478	0.19476	0.249297	0.0910568	0.184108	0.00890541	-0.491626	-0.00760508	-0.413846	-0.0173726	0.0447974	-0.201493	-0.279805	0.605168	-0.85726	-0.0126739	-0.312367	0.0293291	-0.397138	-0.609265	0.0413229	-0.050292	0.143557
UQCRC2	P22695	5.77373	0.308863	0.286808	0.187852	0.0772352	0.311259	0.131494	0.153545	0.0581212	0.0900836	0.376821	0.000808239	0.0180526	-0.00996113	0.317292	0.176308	0.231536	0.344938	0.0562027	-0.0518589	0.166317	0.21487	0.183644	0.10206	0.0628309	0.559142	0.220083	0.225207	0.124287	0.144541	0.00445938	-0.464595	-0.065165	-0.172251	0.0779195	0.046154	-0.204724	-0.304024	0.609077	-0.684498	0.0181122	-0.272891	0.067529	-0.360257	-0.635333	-0.055887	-0.0489097	0.136347
UQCRFS1	P47985	5.98149	0.334733	0.392247	0.217133	0.0909824	0.338318	0.120983	0.242313	-0.0055275	0.0758133	0.357516	0.096137	0.0180526	-0.050508	0.222613	0.119899	0.210618	0.401053	0.0616367	-0.0298843	0.172586	0.18393	0.261213	0.168171	0.0014925	0.57426	0.292232	0.114445	0.181976	0.240155	-0.0179777	-0.581328	0.0359569	-0.394912	-0.0642018	0.0515676	-0.147643	-0.21769	0.567487	-0.800319	0.0222602	-0.148596	0.107567	-0.398918	-0.539444	-0.0214407	-0.0558357	0.127647
UQCRQ	O14949	6.05076	0.349653	0.261056	0.311477	0.288181	0.268416	0.168969	0.170096	0.00275612	0.0715046	0.303947	0.0778751	0.0105581	0.0535898	0.211995	0.149863	0.300475	0.391654	-0.03075	0.0595508	0.00281763	0.270993	0.314889	0.278994	-0.243454	0.502688	0.103173	0.282102	0.421365	0.269355	0.0221615	-0.592258	-0.0368762	-0.4311	0.100059	0.0836287	-0.244073	-0.314529	0.560437	-0.645861	-0.00843668	-0.220092	0.0805194	-0.407851	-0.562344	-0.0653031	-0.0447698	0.123278
USP14	P54578	2.26968	-0.0590767	-0.0375524	-0.0388045	0.0288548	-0.0865004	-0.119546	-0.0614676	-0.110314	0.0555949	0.0630474	0.00886345	-0.0713735	0.00495481	0.0138206	0.0985484	-0.00570059	0.0590792	0.048013	-0.0776377	0.0444369	0.0634584	0.043803	0.0526938	0.0995359	-0.0890632	-0.129524	0.0304394	0.014843	-0.0949049	-0.0164709	0.1469	0.0344763	0.11872	0.177059	0.0242944	0.0831637	0.027987	0.00148773	0.246915	0.111914	-0.105027	0.162902	0.0412793	-0.060523	-0.107758	-0.00133657	0.0560946
USP5	P45974	5.73433	-0.170952	-0.104522	-0.119694	-0.0510888	-0.148328	0.0521092	-0.158016	0.0246158	-0.157134	-0.174142	-0.0891814	-0.134781	-0.17386	0.0868273	-0.0536256	-0.0845194	-0.129331	0.0871718	-0.139641	0.0674987	-0.10739	-0.129722	-0.0158706	0.144817	-0.182173	-0.141356	-0.143352	-0.0393209	-0.0483088	-0.0906301	0.0727267	0.0608945	0.441965	0.151846	-0.0204439	0.0778551	0.0770354	0.408322	0.217437	0.15788	-0.0531497	0.0352719	0.0762949	0.0878077	0.0978582	0.0537548	-0.0402789
VAPB	O95292	5.92273	0.251803	0.253613	0.305293	0.32484	0.126045	0.0562525	0.00308275	0.0514822	-0.0375142	0.148777	0.186976	0.221311	0.115986	0.092627	0.224975	0.241196	0.342501	0.239974	0.0999737	0.0237775	-0.04073	0.245503	0.217876	-0.0210614	0.17737	0.326998	-0.0214558	0.171416	0.0695596	0.0133376	-0.486518	-0.0699344	-0.323359	0.0734506	-0.0063138	-0.0514283	-0.00424528	0.164455	-0.641854	0.064435	0.0198154	0.152004	-0.413238	-0.518766	-0.00322795	-0.0754075	0.0982637
VCL	P18206	3.12032	-0.167323	-0.168073	-0.158483	-0.146437	-0.0653913	-0.0660219	-0.0233326	-0.0236397	0.0380368	-0.200829	-0.190683	-0.0922012	-0.175727	-0.122308	-0.0777283	-0.01717	-0.149771	-0.033644	0.0436969	-0.0590115	-0.0470996	0.019376	-0.0579724	-0.033236	-0.146327	-0.0240519	-0.120877	-0.0908232	-0.146558	-0.137355	0.504105	-0.103768	0.171752	-0.0674882	-0.0147753	0.166803	0.0527196	-0.192432	0.867105	-0.124384	-0.141808	-0.13948	0.261232	0.252138	0.0160339	0.0369267	0.00634146
VCP	P55072	5.46884	-0.12446	-0.034512	0.0258045	0.0177021	-0.0930579	-0.0289707	-0.0663061	-0.0320764	-0.0641298	-0.0221391	-0.0703893	0.0180526	-0.0573778	-0.12063	-0.0299187	0.026576	-0.0827351	-0.0120785	-0.0569777	0.0375829	-0.00619173	0.0132039	-0.0286946	-0.152667	-0.106177	-0.165316	-0.0786161	-0.0149965	-0.0932145	0.0425429	0.0853567	0.0638003	0.069129	0.160299	0.0256705	0.0658379	0.0168576	-0.103369	0.295788	-0.00702715	0.186878	-0.111305	0.202573	0.18153	0.017309	0.0395284	0
VDAC1	P21796	7.66875	0.479037	0.529031	0.321316	0.185137	0.489712	0.243543	0.288524	-0.00276089	0.285034	0.314586	0.0390697	0.0809474	0.226169	0.29734	0.266594	0.401154	0.302939	0.125295	-0.148721	0.125531	0.452394	0.197319	0.13693	0.112027	0.506071	0.218761	0.193828	0.304215	0.26145	-0.00447369	-0.944676	-0.0972619	-0.706532	-0.084033	-0.0917568	-0.284525	-0.386589	0.533947	-0.82737	-0.019763	-0.271038	0.0500238	-0.552901	-0.843965	0.0337827	-0.128448	0.239541
VDAC2	P45880	3.58439	0.215587	0.243629	0.23806	0.0925021	0.3125	0.0686131	0.147985	-0.0236397	0.152608	0.253237	0.0900755	0.114895	0.066287	0.142405	0.10621	0.163499	0.186835	-0.0718052	0.0212045	0.00563002	0.185289	0.151691	0.0617957	-0.0735288	0.397336	0.144133	0.118811	0.0826283	0.153111	0.0597868	-0.65199	0.300224	-0.55593	-0.0592866	0.130423	-0.142987	-0.219334	0.417269	-0.554509	0.0318918	-0.198797	0.0544198	-0.315862	-0.515038	0.271394	-0.00938129	0.18188
VDAC3	Q9Y277	7.65396	0.391624	0.39901	0.44009	0.202127	0.499552	0.147119	0.325934	0.14301	0.307192	0.370037	-0.0154386	0.0373583	0.0503979	0.150768	0.243158	0.321441	0.299174	0.0507481	0.0147128	-0.0113263	0.298884	0.220273	0.0663257	0.0513468	0.485655	0.233234	0.126057	0.17274	0.125795	-0.194135	-0.732324	-0.107032	-0.64932	-0.171496	-0.250906	-0.287948	-0.259365	0.473037	-0.614109	0.0604072	-0.214739	-0.050246	-0.442311	-0.722922	0.206924	-0.12991	0.149299
VIM	P08670	6.61235	-0.695981	-0.771478	-0.667694	-0.584962	-0.703717	-0.352363	-0.298967	-0.302746	0.123767	-0.484548	-0.439764	-0.474267	-0.551438	-0.734396	-0.681036	-0.776795	-0.759825	-0.452549	-0.288229	-0.398678	-0.428487	-0.497178	-0.498428	0.105101	-0.413972	-0.546245	-0.598434	-0.531509	-0.489233	-0.510962	0.964391	-0.483911	0.978381	-0.0478816	0.0730205	0.200169	0.464689	-0.565002	1.33495	-0.0441313	-0.121629	-0.584962	0.627554	1.05307	0.148775	0.578715	-0.538836
WARS	P23381	6.86906	-0.364805	-0.166408	-0.180878	-0.173573	-0.117918	0.0213528	0.0425692	-0.254234	-0.276549	-0.282202	-0.356694	-0.29642	-0.395319	-0.208827	-0.0864353	-0.199278	-0.0713172	-0.171872	-0.0518589	-0.134405	-0.196622	-0.393098	-0.277629	-0.33845	-0.351418	-0.121131	-0.246252	-0.0703144	-0.307745	0.443782	0.185807	0.178161	-0.162611	-0.0658441	-0.00912857	0.155508	0.352961	-0.3223	0.612484	0.659197	-0.00923824	0.0602605	0.0320611	0.29205	0.177572	0.109299	-0.254796
WDR11	Q9BZH6	1.58632	0.266331	0.367176	0.0197744	0.453384	0.0282218	-0.246494	-0.0280447	-0.600214	0.0614009	0.0602407	0.535913	0.0120602	0.236036	-0.072783	0.587702	0.213424	-0.55512	-0.0807564	0.712774	-0.442084	-0.355526	0.328623	0.504913	0.100929	0.246411	0.401121	0.269069	0.100828	0.401114	0.670234	-1.11285	0.157907	-1.12313	0.369183	0.0796595	-0.0793285	0.347418	0.216638	-0.940953	-0.0354838	0.0527415	0.656834	-0.900825	-0.625251	0.26282	-0.347195	0.194431
XRCC5	P13010	2.68054	-0.158997	-0.127014	-0.119694	-0.184572	-0.353466	0.0590086	-0.144309	0.0448122	-0.249345	0.0714355	0.00725603	0.0269952	-0.204035	-0.289507	-0.107548	-0.0966353	-0.0909462	-0.0163662	0.0405049	0.364449	-0.077745	-0.143446	-0.163624	-0.146041	-0.245231	0.05954	-0.0456762	0.122918	-0.191062	-0.235604	0.562759	-0.143432	0.348434	0.0629692	0.0284181	0.0428624	0.176661	-0.204391	0.348106	0.0111728	0.133312	-0.274475	0.163305	0.355533	0.234595	-0.234465	-0.0918393
YBX3	P16989	1.55655	0.11837	0.191347	0.160707	0.486121	0.00077033	0	-0.0311947	-0.0334873	-0.00529957	0.132836	0.106684	-0.087368	0.00330544	0.197267	0.0517035	0.183677	0.258388	0.0643456	0.179025	-0.0782375	-0.117409	0.153095	0.383119	-0.392317	-0.123497	0.156613	0.133266	0.349415	-0.129134	0.195991	-0.36283	-0.0353203	-0.55173	0.395677	-0.102238	-0.0557976	-0.107024	0.293966	0.0713048	-0.227308	-0.00153542	-0.0966079	-0.0877166	-0.242726	-0.0693576	-0.186552	0.105666
YWHAZ	P63104	4.14775	-0.286284	-0.50213	-0.233924	-0.337802	-0.349535	-0.251607	-0.281983	0	-0.076827	-0.245275	-0.0978045	0.152154	-0.348224	-0.234012	0.0341387	-0.140758	-0.230922	-0.163923	-0.172598	0.0265489	-0.166839	-0.239661	0.10206	-0.102098	-0.142792	-0.146456	-0.207483	-0.15416	-0.0915265	-0.3486	0.689248	-0.135078	0.598489	0.0125041	0.0146255	0.131367	0.393326	-0.33727	0.853685	-0.103145	-0.172613	-0.156315	0.200223	0.391728	0.0723231	0.187627	-0.221069
ZNF648	Q5T619	1.67238	-0.383281	-0.551256	-0.263034	-0.548983	-0.765227	-0.541873	-0.628031	0.437957	-0.497722	-0.309169	-0.159657	-0.309493	-0.209764	-0.698898	-0.636882	-1.08624	-0.429022	0.620144	-0.494989	0.929187	0.456902	-0.597501	-0.767272	0.237673	-0.529272	-0.782562	-0.28225	-0.752465	-0.160651	-0.730528	0.814528	-0.336795	0.959379	-0.43878	0.481722	-0.863517	0.917122	-0.375389	1.00448	-0.193246	0.0601211	0.373419	1.23335	0.443415	-1.15581	-0.654751	-0.684442
ZYX	Q15942	3.14271	-0.267973	-0.26096	-0.252048	-0.197511	-0.271222	-0.049602	0.161844	-0.0405631	-0.226176	-0.182428	-0.284039	0.109292	-0.356673	-0.205265	-0.123588	-0.334171	-0.396091	-0.000707388	0.0130858	-0.0797272	-0.395604	0.0972974	0.238092	-0.353637	-0.0941763	-0.0318968	-0.353024	-0.315601	-0.337451	-0.168809	0.651911	0.207361	0.00926924	-0.10077	-0.117345	0.00560284	0.359584	-0.528036	1.00128	-0.0866742	-0.238081	-0.342202	0.346571	0.688617	-0.0518701	0.131419	-0.122645
[truncated: 10 more columns]
