# Supplementary material for: Ageing Signatures and Disturbed Muscle Regeneration in Muscle Proteome of Inclusion Body Myositis
Source: J Cachexia Sarcopenia Muscle. 2025 Jun 8;16(3):e13845. doi: 10.1002/jcsm.13845 (PMC12146582; doi:10.1002/jcsm.13845)
Supplement: Supplementary file 3 — Table S4. Full lists of proteins identified through upstream regulator analysis using Ingenuity Pathway Analysis software of our whole IBM patient cohort and the two separate subclusters against their matched controls. [file JCSM-16-e13845-s002.xlsx]

## Sheet: Full_cohort
Upstream Regulator	Molecule Type	Activation Z-score	p-value of overlap	Target molecules in dataset
KDM5A	transcription regulator	6.172	1.03e-33	ACO2,ACTN2,ATP1B1,ATP5F1A,CACNA1S,CHCHD3,COL1A2,COQ7,COX4I1,COX6B1,DLST,MDH1,MYBPC1,MYH2,MYH4,MYL1,MYOM2,NDUFA10,NDUFA13,NDUFA2,NDUFA4,NDUFA5,NDUFA6,NDUFA9,NDUFB10,NDUFB8,NDUFS2,NDUFS4,NDUFS7,NDUFV1,PARK7,PGAM2,PGD,RYR1,TCAP,TNNC2,TNNI2,TRIM72,UQCRC1,UQCRFS1,UQCRQ,VDAC1
RICTOR	other	5.511	1.01e-39	ATP5F1A,ATP5F1B,ATP5F1C,ATP5F1D,ATP5MC3,ATP5MG,ATP5PB,ATP5PD,ATP5PF,ATP5PO,COX4I1,COX5A,COX6B1,COX7A1,COX7B,CYC1,FABP5,NDUFA10,NDUFA11,NDUFA2,NDUFA4,NDUFA5,NDUFA6,NDUFA7,NDUFA8,NDUFA9,NDUFAB1,NDUFB10,NDUFB3,NDUFB4,NDUFB5,NDUFB6,NDUFB7,NDUFB8,NDUFB9,NDUFC2,NDUFS1,NDUFS2,NDUFS3,NDUFS4,NDUFS6,NDUFS7,NDUFS8,NDUFV1,NDUFV2,PSMB2,PSMB5,PSMB6,PSMB8,PSME1,PSME2,RAC1,RPL14,RPL22,RPS18,RPSA,SDHA,UQCRB,UQCRC…
OSM	cytokine	5.204	1.01e-39	A2M,ACTA2,AKR1C1/AKR1C2,AKR1C3,ALB,ANXA1,ANXA2,ANXA6,B2M,CAP1,CKM,CLIP1,COL1A1,COL1A2,COL3A1,COL6A1,COX6B1,COX7B,FLNA,FN1,GBP1,HLA-A,HLA-B,HSPA2,HSPA5,LMNA,MARCKS,MYH10,OGDH,PDLIM5,PGK1,PREP,PSMB8,PYGL,RNASE4,S100A9,SERPINA1,SERPING1,SNRPE,SPTBN1,STAT1,TAPBP,TECR,TPM1,TYMP
MAP4K4	kinase	4.536	7.69e-19	ACADVL,ACO2,AGL,COQ3,CYC1,DLD,DLST,GOT1,GYS1,HADHA,LDHB,NDUFA11,NDUFA5,NDUFAB1,NDUFB7,NDUFS1,NDUFS4,NDUFS8,NDUFV1,OGDH,PDHX,PFKM,PGAM1,PGM1,PRKAR2A,SUCLG1,UQCRC1,UQCRFS1
IL6	cytokine	3.629	9.1e-05	A2M,AGL,AHNAK,ALB,ANXA1,APCS,APOA1,APOE,ATP2A1,BGN,C3,CFD,CLU,COL1A1,COL3A1,COX4I1,CP,DCN,ENO2,FAH,FN1,FSCN1,HLA-A,HPX,HSPA5,IGHM,LGALS1,MACROD1,MFAP4,PSMB8,PSME1,PSME2,S100A9,SERPINA1,STAT1,STOM,TF,TTR,VIM,WARS
NRG1	growth factor	3.616	1.63e-08	ACAT1,ACTN1,BIN1,CAV1,CAVIN1,CHCHD3,COL1A1,COL6A3,EEF1A1,ENO3,FABP5,FN1,GPI,GPX3,IMMT,NDUFS1,PGAM2,PHKG1,PRKACA,PYGM,SDHA,TF,VIM,XRCC6
IL4	cytokine	3.612	1.64e-10	ABLIM1,ACSL1,ACTA2,ADRM1,AHNAK,AK2,ALDOC,ANXA1,ANXA2,ANXA4,ANXA6,APOE,APRT,ATP2A1,BIN1,C3,CLIP1,CLTC,COL18A1,COL1A1,COL1A2,COL6A2,COL6A3,CRIP1,EIF4A1,EPHX1,F13A1,FABP4,FLNA,FN1,FSCN1,GNB4,GPT,H1F0,IGHG1,IGHG2,IGHG3,IGHG4,KCTD12,LGALS1,LGALS3,LGALS3BP,LSP1,MAPK1,MYH9,NAP1L1,NCL,POSTN,PRKDC,PSMB6,PSMB8,PSME1,PSMG1,RHOA,S100A10,S100A9,SPTBN1,STAT1,TAPBP,TGFBI,UQCRC1,VIM,XRCC6
SMTNL1	other	3.606	1.72e-13	ACTA1,AGL,FLNC,GLO1,MYH4,MYL1,MYOM1,MYOM2,PFKM,PYGM,TNNC2,TNNI2,TNNT3
TGFB1	growth factor	3.59	1.57e-21	ACTA1,ACTA2,ACTN1,AHNAK,AK1,AKR1C1/AKR1C2,ALB,ALDH5A1,ALDOA,ANXA2,APOE,ARF4,ASPN,B2M,BGN,BIN1,C3,CAB39,CALD1,CAP1,CAPNS1,CAV1,CCT5,CFD,CFL1,CKM,CLU,COL18A1,COL1A1,COL1A2,COL3A1,COL6A1,COL6A2,COL6A3,COX5A,CPT1B,CSRP1,CUL5,CYC1,DCN,DES,DPYSL3,EEF1A1,ENO2,ENO3,F13A1,FABP5,FBLN5,FBN1,FHL1,FLNA,FN1,FSCN1,FTL,FUS,GBP1,GNAI2,GNB4,GPI,GPT,GSN,HINT1,HSPA5,IGHM,ILK,KPNA3,LASP1,LGALS3,MAPK1,MAPK8IP3,MFAP4,M…
GATA6	transcription regulator	3.259	0.00243	ACTA2,CAV1,COX5A,DLD,DLST,FH,GPI,HBA1/HBA2,LDHB,MYH11,MYH9,PGK1,TAGLN
CD40LG	cytokine	3.212	0.00305	ANXA6,APRT,B2M,CAST,CLIP1,CLU,FSCN1,IGHG1,IGHG3,MARCKS,MIF,NAP1L1,PRKDC,PSMB8,PSME1,PSME2,PSMG1,STAT1,TUBB,TYMP,XRCC6
TGFBR1	kinase	3.138	0.000101	ACTA2,BGN,COL1A1,COL1A2,FBLN5,FN1,TAGLN,TGFBI,TPSAB1/TPSB2,VIM
IGF2BP1	translation regulator	3	1.55e-08	ACTB,COL14A1,COL1A1,COL1A2,COL6A2,COL6A3,LGALS1,LUM,SERPINH1
BRD4	kinase	2.985	3.37e-06	ACTA2,APCS,COL1A1,COL1A2,COL3A1,COL6A3,HBA1/HBA2,LGALS3,TAGLN
TNFSF12	cytokine	2.984	0.00224	ATP5PO,CYCS,MT-CO2,MYH4,NDUFB5,PGAM2,S100A9,SDHA,TCAP
RETNLB	other	2.975	0.000234	ACTA2,COL1A1,COL1A2,FABP4,FN1,LMNB1,MSN,STOM,THBS4
F2R	G-protein coupled receptor	2.961	0.00196	FBP1,FN1,LDHB,MIF,RHOA,S100A4,TAGLN,VIM,VWF
NFE2L2	transcription regulator	2.927	2.82e-12	ALDOA,APCS,APOA4,CBR1,CFD,COL1A1,COL3A1,COQ7,COX4I1,CS,DDX39B,DSTN,EIF3E,EPHX1,FABP4,FN1,FTL,GNAI2,GPX3,GSTO1,HPRT1,HSP90B1,IDH1,LMNA,MGST3,NARS,PDIA3,PGD,PHKA1,PPIB,PREP,PSMB2,PSMB5,PSMB6,RACK1,S100A13,TALDO1,TKT,TPI1,TTR,TXN
CEBPB	transcription regulator	2.86	0.00119	ACTA2,AKR1C3,ALB,ALDH1A1,APCS,C3,CFD,COL1A1,COL1A2,CP,DCN,FABP4,FHL1,FTL,HBB,HIST1H4A,HLA-A,HPX,PEA15,SERPINA1,TF,VIM,ZYX
Tgf beta	group	2.833	0.00146	ACTA2,AOC3,BGN,CLU,COL1A1,COL1A2,COL6A2,DCN,FN1,FSCN1,ILK,LMCD1,MIF,POSTN,TAGLN,TGFBI,VIM
XBP1	transcription regulator	2.825	0.000645	APOA1,ARCN1,CALR,COPB1,DDOST,FN1,HSP90B1,HSPA5,PDIA3,PPIB,S100A6,SERPINA1,TTR,TXN,XRCC6
IKBKG	kinase	2.766	0.0347	ACTA1,C3,CLU,CP,DCN,GPT,HLA-A,OGN
CD44	other	2.753	0.000555	ACTA2,ACTB,BGN,CALR,CLU,COL18A1,COL1A1,COL3A1,FN1,LGALS1,LGALS3,SERPINA1,STAC3,VIM,ZYX
F2	peptidase	2.744	0.00015	ACTA2,AKR1B1,ALDH1B1,CALD1,CALR,CLIC1,CLU,COL1A1,EIF4A1,FHL1,FN1,LMCD1,MIF,MYH11,MYH9,RAC1,RHOA,TAGLN2,VWF
TWIST1	transcription regulator	2.706	2.55e-05	ACTA2,ALDH1A1,C3,CLU,COL1A1,COL6A1,DCN,FN1,GSN,LMNA,RHOA,TF,TGFBI,VIM,ZYX
PRL	cytokine	2.678	2.2e-10	A2M,ACTB,ACTR3,AKR1C3,ANXA2,ANXA5,ATP5PD,B2M,CAPN2,CAV1,CLU,COL1A1,COL1A2,COL3A1,COX4I1,DCN,DDX39B,DES,FN1,MSN,P4HB,PSME1,PSME2,RNASE4,RPSA,SAMHD1,STAT1,TECR,TPM3,VIM
TGFB2	growth factor	2.621	0.0092	ACTA2,ASPN,COL1A1,COL1A2,COL3A1,DES,FN1,TAGLN
Akt	group	2.569	0.000874	A2M,ACTA2,ATP5F1A,CAV3,COL3A1,COX4I1,CP,FABP4,FN1,LMNA,MT-CO1,MT-CO2,NDUFB8,NDUFV1,NES,PEA15,TMED10,UQCRC2
AGT	growth factor	2.511	0.000299	ACTA1,ACTA2,ANXA1,ATP1B1,BGN,CALR,CAV1,CAV3,COL1A1,COL1A2,COL3A1,COL6A1,COX4I1,COX5A,COX7A1,CP,FN1,IDH1,MIF,MYH10,NCL,PFN1,POSTN,RAC1,RHOA,TTN
SIRT3	enzyme	2.482	4.19e-07	ACADM,CYCS,MT-ATP6,MT-CO1,MT-CO2,MT-CO3,MT-CYB,MT-ND1,MT-ND2,PFKM
SMAD3	transcription regulator	2.458	6.22e-10	ACTA2,ALB,APOA1,APOA4,ASPN,BGN,C3,CKM,COL1A1,COL1A2,COL3A1,COL6A1,COL6A3,CPT1B,DES,FN1,LUM,RAC1,SLC25A4,TAGLN,TF,TPM1,TPM2,TPM3,TPSAB1/TPSB2,VIM,ZYX
EGFR	kinase	2.437	1.24e-09	ACTA1,ACTA2,ACTB,ANXA1,BZW2,CAPZA2,CAV1,CCT5,CMA1,COL1A1,COL3A1,COL6A1,COL6A2,FBN1,GBP1,HNRNPA1,HNRNPA2B1,HNRNPD,HSP90B1,HSPA5,MARCKS,MT-CO2,NCL,NDUFB8,PKM,POSTN,PPIA,PSMB2,PSMB5,PSMB6,TNNT3,TUBA4A,TUBB4B,UQCRC2,VIM
IFNG	cytokine	2.435	0.000989	A2M,ACTA2,ACTB,ALDH1L1,ATP1B1,B2M,C3,CAPN3,CAV1,COL1A1,COL1A2,CORO1A,CP,EEF1A1,ERAP1,FABP5,FAH,FBP1,FN1,FTL,GBP1,GNAI2,GNB4,GPT,HLA-A,HLA-B,HLA-DRB1,HSPA5,IGHG1,KCTD12,LGALS3,LGALS3BP,MIF,MYH10,MYH9,PEA15,PKM,PPIA,PSMB8,PSME1,PSME2,RACK1,S100A10,S100A9,SAMHD1,SERPINA1,SERPING1,SERPINH1,SLC25A5,ST13,STAT1,SYNM,TAPBP,TMOD1,TPI1,TYMP,WARS,ZYX
HTT	transcription regulator	2.415	1.32e-25	ACADM,ACTA1,ACTA2,ACTN2,AKAP12,ALDOA,ALDOC,APOA1,APOE,ATP5F1A,ATP5F1B,ATP5PO,B2M,CANX,CAST,CBR1,CKM,COL18A1,COL6A1,COL6A3,COX4I1,CYC1,CYCS,DBNL,DCN,DLST,ECI1,EEF1A1,ENO2,ENO3,FHL1,FN1,GLO1,GPI,GPX3,GSN,HBA1/HBA2,HSPA5,LDHB,MDH2,MFAP4,MT-CO3,MT-CYB,MYH1,MYL1,NDUFA11,NDUFA12,NDUFA5,NDUFA7,NDUFB4,NDUFB8,NDUFS3,NDUFS4,NDUFS7,PEA15,PFKM,PFN1,PPP3CA,PRELP,PSMB8,PSME1,SDHA,SERPINA1,SERPINF1,SERPING1,SER…
IFNAR	group	2.414	0.0427	B2M,C3,HLA-A,PSMB8,STAT1,TAPBP
KLF5	transcription regulator	2.414	0.00518	ACADM,ACTA2,CPT1B,ILK,S100A9,TAGLN
CEBPA	transcription regulator	2.412	1.81e-05	A2M,ACSL1,ADH1B,AKAP12,AKR1B1,AKR1C1/AKR1C2,AKR1C3,ALB,ANXA1,APOA4,BIN1,C3,CFD,COL1A1,COL1A2,COX4I1,CYCS,EPHX1,FABP4,FHL1,GBP1,HBD,HLA-B,HSPA5,LGALS1,MT-CO1,PGD,S100A9,SERPINF1
EGF	growth factor	2.343	1.87e-06	ACTN1,APOA1,CAV1,CLU,COL1A1,COL1A2,COL3A1,DCN,EEF1A1,EZR,FN1,IDH1,MAPK1,MB,MT-CO2,NCL,NES,PFKM,PPIB,PRKDC,PSMB2,PSMB5,PSMB6,RAC1,RHOA,S100A10,S100A11,S100A4,S100A9,SERPINA1,STAT1,TF,VIM,XRCC6
ANGPT2	growth factor	2.317	7.08e-06	ACTA1,ACTA2,CALR,COL1A1,COL1A2,COL3A1,DBNL,FN1,HSPA2,HSPA5,MAPK12,MIF,P4HB,PDIA3,POSTN,SERPING1,ST13,VIM
IPMK	kinase	2.309	7.18e-14	ACTA2,ACTB,CAPNS1,CORO1A,CSRP1,FLNA,FLNC,MYL6,MYL9,PDLIM5,PFN1,TAGLN2
PGR	ligand-dependent nuclear receptor	2.28	2.72e-05	ACSL1,AKR1C3,ATP1B1,CALD1,CAPN2,COL6A1,COL6A2,CPT1B,CSRP1,DPYSL2,EZR,FN1,GOT1,HBA1/HBA2,HSPA2,MVP,POSTN,S100A6,SERPINA1,STAT1,TGFBI
IFNA2	cytokine	2.256	0.00591	ANXA1,B2M,CAV1,GBP1,GOT1,HLA-A,HLA-B,LGALS3BP,MT-ATP6,MT-CO2,MYH2,PSME1,SAMHD1,STAT1
SURF1	enzyme	2.236	2.36e-05	COX4I1,MT-CO1,MT-CO2,SDHA,VDAC1
ABCC8	transporter	2.227	6.82e-05	ACADM,ACADVL,CPT1B,MT-CO1,MT-CO3
FGF10	growth factor	2.219	0.0165	AHNAK,ANXA1,ANXA2,S100A13,S100A6
HMGN3	other	2.219	0.00016	AHSG,AMBP,APOA1,SERPINA1,SERPINH1,TTR
ZEB1	transcription regulator	2.216	0.0177	COL1A1,COL1A2,FN1,TF,VIM
FGF7	growth factor	2.213	0.0134	ADSL,APRT,FABP5,HPRT1,S100A10,STAT1
Collagen type I	complex	2.213	0.000446	ACTA2,APOE,COL1A1,F13A1,FN1,RAC1,S100A10,VIM
SNAI1	transcription regulator	2.207	1.09e-10	ACTN1,ACTR2,ACTR3,CDC42,CFL1,CFL2,COL1A1,COL1A2,FLNA,FLNC,FN1,GSN,LASP1,PEBP1,TF,TMOD1,TMOD4,TPM1,TPM3,TPM4
LGALS1	other	2.191	0.0436	ACTA2,FN1,IGHM,LGALS1,LGALS3
EBI3	cytokine	2.186	0.0177	B2M,HLA-A,HLA-B,HLA-DPA1,STAT1
TCR	complex	2.185	1.17e-08	ABLIM1,AK2,ALDOA,APOA4,APOE,ATP5F1B,ATP5PB,ATP5PD,BIN1,CS,FLNA,HSP90B1,HSPA5,IDH2,LDHB,LMNB1,MAPK1,MDH1,MDH2,NDUFA10,P4HB,PGAM1,PGK1,RPL22,RPSA,SDHA,SNRPD3,STAT1,TALDO1,TPI1,UQCRC1,VDAC3
TGFBR2	kinase	2.183	0.043	ACTA2,ATP1A2,BGN,CCT5,CLU,COL1A1,COL1A2,FN1,PRSS1,TAGLN
NOTCH2	transcription regulator	2.176	0.00866	ACTA2,COL1A1,DES,MYH11,TAGLN
TAZ	enzyme	2.155	5.19e-07	ALDOC,ANXA1,CAV1,CDC42,COL1A1,COX7A1,FN1,IDH1,LCP1,LUM,PGM1,PKM,TAGLN,TPI1
BRD4	kinase	2.138	0.00231	ABLIM1,ACTA2,ALDH1B1,AMPD1,COL1A1,COL1A2,FBN1,FN1,HBD,IGLL1/IGLL5
Pkc(s)	group	2.121	0.00273	ACAT1,ACTA2,APOA1,COL3A1,DES,DMD,FABP4,FN1,HSP90B1,HSPA5,MAOB,MAPK1,P4HB,TAGLN
MSTN	growth factor	2.121	7.35e-05	ACTA2,CAV3,CKM,DES,FN1,MYH4,SERPINH1,VIM
TRAP1	enzyme	2.111	2.87e-05	ANXA1,ATP5F1A,ATP5F1D,BCL2L13,CHCHD3,COX5A,COX5B,HIBADH,NDUFA11,NDUFB4,PKM
HDAC4	transcription regulator	2.111	1.7e-06	ACTA1,CACNA2D1,CAP2,CKM,DMD,MAPK1,MYBPC2,MYH10,MYLK2,MYOM2,MYOT,MYOZ1,PPP3CA,SGCG,TAGLN
EDN1	cytokine	2.097	1.34e-07	ACTA1,ACTA2,ACTB,ANXA1,ANXA4,ANXA5,ANXA6,CDC42,COL1A2,EZR,FN1,HSPA5,MSN,MYL6,RPSA,TPM2,TPM3,TPM4,TTN,VIM,VWF
TCF7L2	transcription regulator	2.091	0.0197	ACSL1,ANXA1,ASPH,BIN1,CAP1,CSRP1,FBP1,FBP2,FH,GSN,HSPA2,IDH1,ILK,RAP1A,RHOA,RNASE4
PKM	kinase	2.066	0.000888	MT-ATP6,MT-CO1,MT-CO2,NDUFB8,PKM,UQCRC2
OGA	enzyme	2.03	4.24e-13	ABLIM1,ACADM,ACO2,ACTN4,ADRM1,AIFM1,ALDOC,APOE,ATP5MG,BCL2L13,CAV1,COX6C,DLST,FABP3,FBP1,FLNA,FN1,FSCN1,GSN,NDUFA11,NDUFA13,NDUFA2,NDUFA4,NDUFA5,NDUFA6,NDUFA9,NDUFB11,NDUFB9,NDUFC2,NDUFS1,NDUFS4,OGDH,PDHA1,PFKM,PHKB,PYGL,S100A6,SMTNL1,STAT1,TGFBI,TUBA4A,VIM
GCK	kinase	2	0.00839	ACADM,ATP5F1A,ATP5F1C,FH
PTCH1	transmembrane receptor	2	0.00743	ACTA1,MYH1,TNNI2,TNNT3
SEMA7A	transmembrane receptor	2	0.00315	COL1A1,COL1A2,COL3A1,FN1
PDGF (family)	group	2	6.06e-05	CALR,P4HB,PDIA3,VIM
PDX1	transcription regulator	2	9.46e-07	ACTB,AKR1B1,ALB,ANXA2,ATP5PD,ATP5PF,CKB,COL1A1,COL3A1,FH,GOT1,HSPA5,IDH1,ILK,MAOB,MDH1,MT-ND1,NDUFB9,SDHA
NFAT5	transcription regulator	-2	0.0143	AKR1B1,COL1A1,COL1A2,HSPA2,S100A4,VWF
MIR124	group	-2	0.013	CAV1,IQGAP1,NES,VIM
MRPL14	other	-2	1.76e-05	COX4I1,MT-CO1,MT-CO2,MT-ND1
MALSU1	other	-2	7.7e-06	COX4I1,MT-CO1,MT-CO2,MT-ND1
CPT1C	enzyme	-2	5.83e-06	ACADM,CPT1B,CS,MT-CO2,MT-CO3
MCU	ion channel	-2	5.36e-07	ATP5F1A,MT-CO1,NDUFA9,UQCRC2
PLA2R1	transmembrane receptor	-2.008	2.91e-12	ATP5F1B,ATP5PD,COX5B,CYB5R3,DPYSL2,HAGH,LAP3,NDUFA5,NDUFS3,PEBP1,SDHA,UQCRFS1
FAS	transmembrane receptor	-2.083	1.37e-06	ACTA2,AIFM1,ANXA2,ARHGDIA,BGN,CAST,CLTB,COL18A1,COL1A1,COL1A2,COL3A1,COL6A1,COL6A3,FBN1,FSCN1,GBP1,GNAI2,LGALS3,LUM,MIF,PDLIM7,PRKDC,RDX,SPTBN1,TAGLN2,TPM1,TPM4,TUBA4A
Immunoglobulin	complex	-2.084	8.17e-18	ACO2,ACSL1,APCS,ATP5F1A,ATP5F1B,ATP5MC3,ATP5PF,CALR,CMA1,COL18A1,COX6B1,DLD,DLST,DPYSL2,ENO2,ENO3,FBP1,FBP2,GPI,GYS1,IDH2,KCTD12,MDH1,MDH2,NDUFA10,NDUFA6,NDUFA7,NDUFB3,NDUFB4,NDUFB7,NDUFS1,NDUFS6,NDUFS7,NDUFS8,NEB,OGDH,PDHA1,PDHB,PGAM2,PGK1,PGM1,PHKB,PHKG1,PYGM,RCN1,RRBP1,S100A9,SUCLG1,TALDO1,TTN,TXN,TYMP,UQCRFS1,UQCRQ
26s Proteasome	complex	-2.095	0.0231	ADRM1,H2AFX,HSPB8,IGLL1/IGLL5,PRKDC,PSMB5,PSMB6,STAT1,VIM
miR-1-3p (and other miRNAs w/seed GGAAUGU)	mature microRNA	-2.108	5.31e-06	ANXA2,ARCN1,ARF4,CAP1,CSRP1,GPD2,H3F3A/H3F3B,LASP1,PDLIM7,PPIB,SH3BGRL3,TAGLN2,TPM1,TPM2,TPM3,TPM4,WDR11,YWHAQ
GATA4	transcription regulator	-2.115	1.45e-07	ACTA1,ACTN2,COL1A1,COL1A2,COL3A1,DES,EPHX1,HSPA5,MYH9,MYL1,MYLPF,PDLIM3,PHKA1,POSTN,S100A4,TAGLN,TGFBI,THBS4,TPM1,TTN,VIM
INHA	growth factor	-2.121	0.00782	ACTA2,COL1A2,COL3A1,COL6A1,EPHX1,LMNA,MYH11,MYL9
PRKAA2	kinase	-2.126	5.32e-05	ACTA1,ACTA2,ALB,ARHGDIB,COX4I1,FABP4,FN1,HSPA5,MT-CO1,P4HB,VIM,ZYX
BMP7	growth factor	-2.128	0.0199	ACTA2,ATP5F1A,COL1A1,COL1A2,COX7A1,FN1,MYO1C,S100A4
NR4A1	ligand-dependent nuclear receptor	-2.128	1.4e-31	ACO2,ACTA2,AKR1C1/AKR1C2,ALDOA,APOE,ATP5F1A,ATP5F1B,ATP5MC3,ATP5PF,CAV3,COL1A1,COL1A2,COL6A1,COL6A2,COX6B1,DLD,DLST,ENO2,ENO3,FABP4,FBP1,FBP2,GPI,GYS1,IDH2,MDH1,MDH2,NDUFA10,NDUFA6,NDUFA7,NDUFB3,NDUFB4,NDUFB7,NDUFS1,NDUFS6,NDUFS7,NDUFS8,OGDH,PDHA1,PDHB,PDIA3,PEBP1,PFKM,PGAM2,PGK1,PGM1,PHKA1,PHKB,PHKG1,PYGM,SUCLG1,TALDO1,UQCRFS1,UQCRQ
PPARD	ligand-dependent nuclear receptor	-2.153	1.03e-05	ACADVL,ACTA2,APOA1,APOA4,APOE,CPT1B,FABP3,FABP4,FBP1,FN1,GOT2,GPD2,ILK,LDHB,MAPK1,MYOM2,S100A6,STAT1,STBD1
SPDEF	transcription regulator	-2.177	0.0103	COL1A1,COL6A1,COL6A2,COL6A3,LASP1,VIM
let-7	microRNA	-2.182	0.00123	ACTA2,ALDH1B1,COL1A1,COL1A2,COL3A1,DMD,EIF4A1,FN1,GPI,HBA1/HBA2,NAP1L1,PKM,S100A4,VIM
CASZ1	enzyme	-2.19	0.00346	ACTA1,CASQ1,CKM,MYOZ1,TNNI2
miR-29b-3p (and other miRNAs w/seed AGCACCA)	mature microRNA	-2.197	0.0315	CDC42,COL1A1,COL1A2,COL3A1,FBN1
PNPLA2	enzyme	-2.205	0.00388	ACADM,ACADVL,ACSL1,CPT1B,HSPA5
CAT	enzyme	-2.219	0.0165	CAV1,COL1A1,FN1,TAGLN,VIM
ADAMTS12	peptidase	-2.219	0.000592	HPX,LGALS1,S100A6,S100A9,TAGLN
AIFM1	enzyme	-2.221	1.6e-07	AIFM1,MT-CO2,NDUFA13,NDUFA9,NDUFB6,NDUFS7
KCNJ11	ion channel	-2.236	1.66e-06	ACADM,ACADVL,CPT1B,MT-CO1,MT-CO3
ALKBH1	enzyme	-2.236	7.56e-07	MT-ATP6,MT-CO1,MT-CO2,MT-CYB,MT-ND2
NSUN3	enzyme	-2.236	7.56e-07	MT-ATP6,MT-CO1,MT-CO2,MT-CYB,MT-ND2
PCGEM1	other	-2.276	6.1e-15	ALDOA,CS,FH,GPI,IDH1,IDH2,OGDH,PDHA1,PDHB,PGAM2,PGD,PGK1,PKM,SDHA,SUCLG1,TALDO1
SMAD7	transcription regulator	-2.306	1.41e-07	ACTA2,BGN,BZW2,CKM,COL1A1,COL1A2,COL3A1,COL6A1,COL6A3,DCN,FN1,MYLPF,RAC1,TAGLN,TGFBI,TPM2,TPM3,TXN
KLF15	transcription regulator	-2.309	2.27e-06	ACADM,ACADVL,ACAT1,ACSL1,CPT1B,FABP3,FABP5,HADHA,SYNPO
NRF1	transcription regulator	-2.339	1.63e-06	ATP1B1,COX4I1,COX5A,COX5B,COX6B1,COX7B,CYCS,HBB,SDHA,VDAC1
PRKAA1	kinase	-2.359	0.0169	ACTA2,ALB,ARHGDIB,CLU,COX4I1,FN1,MT-CO1,PSMB8,ZYX
mir-133	microRNA	-2.375	0.00129	CDC42,FN1,FSCN1,LASP1,RHOA,TAGLN
miR-199a-5p (and other miRNAs w/seed CCAGUGU)	mature microRNA	-2.375	1.84e-05	ACTA1,BGN,C3,CALD1,COL1A1,DCN,FN1,MYH11,MYL9,TAGLN
CCR2	G-protein coupled receptor	-2.385	9.62e-10	ASPN,BGN,COL14A1,COL1A1,COL1A2,COL6A1,COL6A2,COL6A3,DCN,DPT,F13A1,FBN1,FN1,GPT,LUM,OGN,PRELP,TGFBI
PPARA	ligand-dependent nuclear receptor	-2.4	1.11e-08	ACADM,ACADVL,ACAT1,ACSL1,ACTA1,ANXA2,APCS,APOA1,APOA4,APOE,ARHGDIA,ATP5F1B,C3,COX4I1,CPT1B,CS,CYCS,ECI1,FABP3,FABP4,FABP5,FITM1,GOT2,GPD2,GPT,H2AFX,HADHA,HPX,MGST3,MT-CO2,S100A9,STBD1,TALDO1,TSPO,TXN,UQCRC1
LDHB	enzyme	-2.425	2.66e-09	ATP5F1A,ATP5F1B,COX4I1,COX5A,CYCS,MB
AHR	ligand-dependent nuclear receptor	-2.633	2.07e-07	A2M,ACTA2,ACTN1,ALB,ALDH1B1,ASPN,BZW2,CBR1,COL14A1,COL1A1,COL1A2,COL3A1,COL6A1,COL6A3,DCN,EHD1,FABP4,FBLN5,FN1,GOT1,HSPA5,IGHM,MT-CO1,MT-CO3,MT-CYB,SNTA1,TGFBI,TXN,VIM
COL6A1	other	-2.646	3.04e-08	AK1,ALDOA,CKM,ENO3,IDH1,TNNI2,TPI1
DAP3	other	-2.646	1.55e-08	MT-ATP6,MT-CO1,MT-CO2,MT-CO3,MT-CYB,MT-ND1,MT-ND2
HAND2	transcription regulator	-2.751	1.84e-07	ACTA1,ACTN2,ADSSL1,COL1A1,COL1A2,COL3A1,DES,PDLIM3,PHKA1,S100A4,TPM1,TTN
MYOD1	transcription regulator	-2.815	7.58e-15	ACTA1,ACTA2,ALDOA,ATP2A1,BIN1,CAV3,CKM,DES,DMD,EIF3E,ENO3,GYS1,HSPB8,IGLL1/IGLL5,LDB3,MYBPH,MYH4,MYL1,MYLPF,PFKM,POSTN,PRKACA,RYR1,SGCA,SPTBN1,TKT,TNNC2,TNNI2,TNNT3,TTN
NR4A3	ligand-dependent nuclear receptor	-2.835	5.92e-13	ATP5F1A,CAV3,COL1A1,COL6A1,COL6A2,ENO3,FABP4,FBP1,FBP2,MB,MT-CO1,MYH1,MYH2,MYH4,NDUFA5,NDUFB8,UQCRC2
AMPK	complex	-2.904	2.78e-05	ACO2,CS,FSCN1,LDHB,MT-ATP6,MT-CO1,MT-CO2,MT-CYB,MT-ND1,PDHB,SDHA,STAT1,VIM
TRIM24	transcription regulator	-2.945	0.00159	CSRP1,FBN1,LGALS3,LGALS3BP,MYH10,PSMB8,SAMHD1,STAT1,TGFBI
TBX5	transcription regulator	-3.077	3.03e-07	ACTN2,COL1A1,COL1A2,COL3A1,DES,MYLPF,PDLIM3,PHKA1,POSTN,S100A4,TPM1,TTN,VIM
MYCN	transcription regulator	-3.096	9.93e-12	ACTB,ACTN4,ALDH1A1,ALDOA,ARPC1B,B2M,CAV1,CDC42,CLU,COL18A1,COL1A1,DPYSL3,EEF1A1,EIF4A1,FBN1,FN1,HLA-A,LGALS1,MYH9,MYL12A,NCL,PSMB6,RPL22,RPLP1,S100A10,TAGLN,TPI1,TPM1,TUBB,UCHL1,VIM,ZYX
CR1L	other	-3.124	7.54e-09	BGN,C3,COL18A1,COL1A1,COL1A2,COL3A1,COL6A1,COL6A3,FBN1,LUM
MAPK1	kinase	-3.144	1.16e-08	APOE,ATP1A2,ATP1B1,ATP2A1,CAPN2,CAV1,CAV3,DDT,EHD1,ENO3,ERAP1,FLNC,FN1,GBP1,HBA1/HBA2,HBB,HLA-B,LAP3,LGALS1,LGALS3,LGALS3BP,LMNA,MAOB,MVP,MYH4,PDLIM3,PSMB8,PSME2,SAMHD1,STAT1,VIM
mir-1	microRNA	-3.248	0.000185	ANXA2,CAP1,FN1,H3F3A/H3F3B,HNRNPA3,HSP90B1,LASP1,PPIB,RRBP1,SH3BGRL3,TAGLN2
Alpha catenin	group	-3.262	0.000429	BGN,COL1A1,COL1A2,COL3A1,COL6A1,COL6A2,COL6A3,LUM,S100A9,VIM,ZYX
DMD	other	-3.29	5.32e-24	AMPD1,ATP2A1,BGN,CACNA2D1,CAPN3,CASQ1,CFL2,CKMT2,COL1A2,COL3A1,DES,DMD,EEF1A1,LDB3,MAOB,MT-ND1,MYBPC1,MYBPC2,MYH1,MYH13,MYH2,MYH4,MYL1,MYLK2,MYOM2,MYOZ1,PFKM,PHKG1,PKM,POSTN,PYGM,RPL3L,S100A10,SERPINA1,SGCG,SNTA1,SYNM,TCAP,TMOD4,TPI1,TPM3,VIM
TSC2	other	-3.363	4.91e-08	A2M,ANXA1,ANXA2,CP,CRIP1,GSN,HSPA5,LDHB,LGALS3,MAOB,PRELP,PSMB2,PSMB5,S100A11,S100A6,STAT1,TAGLN
MYC	transcription regulator	-3.381	5.75e-26	ACAT1,ACTA1,ACTB,ACTN1,ACTN4,AK2,AKAP12,ALB,ALDOA,ANXA4,ANXA5,ANXA6,BIN1,BZW2,CANX,CAPN2,CAPNS1,CAPZB,CAST,CAV1,CLU,COL14A1,COL1A1,COL1A2,COL3A1,COL6A3,COX5B,COX6B1,CRIP1,CYCS,DDX39B,EIF4A1,ERAP1,EZR,FABP4,FABP5,FBLN5,FBN1,FLNA,FN1,GAMT,GOT1,GOT2,GPI,GPT,H3F3A/H3F3B,HLA-A,HLA-B,HNRNPA1,HNRNPA2B1,HNRNPD,IDH1,IDH2,IGLL1/IGLL5,LDHB,LGALS1,LRMP,LUM,MGST3,MIF,MSN,MYBPH,MYL9,MYLPF,MYO1C,NAP1L1,NARS,NCL…
IGF1R	transmembrane receptor	-3.431	4.73e-21	ACADM,ACSL1,ACTA1,ACTA2,ACTN4,ALDOA,ATP5F1A,ATP5F1B,ATP5F1D,ATP5MC3,ATP5MG,ATP5PD,ATP5PF,ATP5PO,CDC42,CLU,COL18A1,COL1A1,COL3A1,COX4I1,CYCS,DES,FLNC,HADHA,HSPA5,LASP1,MT-ATP6,MT-CO1,MYOM2,NDUFA4,NDUFA9,NDUFB4,NDUFB9,NDUFV2,PKM,RAC1,RHOA,S100A4,SMPX,TGFBI,TXN,UQCRC1,UQCRC2
PPARGC1B	transcription regulator	-3.632	5.21e-13	ACADM,ACADVL,ATP5F1B,ATP5PO,C3,CKB,COX4I1,COX5A,COX7A1,CPT1B,CS,CYCS,MT-ATP6,MT-CO1,MT-CO2,MT-ND1,MT-ND2,NDUFV2
ESRRA	ligand-dependent nuclear receptor	-3.766	2.59e-08	ACADM,ACADVL,ACSL1,ALDOC,ATP5F1B,CACNB1,CKB,COL1A1,CPT1B,CYCS,ETFDH,FABP3,FABP4,GOT1,HADHA,LDHB,MAOB,NDUFB5,PKM,TCAP,TPI1
MEF2C	transcription regulator	-4.021	1.78e-15	ACTA1,ACTN2,ATP2A1,CALR,CKB,CKM,COL1A1,COL1A2,COL3A1,CPT1B,DES,MYH1,MYLPF,MYOM1,MYOM2,MYOT,MYOZ1,PDLIM3,PHKA1,POSTN,S100A4,SMYD1,TNNI2,TPM1,TTN,VIM
PPARGC1A	transcription regulator	-4.506	1.78e-23	ACADM,ACADVL,ACAT1,AK1,APOA4,ASPN,ATP5F1A,ATP5F1B,ATP5PD,ATP5PO,C3,CAV3,CKMT2,COL1A2,COL6A2,COL6A3,COX4I1,COX5A,COX5B,COX6C,COX7B,CPT1B,CS,CYCS,DCN,DPT,FABP3,FABP4,GOT2,LDHB,LUM,MAOB,MB,MDH2,MT-CO1,MT-CO2,MYH1,NDUFB5,NDUFB8,NDUFS1,NDUFS8,NDUFV2,OGN,PDHA1,PGAM1,POSTN,SDHA,SERPINH1,UQCRC2,UQCRFS1,UQCRH
HBA1/HBA2	transporter	-4.899	1.69e-26	ATP5F1C,ATP5PO,CYC1,NDUFA11,NDUFA13,NDUFA4,NDUFA5,NDUFA6,NDUFA7,NDUFA9,NDUFB11,NDUFB4,NDUFB7,NDUFB8,NDUFB9,NDUFS3,NDUFS4,NDUFS7,NDUFS8,NDUFV1,NDUFV2,SDHA,UQCRC1,UQCRC2
INSR	kinase	-5.233	1.09e-26	ACADM,ACADVL,ACO2,ACSL1,ACTA1,ACTN4,ALB,ALDH6A1,ARHGDIA,ATP5F1A,ATP5F1B,ATP5F1D,ATP5MC3,ATP5MG,ATP5PD,ATP5PF,ATP5PO,CBR1,CFL1,CKMT2,COL6A3,CORO1A,COX4I1,CPT1B,CS,CYC1,CYCS,DES,ECI1,ETFDH,FABP4,FBP1,FH,FHL1,FLNC,GANAB,GOT2,HADHA,IDH1,IQGAP1,LCP1,LGALS1,MAOB,MDH2,MT-CO1,MYOM2,NDUFA4,NDUFA9,NDUFB4,NDUFB9,NDUFV2,OGDH,OGN,PDHA1,PDHB,RTN2,SMPX,UQCRC1,UQCRC2
RB1	transcription regulator	-5.964	2.49e-17	ACO2,ACTB,ACTN2,ATP1B1,ATP5F1A,CACNA1S,CHCHD3,CKM,COQ7,COX4I1,COX6B1,DLST,EZR,FABP4,FN1,H1F0,MAPK1,MDH1,MYBPC1,MYH2,MYH4,MYL1,MYOM2,NDUFA10,NDUFA13,NDUFA2,NDUFA4,NDUFA5,NDUFA6,NDUFA9,NDUFB10,NDUFB8,NDUFS2,NDUFS4,NDUFS7,NDUFV1,PARK7,PGAM2,PGD,RYR1,TCAP,TMEM97,TNNC2,TNNI2,TRIM72,UQCRC1,UQCRFS1,UQCRQ,VDAC1

## Sheet: Subcluster1_11pat
Upstream Regulator	Molecule Type	Predicted Activation State	Activation z-score	p-value of overlap	Target Molecules in Dataset
KDM5A	enzyme	Activated	6.532	2.06E-33	ACO2,ACTN2,ATP1B1,ATP5F1A,CACNA1S,CHCHD3,COL1A2,COQ5,COQ7,COX4I1,COX6B1,DLAT,DLST,IDH1,ITGB1,MDH1,MYBPC1,MYH2,MYH4,MYH6,MYH7,MYH8,MYL1,MYOM2,NDUFA10,NDUFA13,NDUFA2,NDUFA4,NDUFA5,NDUFA6,NDUFA9,NDUFB10,NDUFB8,NDUFS2,NDUFS4,NDUFS7,NDUFV1,PARK7,PGAM2,PGD,RYR1,SDHB,SDHC,SOD2,TCAP,TNNC1,TNNC2,TNNI2,TNNT1,TRIM72,UQCRC1,UQCRFS1,UQCRQ,VDAC1
CLPP	peptidase	Activated	5.94	2.91E-53	ACADM,ACADS,ACADVL,ACO2,ACSL1,ALDOA,ATP5F1A,ATP5F1B,CRAT,CS,CYC1,DLAT,DLD,DLST,ECH1,ECI1,ENO1,ETFA,ETFDH,FH,GAPDH,HADH,HADHA,HADHB,HSPA9,IDH2,IDH3A,LONP1,MDH2,OGDH,PDHA1,PDHB,PHB1,PHB2,PRDX3,SAMM50,SDHA,SDHB,SDHC,SLC25A11,SLC25A20,SLC25A4,SOD2,STAT1,SUCLA2,SUCLG1,TALDO1,TKT,TUFM,UQCRC1
DYRK1B	kinase	Activated	5.768	1.01E-42	ACTA1,ATP2A2,ATP5F1A,ATP5F1B,ATP5F1C,ATP5MC3,ATP5MG,ATP5PB,ATP5PD,ATP5PO,COX4I1,COX5A,COX7B,CP,LRPPRC,MT-CO1,NDUFA10,NDUFA12,NDUFA13,NDUFA4,NDUFA5,NDUFA9,NDUFB11,NDUFB7,NDUFB8,NDUFB9,NDUFC2,NDUFS1,NDUFS2,NDUFS3,NDUFS4,NDUFS6,NDUFV1,NDUFV2,SDHA,SDHB,SDHC,SOD2,SOD3,UQCRC1,UQCRC2,UQCRFS1
CLCF1	cytokine	Activated	5.632	6.46E-30	ATP5F1A,ATP5F1B,ATP5F1D,CHCHD3,COX4I1,COX5A,COX7A1,IMMT,MT-ATP6,MT-CO1,MT-CO3,MT-CYB,MT-ND1,MT-ND2,NDUFA11,NDUFA13,NDUFA6,NDUFA9,NDUFB11,NDUFB7,NDUFB8,NDUFB9,NDUFS6,NDUFS7,NDUFV1,OGDH,SDHB,SUCLA2,UQCRC1,UQCRC2,UQCRQ,VDAC1
CPT1B	enzyme	Activated	5.305	2.36E-46	ACADM,ACADVL,ACSL1,ATP2A2,ATP5F1A,ATP5F1B,ATP5F1C,ATP5ME,ATP5MG,ATP5PD,CA2,COX4I1,COX5A,COX6B1,COX7A1,COX7B,CRKL,CS,DBI,FABP3,FASN,FBP1,FBP2,FH,FLOT2,HADH,HADHA,MAPK1,MB,NDUFA10,NDUFA2,NDUFA4,NDUFA5,NDUFA6,NDUFA7,NDUFA8,NDUFA9,NDUFAB1,NDUFB10,NDUFB3,NDUFB6,NDUFB9,NDUFS1,NDUFS2,NDUFS3,NDUFS4,NDUFS6,NDUFV1,NDUFV2,OGDH,PHKB,PHKG1,PPP1R3A,PRKAA2,PRKACA,PRKAR1A,PRKAR2A,PYGB,PYGL,PYGM,SDHA,SDHB,SORBS1,…
HAX1	other	Activated	5.292	5.07E-30	ACO2,CS,DLAT,DLST,FH,IDH3A,NDUFA13,NDUFA6,NDUFA9,NDUFB10,NDUFB4,NDUFB9,NDUFC2,NDUFS2,NDUFS3,NDUFS4,NDUFS7,NNT,OGDH,PDHA1,PDHB,SDHA,SUCLG1,UQCRB,UQCRC1,UQCRC2,UQCRH,UQCRQ
ZHX2	transcription regulator	Activated	5.215	5.20E-25	ATP5F1D,ATP5MC3,ATP5PB,COX5A,COX7A1,COX7B,COX7C,CYC1,CYCS,MT-CO2,MYH11,NDUFA2,NDUFA4,NDUFA6,NDUFA7,NDUFB3,NDUFB6,NDUFB8,NDUFB9,NDUFS4,NDUFS6,SDHA,SDHB,SDHC,UQCR10,UQCRB,UQCRC1,UQCRFS1
CLPB	transcription regulator	Activated	5.099	2.36E-35	ACO2,CS,DLAT,DLST,FH,IDH3A,NDUFA10,NDUFA11,NDUFA12,NDUFA13,NDUFA2,NDUFA6,NDUFA7,NDUFA9,NDUFB10,NDUFB8,NDUFB9,NDUFS2,NNT,PDHA1,PDHB,SDHA,SUCLG1,UQCRC1,UQCRC2,UQCRQ
TGFB1	growth factor	Activated	5.031	4.51E-39	ACAA2,ACSL3,ACTA1,ACTA2,ACTN1,AHNAK,AK1,AKR1C1/AKR1C2,ALB,ALDH5A1,ALDOA,ANXA2,APOB,APOE,ARF4,ARHGDIA,ASPN,ATP1B1,B2M,BGN,BIN1,C3,C5,CAB39,CALD1,CALR,CAND2,CAP1,CAPNS1,CAT,CAV1,CAV2,CAVIN2,CCT2,CCT5,CD36,CFD,CFH,CFL1,CKM,CLIC4,CLU,COL18A1,COL1A1,COL1A2,COL3A1,COL6A1,COL6A2,COL6A3,COX5A,CPT1B,CSRP1,CTSD,CUL5,CYC1,DCN,DNAJB4,DPYSL2,DPYSL3,EEF1A1,EHD1,EMILIN1,ENO1,ENO2,ENO3,F13A1,FABP5,FASN,FBLN2,FBL…
MAP4K4	kinase	Activated	4.989	6.45E-25	ACAA2,ACADS,ACADVL,ACO2,AGL,ALDH4A1,COQ3,COQ5,CYC1,DLAT,DLD,DLST,FASN,GOT1,GYS1,HADH,HADHA,HADHB,LDHB,MPI,NDUFA11,NDUFA5,NDUFAB1,NDUFB7,NDUFS1,NDUFS4,NDUFS8,NDUFV1,OGDH,PDHX,PFKM,PGAM1,PGM1,PRKAR2A,SUCLG1,UQCRC1,UQCRFS1
AGT	growth factor	Activated	4.696	3.85E-30	ACSL1,ACTA1,ACTA2,ACTB,AGT,ALDH1L1,AMBP,ANXA1,APCS,ATP1B1,ATP2A1,ATP2A2,ATP5F1B,BGN,C3,C4A/C4B,CACNA1S,CACNA2D1,CACNB1,CALR,CAMK2B,CAPN3,CASQ1,CAT,CAV1,CAV3,CAVIN1,CD36,CES1,COL14A1,COL15A1,COL18A1,COL1A1,COL1A2,COL3A1,COL6A1,COL6A2,COL6A3,COX4I1,COX5A,COX7A1,CP,CSRP3,DLAT,DLD,DLST,EEF1A1,FABP4,FASN,FBLN2,FBLN5,FGA,FHL1,FN1,FTL,GC,GPX3,GSN,HP,HSPA1A/HSPA1B,HSPA5,HSPA8,HSPB1,HSPG2,IDH1,ILK,ITGB1,I…
RICTOR	other	Activated	4.52	1.34E-44	ATP5F1A,ATP5F1B,ATP5F1C,ATP5F1D,ATP5MC3,ATP5MG,ATP5PB,ATP5PD,ATP5PF,ATP5PO,COX4I1,COX5A,COX6B1,COX7A1,COX7B,CYC1,ENO2,FABP5,NDUFA10,NDUFA11,NDUFA2,NDUFA4,NDUFA5,NDUFA6,NDUFA7,NDUFA8,NDUFA9,NDUFAB1,NDUFB10,NDUFB3,NDUFB4,NDUFB5,NDUFB6,NDUFB8,NDUFB9,NDUFC2,NDUFS1,NDUFS2,NDUFS3,NDUFS4,NDUFS6,NDUFS7,NDUFS8,NDUFV1,NDUFV2,PFKL,PSMB2,PSMB5,PSMB6,PSMB7,PSMB8,PSMD3,PSMD7,PSME1,PSME2,RAC1,RPL14,RPL22,RPL30,…
CCR2	G-protein coupled receptor	Activated	4.461	3.36E-10	ASPN,BGN,COL14A1,COL1A1,COL1A2,COL6A1,COL6A2,COL6A3,DCN,DPT,F13A1,FBLN2,FBN1,FN1,GPT,HSPG2,LAMB2,LUM,OGN,PRELP,TGFBI
INTERFERON ALPHA (family)	group	Activated	4.458	2.53E-05	ALDH1B1,ANXA1,ANXA2,ANXA5,B2M,BCL2L13,C3,CAV1,CES1,COL15A1,COL1A1,COL1A2,COX7A1,CRIP1,FASN,FBLN2,GBP1,HLA-A,HLA-B,HSPA1A/HSPA1B,IGLL1/IGLL5,ITGB1,LAP3,LGALS3,LGALS3BP,MT-CO1,MT-CYB,MYH7,MYOF,NT5C3A,PRKACA,PSMB8,S100A6,S100A9,STAT1,TAPBP,TUBB,TUBB6,TYMP,VIM,WARS1
CEBPB	transcription regulator	Activated	4.41	8.35E-08	ACTA2,AGT,AKR1C3,ALB,ALDH1A1,APCS,APOB,APOC3,C3,CFD,CLU,COL1A1,COL1A2,COL3A1,COPS5,CP,CSE1L,CYB5A,DCN,DMD,FABP4,FHL1,FN1,FTL,H2AX,H4C1,HBB,HLA-A,HNRNPD,HP,HPX,HSPA8,LAMC1,LMNB1,ORM1,PEA15,PLG,RAN,SERPINA1,SLC2A1,SMC1A,SOD2,SQOR,STAT1,TF,TUBB,VIM,XPO1,XRCC6,ZYX
TP53	transcription regulator	Activated	4.38	1.19E-85	A2M,ACAA2,ACADM,ACADS,ACADVL,ACAT1,ACO2,ACSL1,ACSL3,ACTA2,ACTB,ACTN1,ACTN4,ADH5,AK1,AK3,AKAP12,AKR1B1,ALB,ALDH1A1,ALDH1B1,ALDH4A1,ALDH9A1,ALDOA,ALDOC,ANK1,ANXA1,ANXA2,ANXA4,ANXA6,AP1B1,APOA1,APOBEC2,APOE,ARHGAP1,ARPC1B,ATL3,ATP5F1A,ATP5F1C,ATP5MC3,ATP5PB,BAG3,BCAP31,CAMK2B,CAMK2D,CAND1,CAP1,CAPNS1,CAT,CAV1,CAV2,CD36,CISD1,CKB,CKM,CKMT2,CLIC4,CLTC,CLU,CMBL,COL14A1,COL18A1,COL1A1,COL1A2,COL3A1,COL6…
SMAD3	transcription regulator	Activated	4.273	2.77E-11	ACTA2,ALB,APOA1,APOA4,APOB,APOC3,ASPN,BGN,C3,CES1,CKM,COL1A1,COL1A2,COL3A1,COL6A1,COL6A2,COL6A3,CPT1B,FASN,FBN1,FN1,HP,HSP90B1,HSPA5,ITGB1,LAMA4,LAMB1,LAMC1,LUM,RAC1,SLC25A4,TAGLN,TF,THBS4,TPM1,TPM2,TPM3,TPSAB1/TPSB2,VIM,ZYX
SLC40A1	transporter	Activated	4.235	6.27E-20	ALDH1A1,ANKRD2,ANXA1,CFL1,COX5A,COX7A1,COX7B,FAM162A,FBLN5,FTL,HSPB1,LMNA,LONP1,MT-CO1,MT-CO2,MT-CO3,MT-ND1,MT-ND2,MYH7,NDUFA10,NDUFA4,NDUFA5,NDUFAB1,NDUFB4,NDUFS1,NDUFS2,NDUFS6,P4HB,PGK1,RACK1,RPS3,SDHA,SOD2,UQCRC2,UQCRFS1
OSM	cytokine	Activated	4.216	5.85E-13	A2M,ACSL3,ACTA2,ADH5,AKR1C1/AKR1C2,AKR1C3,ALB,ANXA1,ANXA2,B2M,C4A/C4B,CAT,CKM,COL1A1,COL1A2,COL3A1,COL6A1,COX6B1,COX7B,DCTN1,FASN,FGA,FGB,FN1,GBP1,HLA-A,HLA-B,HP,HSPA2,HSPA5,KIF5B,KRT9,MARCKS,MYH10,MYH7,NEB,OGDH,PDAP1,PDLIM5,PGK1,PRDX2,PREP,PSMB8,PTPN11,PYGL,S100A8,S100A9,SERPINA1,SERPINA3,SERPING1,SLC16A1,SNRPE,STAT1,TAPBP,TNNC1,TOM1,TPM1,TYMP,VIM
NRG1	growth factor	Activated	4.14	8.53E-12	ACAT1,ACTN1,BIN1,CAPN1,CAV1,CAVIN1,CAVIN2,CHCHD3,COL1A1,COL6A3,EEF1A1,ENO3,FABP5,FLNA,FN1,FSCN1,GPI,GPX3,HNRNPK,IMMT,MARCKS,MYH6,MYL2,NDUFS1,PGAM2,PHKG1,PLG,PRKACA,PYGM,SDHA,SLC2A1,TF,TNS1,VCL,VIM,XRCC6
IL4	cytokine	Activated	4.117	4.36E-18	ABLIM1,ACSL1,ACTA2,ACTB,ADRM1,AHNAK,AK2,ALDOC,ANXA1,ANXA2,ANXA4,ANXA6,APOE,APRT,ATP2A1,BIN1,C3,CA2,CAND1,CAT,CCT3,CD36,CKB,CLTC,COL18A1,COL1A1,COL1A2,COL3A1,COL6A2,COL6A3,COX4I1,CRABP1,CRIP1,CYB5A,DCTN1,DYNC1H1,EEA1,EIF3G,EIF4A1,EPHX1,F13A1,FABP4,FAM162A,FASN,FGB,FGG,FLNA,FN1,FSCN1,GBP1,GNB4,GPT,H1-0,H2AX,HLA-DPA1,HLA-DRB1,HP,HSPA1A/HSPA1B,IGHG1,IGHG2,IGHG3,IGHG4,ITGB1,KCTD12,LAP3,LDHA,LGALS1,LGA…
AR	ligand-dependent nuclear receptor	Activated	3.997	6.77E-17	ACTA1,ACTR3,AK3,AKR1C3,ALDH1A1,ALDOA,ATP2A1,ATP2A2,ATP5F1A,AZGP1,C3,C4A/C4B,CASQ1,CAST,CAV1,CAV2,CCT3,COL3A1,COX4I1,COX5A,COX5B,COX6B1,COX6C,COX7B,COX7C,CSRP3,CYC1,ENO2,EPHX1,FABP5,FASN,FHL3,GSN,HLA-A,HSPA5,JPH2,LAMA2,LAMA5,MT-CO2,MYH13,MYH4,MYH6,MYH7B,MYL1,MYL3,MYL6,MYOM1,MYOT,MYOZ1,MYOZ2,NAP1L1,NDUFB8,PCBD1,PCMT1,PFKL,PGM1,PLS3,PPP3CA,PRKAR2A,SDHA,SDHB,SDHC,SERPINA3,SMYD1,SOD3,STAT1,SYNM,TCAP,T…
AKT (family)	group	Activated	3.978	6.36E-07	A2M,ACTA2,ADD1,ANKRD2,ATP5F1A,ATP5F1D,CAV3,CD36,COL3A1,COQ7,COX4I1,CP,CTSD,ERAP1,FABP4,FASN,FN1,HSPG2,LAMB2,LMNA,MT-CO1,MT-CO2,NDUFB8,NDUFV1,NES,PEA15,PLG,RPN2,SDHB,SLC2A1,SOD2,SSB,TJP1,TMED10,UQCRC2,VIM
IL6	cytokine	Activated	3.966	7.49E-10	A2M,ACTA1,ACTA2,AGL,AGT,AHNAK,ALB,ALDH1A1,ANXA1,APCS,APOA1,APOB,APOE,ATP2A1,ATP2A2,BGN,C3,CD36,CES1,CFD,CFH,CLU,COL1A1,COL3A1,COX4I1,CP,DCN,ENO2,F13A1,FAH,FGA,FGB,FGG,FN1,FSCN1,GLRX,HLA-A,HNRNPC,HP,HPX,HSPA5,IGHM,ITGB1,LGALS1,MACROD1,MFAP4,NDUFA13,NES,ORM1,PHB1,PLG,PSMB8,PSME1,PSME2,RAC1,S100A9,SERPINA1,SERPINA3,SOD2,STAT1,STOM,TF,TJP1,TTR,VIM,WARS1,XRCC5
SORL1	transporter	Activated	3.962	1.05E-08	AGT,APOE,AZGP1,B2M,BGN,C3,CAV1,COL18A1,COL1A1,COL1A2,COL3A1,COL6A1,DCN,EEA1,FGG,FN1,ITGB1,LAMA2,LAMA4,LAMB1,LAMC1,MFGE8,NID2,NPR1
EIF6	translation regulator	Activated	3.841	3.42E-11	ACADVL,ANXA2,APOA4,ATP5PD,ATP5PF,ATP5PO,CD36,COL1A1,COL3A1,COX4I1,COX7B,FASN,FDPS,LSS,NDUFA2,NDUFB7,NDUFB9,NDUFS4,PDHA1,SORBS1,UQCRQ,VCL
CEBPD	transcription regulator	Activated	3.818	7.10E-07	AGT,AKR1C1/AKR1C2,ALB,APOC3,C3,CLU,COL1A1,COL1A2,COL6A1,COL6A2,COL6A3,FABP4,FN1,HP,HSP90B1,LAMC1,PRKDC,SLC2A1
CTNNB1	transcription regulator	Activated	3.773	6.62E-27	ACADS,ACADVL,ACAT1,ACTA2,ACTB,ACTN4,ACTR3,ALDH1A1,ANXA1,AOC3,APOD,ARHGDIA,ATP5MC3,ATP5PO,BCAP31,BGN,CAPN1,CAPNS1,CAPZB,CD36,CFD,CLU,COL1A1,COL3A1,COX4I1,COX5A,CPT1B,CPT2,CRAT,CRIP1,CYB5A,CYB5R3,CYC1,DDX17,EHD1,ENO2,ENO3,F13A1,FABP4,FASN,FBLN2,FLOT2,FN1,GAPDH,HADHA,HP1BP3,IGHM,ITGB1,LAMB1,LAP3,LGALS3,LMNA,LSP1,MAOB,ME1,MFGE8,MYBPC1,MYH6,NDRG2,NDUFA10,NDUFA11,NDUFA12,NDUFA4,NDUFB10,NDUFB6,NDUFB8,ND…
CD40LG	cytokine	Activated	3.762	9.57E-04	ACY1,ANXA6,APRT,B2M,CA2,CAST,CLU,DCTN1,FSCN1,HSPA1A/HSPA1B,IGHG1,IGHG3,MARCKS,MIF,NAP1L1,PRKDC,PSMB8,PSME1,PSME2,PSMG1,SOD2,STAT1,TUBB,TYMP,XRCC5,XRCC6,YBX3
XBP1	transcription regulator	Activated	3.747	3.27E-07	ACADVL,ADD1,APOA1,ARCN1,ATP2A2,CALR,CAT,COPB1,DCTN1,DDOST,FASN,FN1,HSP90B1,HSPA5,LMNA,P4HB,PDIA3,PDIA6,PPIB,RPN1,RPN2,S100A6,SEC23A,SERPINA1,TLN1,TTR,TXN,XRCC6
SMTNL1	other	Activated	3.742	1.51E-13	ACTA1,AGL,FLNC,GAPDH,GLO1,MYH4,MYL1,MYOM1,MYOM2,PFKM,PYGM,TNNC2,TNNI2,TNNT3
TWIST1	transcription regulator	Activated	3.587	2.23E-06	ACTA2,ALDH1A1,APOD,C3,CLU,COL1A1,COL6A1,DCN,DPYSL3,EMILIN1,FN1,GSN,LGALS3,LMNA,MFGE8,MGST3,RHOA,S100A4,TF,TGFBI,VIM,YBX1,ZYX
TNFSF12	cytokine	Activated	3.565	7.76E-04	ACTB,ANKRD2,ATP5PO,CYCS,GNAI2,MT-CO2,MYH4,NDUFB5,PGAM2,S100A8,S100A9,SDHA,TCAP
SIX1	transcription regulator	Activated	3.507	3.40E-32	ABLIM1,ACSL1,ACTA1,ACTN2,AK1,ALDOA,ANKRD2,ATP2A1,CAMK2B,CAV3,CD36,CFD,CKM,CLU,COL6A3,CRAT,CSRP3,FABP3,FN1,GPX3,HRC,LDB3,LSP1,MYBPH,MYH2,MYL1,MYL11,MYO1C,MYOM1,MYOM2,MYOM3,MYOZ1,POSTN,RYR1,SGCA,SGCG,SORBS1,TAGLN,TNNC1,TNNC2,TNNI1,TNNI2,TNNT1,TPM2
RRAS2	enzyme	Activated	3.464	3.08E-03	CAV1,CD36,CFH,COL6A3,FGB,FSCN1,LAMB1,PARVA,POSTN,VCL,WARS1,ZYX
HIF1A	transcription regulator	Activated	3.451	8.15E-29	ACADM,ACSL1,ACTA2,AGT,AKAP12,ALDOA,ALDOC,APOE,ATP2A2,ATP5F1A,ATP5F1B,ATP5MC3,ATP5PF,ATP5PO,BGN,CAV1,CAVIN1,CAVIN2,CD36,COL1A2,CORO1A,COX4I1,COX5A,CTSD,CYB5A,CYC1,EHD2,EIF4G1,ENO1,ENO2,ENO3,ERGIC1,FAM162A,FHL1,FHL3,FN1,FSCN1,GAPDH,GPI,H2AC20,H2AX,HP,HSPA5,HSPB1,LDHA,LGALS1,MB,MIF,MT-CO3,MT-ND1,MYH7,MYH9,NDUFA10,NDUFA11,NDUFA12,NDUFA4,NDUFB10,NDUFB6,NDUFB8,NDUFC2,NDUFS1,NDUFS2,NDUFS6,NDUFS8,NDUFV1,…
SAMMSON	other	Activated	3.45	8.49E-09	ATP5F1B,MT-ND1,NDUFA10,NDUFA11,NDUFA4,NDUFA6,NDUFA7,NDUFB4,NDUFB8,NDUFB9,NDUFS4,NDUFS5
FLCN	other	Activated	3.416	1.27E-09	ALDOA,ATP5PF,ATP5PO,CBR1,CKB,COX4I1,COX7A1,CYCS,ENO1,LCP1,LDHA,MT-ATP6,MT-CO1,MT-CO2,MT-CYB,MT-ND1,MT-ND2,NDUFB4,NDUFV2,SLC2A1,SOD2,UQCR10
TGF BETA (family)	group	Activated	3.361	2.24E-05	ACTA2,ACY1,ALDH1A1,ALDOA,AOC3,ATP1B1,BGN,BLVRB,CD36,CLU,COL1A1,COL1A2,COL3A1,COL6A2,COQ8A,DCN,FBLN2,FGG,FN1,FSCN1,HNRNPAB,HSPG2,ILK,ITGB1,LDHA,LMCD1,MIF,MT-ND2,NID2,PGK1,POSTN,SERPINH1,TAGLN,TGFBI,VIM,VTN
PRL	cytokine	Activated	3.355	7.22E-10	A2M,ACTB,ACTR3,AKR1C3,ANXA2,ANXA5,ARF3,ATP2A2,ATP5PD,B2M,CAPN2,CAV1,CLU,COL1A1,COL1A2,COL3A1,COX4I1,CTSD,DCN,DDX39B,ENO1,FN1,LAMC1,MFGE8,MSN,P4HB,PSME1,PSME2,RPSA,SAMHD1,SERPINA3,SND1,STAT1,TPM3,TUBA1C,VIM,ZYX
MLXIPL	transcription regulator	Activated	3.31	1.80E-08	ANXA2,FABP4,FASN,FBP1,PGD,PLIN1,PYGL,RPL14,RPL19,RPL22,RPL30,RPL3L,RPL4,RPL5,RPL8,RPS13,RPS15A,RPS18,RPS3,RPS5,RPSA,TKT
DNMT3B	enzyme	Activated	3.286	1.46E-07	ACTA1,ACTB,ATP2A2,CASQ1,CD36,CKM,HSPA5,MYH1,MYH6,MYH7,MYH7B,MYL2,MYL3,MYL6,MYL9,PPP1R3A,S100A1,STAT1,TNNC1,TNNI1,TNNT1,TNNT3,TRDN
miR-9-5p (and other miRNAs w/seed CUUUGGU)	mature microRNA	Activated	3.267	3.94E-21	ACTA2,ALDH9A1,ALDOC,ATP5F1B,ATP5F1C,ATP5PO,COL1A1,COX7B,CPT2,CYC1,ECHS1,FN1,HIBCH,NDUFA10,NDUFA9,NDUFB5,NDUFB7,NDUFB9,NDUFS6,NDUFS8,PFKM,PGAM1,PGK1,PKM,SDHA,SDHB,UQCRC1
IL1A	cytokine	Activated	3.198	2.50E-04	ALDH1A1,APOD,B2M,C3,C4A/C4B,CA2,GBP1,GNB4,HLA-A,HSP90B1,HSPG2,ITGB1,LDHA,ORM1,S100A10,S100A8,S100A9,SERPINA1,SERPINA3,SERPING1,SOD2,VIM
TCR (complex)	complex	Activated	3.163	1.32E-18	ABLIM1,AK2,ALDOA,APOA4,APOC3,APOD,APOE,ATP5F1B,ATP5PB,ATP5PD,BIN1,CS,ECH1,ENO1,FLNA,GLUD1,HADH,HSP90B1,HSPA5,HSPA9,IDH2,LDHB,LMNB1,MAPK1,MDH1,MDH2,NDUFA10,P4HB,PGAM1,PGK1,PHB1,PHB2,PRDX6,RPL22,RPL30,RPL4,RPL5,RPS13,RPS3,RPS3A,RPS4X,RPSA,SDHA,SERPINA3,SLC25A3,SLC2A1,SNRPD3,STAT1,SYNCRIP,TALDO1,TPI1,TUFM,UQCRC1,VDAC3
IL20	cytokine	Activated	3.162	2.97E-08	AHSG,ALB,APOA1,CTSG,EMILIN1,HP,PLG,RBP4,SERPINC1,TTR,VTN
TSPO	transmembrane receptor	Activated	3.162	8.46E-05	ANXA1,COX5A,CYCS,MT-ND2,NDUFA13,NDUFS6,PSMB8,SOD2,TSPO,VDAC1
SLC15A4	transporter	Activated	3.162	1.90E-02	ANXA1,ANXA2,COL1A1,CRIP1,LGALS3,MYOF,S100A6,TUBB,TUBB6,VIM
TYK2	kinase	Activated	3.132	3.20E-03	B2M,CD36,HLA-A,IGHM,PEA15,PSMB8,PSME1,PSME2,STAT1,TAPBP,UCHL1
F2R	G-protein coupled receptor	Activated	3.121	9.48E-04	FBP1,FN1,LAMB1,LDHB,MIF,RHOA,S100A4,TAGLN,TJP1,VIM,VWF
WNT3A	cytokine	Activated	2.944	2.83E-14	ACADS,ACADVL,ACTA2,ATP1B1,ATP5MC3,ATP5PO,BGN,CALR,CAVIN4,CFD,COL1A1,COL1A2,COX4I1,COX5A,CPT1B,CPT2,CYC1,DCN,FABP4,FN1,KCTD12,MYH2,MYH6,MYH7,NDUFA10,NDUFA11,NDUFA12,NDUFA4,NDUFB10,NDUFB6,NDUFB8,NDUFC2,NDUFS1,NDUFS2,NDUFS6,NDUFS8,NDUFV1,OGN,PLIN1,RHOA,SDHA,SDHC,TNXB,UQCR10,UQCRC1,VIM
JNK (family)	group	Activated	2.935	1.24E-02	A2M,ACTA2,AGT,ANXA5,COL1A1,COL3A1,FABP4,FN1,HSPA5,MT-CO2,PLG,POSTN,SERPINH1,SOD2,TINAGL1
IL17A	cytokine	Activated	2.929	3.94E-02	ACTA2,ACTB,B2M,C3,COL1A1,COL3A1,CP,ECHS1,FN1,LDHA,PTPN11,S100A8,S100A9,SERPIND1,SLC16A1,SLC2A1,STAT1,SUCLG1,TNNC1,TYMP,VIM,VWF
YAP1	transcription regulator	Activated	2.892	6.38E-19	ACAT1,ACTA2,ACY1,AMPD1,ANK1,BIN1,CAPN1,CAVIN2,CD36,CDC42,COL1A1,COL3A1,COL6A1,CPT2,CTSD,DCN,EHD1,EIF4G1,FASN,FDPS,FLNA,FN1,FTL,H2AX,HLA-B,HP,IGHM,ILK,ITGB1,LAMC1,LDHA,LMNA,LMNB1,MYH7,MYH9,MYL9,NAP1L1,NDUFB3,NDUFS8,NPEPPS,PCMT1,PKM,PRKDC,PSMB8,RPL14,RPL19,RPL22,RPL30,RPL3L,RPL4,RPL5,RPL8,RPS13,RPS15A,RPS18,RPS3,RPS5,RPSA,SLC25A3,SORBS1,STAT1,TAGLN,TUBB,TXN,UGP2,VCL,VIM
STX18	transporter	Activated	2.887	5.91E-04	COL6A2,DPYSL3,EPB41L2,HNRNPU,LMNB1,NT5C,SFPQ,SPTBN1,TAGLN,TGFBI,TMED2,TPM1
NFE2L2	transcription regulator	Activated	2.877	9.75E-28	AGT,AKR1A1,AKR1C1/AKR1C2,AKR1C3,ALDOA,APCS,APOA4,B2M,C3,C5,CAT,CBR1,CCT3,CD36,CFD,CFH,COL1A1,COL3A1,COPS5,COQ7,COX4I1,COX7A1,CS,CTSD,DDX39B,DSTN,EIF3E,EIF3G,EPHX1,ESD,FABP4,FASN,FN1,FTL,GLUD1,GNAI2,GOT1,GPX3,GSTO1,HBG1,HLA-A,HPRT1,HSP90B1,HSPA9,IDH1,LDHA,LMNA,ME1,MGST3,MT-CO2,MYH10,NARS1,NDST1,PDIA3,PDIA6,PFN2,PGD,PHKA1,PPIB,PREP,PSMB2,PSMB5,PSMB6,PSMD3,PSMD7,RACK1,RAN,S100A13,SEC23A,SERPINA3,SER…
BACH1	transcription regulator	Activated	2.849	2.75E-13	ATP5F1B,ATP5F1D,ATP5MC3,ATP5PF,ATP5PO,FTL,GAPDH,HBB,IMMT,ME1,NDUFA2,NDUFA6,NDUFA9,NDUFAB1,NDUFB6,NDUFS7,PHB1,PHB2,UQCRB,UQCRC1
MSTN	growth factor	Activated	2.828	1.94E-03	ACTA2,AKR1C3,ALDH1A1,ALDH1L1,CAV3,CKM,FN1,HSPA2,MYH4,MYH7,SERPINH1,SLC2A1,TNXB,VIM
FOXC1	transcription regulator	Activated	2.828	2.27E-01	B2M,CLU,COL1A1,GBP1,HLA-B,PSMB8,SAMHD1,STAT1
F2	peptidase	Activated	2.824	1.70E-05	ACTA2,AKR1B1,ALDH1B1,CALD1,CALR,CD36,CLIC1,CLU,COL1A1,EIF4A1,FHL1,FN1,ITGB1,LMCD1,MIF,MYH11,MYH9,RAC1,RHOA,RNH1,SERPINC1,SOD2,TAGLN2,VTN,VWF
SLC27A2	transporter	Activated	2.801	6.58E-12	ACAA2,ACADM,ACOT1,ACSL1,ALDH1A1,CD36,CPT2,CRAT,ECI1,ETFDH,FITM1,HADHA,HADHB,ME1,SLC25A20
ZEB1	transcription regulator	Activated	2.781	3.41E-04	ALDH1A1,COL1A1,COL1A2,COL3A1,EHD1,FASN,FN1,PKM,RPL30,S100A10,TF,TGFBI,VIM
IFNAR1	transmembrane receptor	Activated	2.779	1.70E-01	B2M,FN1,GPT,HLA-A,LAP3,LGALS3BP,PSME1,PSME2,SOD2,STAT1
MED1	transcription regulator	Activated	2.757	5.35E-04	AMBP,APOB,CFD,CLTC,EDF1,FABP4,FASN,HPRT1,IGLL1/IGLL5,MB,MYH7,NCL,NID2,PLIN1,SYNPO2,TNNC1,TNNI1,TNNT1,VDAC1
MRTFB	transcription regulator	Activated	2.737	1.72E-13	ABLIM1,ACTA1,ACTA2,ACTB,CALD1,CAVIN2,CMA1,COL1A1,COL3A1,COL6A3,CPA3,CTSG,DNAJB4,EZR,FHL1,FLNA,FN1,HLA-A,ILK,ITGB1,LMNA,MYH10,MYH11,MYH9,MYL9,POSTN,S100A8,S100A9,SORBS1,SYNPO2,TAGLN,TPM1,VCL
SKP2	other	Activated	2.737	2.93E-04	FBP1,MYH2,MYH6,PHB2,RHOA,S100A4,SLC2A1,VIM
C1QA	other	Activated	2.734	1.88E-04	B2M,C3,C4A/C4B,HLA-A,S100A10,SERPINA3,SERPING1,VIM
IFNG	cytokine	Activated	2.733	3.00E-09	A2M,ACTA2,ACTB,AGT,ALDH1L1,ATP1B1,ATP2A2,AZGP1,B2M,C3,C4A/C4B,CAPN1,CAPN3,CAT,CAV1,CD36,CFH,CLIC4,COL1A1,COL1A2,CORO1A,COX4I1,CP,CRABP1,CSE1L,CTSD,CYB5A,DCN,EEF1A1,ENO1,ERAP1,FABP5,FAH,FASN,FBP1,FGG,FN1,FTL,GBP1,GC,GNAI2,GNB4,GPT,HLA-A,HLA-B,HLA-DRB1,HP,HSPA1A/HSPA1B,HSPA5,HSPA8,HSPB1,HSPG2,IDH1,IGHG1,IGHM,ITGB1,KCTD12,LAMB2,LAMC1,LDHA,LGALS3,LGALS3BP,MIF,MYH10,MYH7,MYH9,PDHA1,PEA15,PFKL,PHB2,PKM…
PKC (family)	group	Activated	2.728	7.53E-04	ACAT1,ACTA2,APOA1,CD36,COL1A1,COL3A1,DMD,FABP4,FN1,HSP90B1,HSPA5,ITGB1,MAOB,MAPK1,P4HB,S100A1,S100A8,TAGLN
IRF2	transcription regulator	Activated	2.714	1.38E-06	ARCN1,B2M,CES1,CLIC1,ERAP1,FGA,FGB,FGG,GBP1,HLA-B,IDH1,MYH9,PSMB8,PSME1,PSME2,RRBP1,TAPBP,TPM1
RBPJ	transcription regulator	Activated	2.714	2.61E-01	ALDOC,B2M,CAPN1,CLU,CORO1A,FDPS,HLA-A,PRKAR2A,PSMB8,SLC2A1,TPPP3
STAT1	transcription regulator	Activated	2.705	3.29E-04	A2M,AGT,APOA1,APOE,B2M,C3,C4A/C4B,CAND2,CAPN1,COL1A1,COL3A1,FGA,FGB,FN1,GBP1,HBG1,KCTD12,MYH7,PSMB8,PSME1,PSME2,S100A10,SAMHD1,SERPINA3,SERPING1,STAT1,THBS4,TYMP,VWF,WARS1
GCK	kinase	Activated	2.646	9.94E-06	ACADM,ATP5F1A,ATP5F1C,CPT2,ECHS1,FASN,FH,HADH
SLC22A5	transporter	Activated	2.646	7.33E-05	ACADM,ACADVL,COL3A1,HADH,HADHB,STAT1,TGFBI
Hmgn3	other	Activated	2.63	6.88E-07	AHSG,AMBP,APOA1,AZGP1,FGA,KNG1,SERPINA1,SERPINH1,TTR
STING1	ion channel	Activated	2.621	3.88E-01	HLA-A,HSPA5,PNP,PSMB8,S100A9,SAMHD1,SERPING1,STAT1
TREM2	transmembrane receptor	Activated	2.611	3.66E-03	B2M,CD36,CYCS,FABP4,FABP5,HLA-A,LGALS1,LGALS3
LIN28A	other	Activated	2.607	4.52E-03	COL1A1,COL1A2,FASN,FUS,H2AX,TAGLN,VIM
IFNAR (family)	group	Activated	2.607	6.62E-02	B2M,C3,HLA-A,LGALS3BP,PSMB8,STAT1,TAPBP
PI3K (complex)	complex	Activated	2.559	9.51E-02	COL1A1,CTSD,FABP5,FBLN5,FN1,ITGB1,LASP1,LSP1,MT-CO1,NCL,POSTN,PRDX2,SAMHD1,TAGLN,TYMP
NFYC	transcription regulator	Activated	2.53	2.45E-16	ACTN2,ALB,CKM,COL1A1,COL1A2,LMOD3,MYBPC1,MYBPH,MYH8,MYL1,MYL11,MYOM1,MYOM3,MYOT,NPR1,PYGM,SRL,TNNC1,TNNT3,UNC45B,YBX3
USF2	transcription regulator	Activated	2.526	1.78E-04	ACTN4,AGT,APOC3,B2M,CPT1B,FASN,LGALS3BP,MYH9,PRKAR1A,SPEG
HTT	transcription regulator	Activated	2.517	1.24E-36	ACADM,ACSL3,ACTA1,ACTA2,ACTN2,ACYP2,AGT,AKAP12,ALDOA,ALDOC,APOA1,APOE,ATP2A2,ATP5F1A,ATP5F1B,ATP5PO,B2M,BCAP31,CAMK2B,CANX,CAST,CAVIN3,CBR1,CKB,CKM,COL18A1,COL6A1,COL6A3,COX4I1,COX7B,CTSD,CYC1,CYCS,DBNL,DCN,DLST,DNAJA2,ECI1,EEF1A1,ENO2,ENO3,FASN,FDPS,FHL1,FN1,GAPDH,GLO1,GLUD1,GPD2,GPI,GPX3,GSN,HBA1/HBA2,HSPA5,HSPA8,HSPA9,ITGB1,LDHA,LDHB,MDH2,MFAP4,MT-CO3,MT-CYB,MYH1,MYL1,MYL2,NDUFA11,NDUFA12,NDUF…
TCF7L2	transcription regulator	Activated	2.512	4.07E-03	ACSL1,ACSL3,ADD1,ANXA1,APOD,ARHGDIB,ASPH,BIN1,CAP1,CSRP1,FABP4,FBP1,FBP2,FH,FN1,GSN,HSPA2,IDH1,ILK,KIF5B,ME1,PTPN11,RAP1A,RHOA,SRSF1,TNS1,VIM
BRD4	kinase	Activated	2.5	1.84E-02	ABLIM1,ACTA2,ALDH1B1,AMPD1,COL1A1,COL1A2,FBN1,FN1,HBD,IGLL1/IGLL5,ITGB1,RAC1,TUBB
RORC	ligand-dependent nuclear receptor	Activated	2.481	6.17E-11	ALDOA,APOA4,ATP1B1,CD36,CKMT2,COL1A2,COL3A1,CS,ENO1,GLUD1,GOT1,GOT2,GPI,GSTM2,IDH2,IDH3A,LDHA,MDH1,MDH2,ME1,MGST3,PGAM1,PGK1,PKM,S100A8,S100A9,SDHB,SDHC,TPI1
miR-541-5p (miRNAs w/seed AGGGAUU)	mature microRNA	Activated	2.449	6.68E-07	CS,CYCS,GPD2,NDUFS1,SAR1B,SLC25A20
miR-409-3p (miRNAs w/seed AAUGUUG)	mature microRNA	Activated	2.449	1.30E-06	CS,CYCS,GPD2,NDUFS1,SAR1B,SLC25A20
miR-344d-3p (and other miRNAs w/seed AUAUAAC)	mature microRNA	Activated	2.449	2.34E-06	CS,CYCS,GPD2,NDUFS1,SAR1B,SLC25A20
miR-299a-3p (and other miRNAs w/seed AUGUGGG)	mature microRNA	Activated	2.449	2.34E-06	CS,CYCS,GPD2,NDUFS1,SAR1B,SLC25A20
miR-411-5p (and other miRNAs w/seed AGUAGAC)	mature microRNA	Activated	2.449	2.34E-06	CS,CYCS,GPD2,NDUFS1,SAR1B,SLC25A20
miR-543-3p (and other miRNAs w/seed AACAUUC)	mature microRNA	Activated	2.449	3.97E-06	CS,CYCS,GPD2,NDUFS1,SAR1B,SLC25A20
miR-431-5p (and other miRNAs w/seed GUCUUGC)	mature microRNA	Activated	2.449	3.97E-06	CS,CYCS,GPD2,NDUFS1,SAR1B,SLC25A20
SURF1	enzyme	Activated	2.449	6.43E-06	COX4I1,CPT2,MT-CO1,MT-CO2,SDHA,VDAC1
miR-127-3p (miRNAs w/seed CGGAUCC)	mature microRNA	Activated	2.449	6.43E-06	CS,CYCS,GPD2,NDUFS1,SAR1B,SLC25A20
miR-487b-3p (miRNAs w/seed AUCGUAC)	mature microRNA	Activated	2.449	9.98E-06	CS,CYCS,GPD2,NDUFS1,SAR1B,SLC25A20
miR-379-5p (and other miRNAs w/seed GGUAGAC)	mature microRNA	Activated	2.449	9.98E-06	CS,CYCS,GPD2,NDUFS1,SAR1B,SLC25A20
miR-433-3p (miRNAs w/seed UCAUGAU)	mature microRNA	Activated	2.449	1.50E-05	CS,CYCS,GPD2,NDUFS1,SAR1B,SLC25A20
miR-381-3p (and other miRNAs w/seed AUACAAG)	mature microRNA	Activated	2.449	2.18E-05	CS,CYCS,GPD2,NDUFS1,SAR1B,SLC25A20
miR-495-3p (and other miRNAs w/seed AACAAAC)	mature microRNA	Activated	2.449	4.29E-05	CS,CYCS,GPD2,NDUFS1,SAR1B,SLC25A20
WNT1	cytokine	Activated	2.449	1.23E-01	ACADM,ACTA2,COL3A1,EEF1A1,EIF4G1,FASN,FN1,TJP1
IKBKG	kinase	Activated	2.433	3.67E-03	ACTA1,ATP2A2,C3,CLU,CP,DCN,GPT,HLA-A,MYH6,MYH7,OGN,SOD3
MMP3	peptidase	Activated	2.433	1.61E-01	RAC1,SFPQ,SRSF1,SYNCRIP,VIM,YBX1
CA9	enzyme	Activated	2.426	5.75E-16	ALDOA,ATP5F1A,ATP5F1B,ATP5F1C,ATP5F1D,ATP5ME,ATP5MG,ATP5PD,ATP5PF,ATP5PO,CYC1,ENO1,LDHA,PGK1,UQCRC1,UQCRC2,UQCRH
COLLAGEN TYPE I (complex)	complex	Activated	2.425	6.66E-04	ACTA2,APOE,COL1A1,F13A1,FN1,ITGB1,RAC1,S100A10,VIM
Brd4	kinase	Activated	2.424	4.21E-08	ACTA2,ALDOA,APCS,COL1A1,COL1A2,COL3A1,COL6A3,ENO1,GPI,HBA1/HBA2,LGALS3,PGAM1,PGK1,PKM,SLC2A1,SLC4A1,SPTA1,TAGLN
NR1H3	ligand-dependent nuclear receptor	Activated	2.415	2.18E-03	ACSL3,ACTA2,APCS,APOA1,APOC3,APOD,APOE,ASPN,CAT,FASN,FBP1,FDPS,FUS,GPT,GPX3,LSP1,MFGE8,MIF
CFB	peptidase	Activated	2.414	4.64E-04	ACTA1,C3,C4A/C4B,C5,FASN,HSPA5,MYH6
LIMS1	other	Activated	2.412	3.97E-06	ILK,ITGB1,PARVA,RSU1,SLC2A1,TJP1
GATA6	transcription regulator	Activated	2.407	8.15E-06	ACTA2,C4A/C4B,CAT,CAV1,COX5A,DLD,DLST,FH,GPI,GPX3,HBA1/HBA2,LAMB2,LDHB,MYH11,MYH6,MYH7,MYH9,PGK1,SOD2,SUCLA2,TAGLN,TNNC1
IL27	cytokine	Activated	2.402	7.84E-02	B2M,GBP1,HLA-A,HLA-B,HLA-DPA1,PLG,PSMB8,PSME1,SAMHD1,SERPINF1,SPTBN1,STAT1,VIM
MDK	growth factor	Activated	2.401	2.06E-03	ACTA2,LGALS1,S100A6,S100A8,S100A9,TAGLN
KDM6A	enzyme	Activated	2.4	4.52E-03	ALB,ARHGDIB,COL1A1,ENO3,GC,TTR,VTN
ERK (family)	group	Activated	2.387	3.09E-03	ACTA2,ACTN1,AGT,BGN,CAV1,CLU,COL1A1,COL3A1,DPYSL2,FABP4,FN1,GOT1,LAMB1,POSTN,SLC2A1,SPTBN1,STAT1,TYMP
PDGF (family)	group	Activated	2.384	6.43E-06	CALR,COL3A1,FN1,P4HB,PDIA3,VIM
STAT3/STAT3 (complex)	complex	Activated	2.375	1.37E-04	A2M,APCS,CD36,FGA,FGB,FGG,FTL,SERPINA3,SOD2
PLG	peptidase	Activated	2.373	3.13E-04	CAV1,CLIC4,COL1A1,MFGE8,MIF,PLG,RAC1,RALA,RHOA,VDAC1
FGF7	growth factor	Activated	2.368	3.48E-04	ACTA2,ADSL,APRT,COL1A1,FABP5,FASN,HPRT1,S100A10,S100A8,STAT1
RETNLB	other	Activated	2.354	2.42E-05	ACTA2,CAMK2B,COL1A1,COL1A2,FABP4,FN1,LMNB1,MSN,STOM,THBS4,TINAGL1,TNNC1
TNF	cytokine	Activated	2.336	4.13E-15	A2M,ACADM,ACADS,ACADVL,ACSL1,ACSL3,ACTA1,ACTA2,ACTB,AGT,AK2,AKAP12,AKR1B1,ALAD,ALB,ANXA1,AOC3,APCS,APOA1,APOE,ARF4,ARHGDIB,ATP2A2,ATP5PF,B2M,BCL2L13,BGN,C3,C4A/C4B,C5,CA2,CALR,CAT,CAV1,CAVIN3,CD36,CDC42,CFD,CFL1,CKM,CLIC4,CLU,CMBL,COL15A1,COL1A1,COL1A2,COL3A1,COX4I1,CP,CPA3,CPT1B,CPT2,CTSD,DBI,DCN,DDT,DMD,ECH1,EHD1,FABP4,FABP5,FASN,FDPS,FGG,FN1,FSCN1,GATD3/LOC102724023,GBP1,GNAI2,GNB4,GPD2,GSTM2,…
SUCNR1	G-protein coupled receptor	Activated	2.331	2.65E-13	ACTA2,COL1A1,COL1A2,COL3A1,ITGB1,LAMA2,LAMA5,LAMB1,LAMB2,LAMC1,MYH1,MYH4
IGF2BP1	translation regulator	Activated	2.331	1.55E-08	ACTB,COL14A1,COL1A1,COL1A2,COL6A2,COL6A3,HBB,HBD,LGALS1,LUM,MIF,SERPINH1
HMG20A	transcription regulator	Activated	2.331	5.45E-04	ADRM1,ALDOC,ATP2A2,CLU,DCN,FASN,FDPS,FLNA,LSS,NIBAN1,POSTN,TAGLN
MRTFA	transcription regulator	Activated	2.317	6.66E-16	ABLIM1,ACTA1,ACTA2,ACTB,ALDOA,ARPC1B,CAVIN2,CMA1,COL1A1,COL3A1,COL6A3,COX7A1,CPA3,CTSG,DNAJB4,EZR,FABP3,FHL1,FLNA,FN1,HLA-A,ILK,ITGB1,LMNA,MYH10,MYH11,MYH9,MYL9,PFN1,PFN2,RAC1,S100A8,S100A9,SORBS1,STAT1,SYNPO2,TAGLN,VCL
CASR	G-protein coupled receptor	Activated	2.309	2.90E-03	GNAI2,H2AZ1,IQGAP1,LGALS1,NDUFV2,RAC1,S100A8,S100A9,SERPINA1,TXN,VCL,ZYX
NFKB (complex)	complex	Activated	2.294	1.76E-03	A2M,ACTA2,AGT,ALDH1B1,APOE,ATP2A2,C3,CAMK2D,CAPNS1,CAV1,CAV3,CD36,CLU,COL18A1,COL1A2,COQ7,ERAP1,FABP5,FGG,FN1,HLA-A,HSPA9,HSPB1,IGHG3,IGLL1/IGLL5,ITGB1,LSP1,MT-CO2,PEA15,PRKACA,SCFD1,SERPINA3,SLC2A1,SOD2,SOD3,VIM,XRCC5,XRCC6
LGALS1	other	Activated	2.294	8.08E-02	ACTA2,COL1A1,FN1,IGHM,LGALS1,LGALS3
C5AR1	G-protein coupled receptor	Activated	2.26	3.66E-03	ATP2A2,C3,C5,CD36,COL1A1,COL1A2,DCN,HSPA5
NTRK1	kinase	Activated	2.244	2.84E-09	A1BG,AHNAK,APOE,CALR,CAMK2D,CANX,CAVIN1,COL1A1,COL1A2,COL3A1,COL6A3,EIF4A1,GNB4,H2AX,HSP90B1,HSPA5,JSRP1,LGALS1,LSP1,MAOB,MYL9,NPR1,P4HB,PDIA3,PDIA6,PGAM2,POSTN,PPIB,S100A6,SERPINH1,SOD2,TMOD1,TNNT1,WARS1
CEBPA	transcription regulator	Activated	2.236	1.00E-11	A2M,ACSL1,ACTA2,ADH1B,AGT,AKAP12,AKR1B1,AKR1C1/AKR1C2,AKR1C3,ALB,ANXA1,APOA4,APOB,APOC3,BIN1,C3,CA2,CDC37,CFD,COL1A1,COL1A2,COPS5,COX4I1,CYCS,EDF1,EEF1A2,EPHX1,FABP4,FASN,FHL1,GAPDH,GBP1,GLRX,HBD,HLA-B,HP,HSPA5,LGALS1,MT-CO1,PFN2,PGD,PLIN1,S100A8,S100A9,SERPINF1,SOD2,TAGLN,VCL,VIM
HK2	kinase	Activated	2.236	6.26E-04	MT-CO2,NDUFB8,SDHB,UQCRC2,VIM
CDH11	other	Activated	2.236	3.93E-03	AGT,LAMA5,RAC1,SERPINA1,TJP1
GABPA	transcription regulator	Activated	2.236	5.93E-03	AKR1C3,COX4I1,FASN,PRKDC,SOD3,XRCC5,XRCC6
PTCH1	transmembrane receptor	Activated	2.236	8.50E-03	ACTA1,MYH1,TNNI2,TNNT1,TNNT3
NSUN6	enzyme	Activated	2.236	1.06E-02	CAVIN2,FLNA,FSCN1,MARCKS,TNS1
TEAD2	transcription regulator	Activated	2.236	3.09E-02	CALD1,COL3A1,POSTN,TAGLN,TPM1
HSP70 (family)	group	Activated	2.236	8.60E-02	ACTA2,COL1A1,FASN,GAPDH,PKM
PIN1	enzyme	Activated	2.236	1.60E-01	COL3A1,FASN,FN1,HSPA5,PHB1
FEV	transcription regulator	Activated	2.236	1.83E-01	ANXA2,ITGB1,PYGB,VIM,VTN
ANGPT2	growth factor	Activated	2.233	4.15E-11	ACTA1,ACTA2,AGT,CALR,CAT,COL18A1,COL1A1,COL1A2,COL3A1,DBNL,DNAJB4,FN1,GSTT1,HSPA1A/HSPA1B,HSPA2,HSPA5,MAPK12,MFGE8,MIF,MYH6,MYH7,P4HB,PDIA3,PDIA6,PLG,POSTN,SERPING1,SOD2,SOD3,ST13,VIM
HOXA4	transcription regulator	Activated	2.231	1.10E-04	ACTA2,ITGB1,MYH11,TAGLN,TAGLN2
miR-2392 (miRNAs w/seed AGGAUGG)	mature microRNA	Activated	2.222	2.51E-06	MT-CO1,MT-CO2,MT-CYB,MT-ND2,PKM
SSBP1	other	Activated	2.219	1.90E-05	COX4I1,FGA,NDUFS1,SDHC,UQCRC1
GLIS1	transcription regulator	Activated	2.219	7.57E-03	APOD,COL1A2,COL6A2,FBLN5,S100A9
APC	enzyme	Activated	2.219	2.22E-02	APOB,B2M,CLU,CS,FH,HADHB,LAMB1,MAOB,MDH2,OGDH,SDHB,SUCLG1,TJP1
SENP3	peptidase	Activated	2.219	2.45E-02	HLA-A,SAMHD1,STAT1,TYMP,WARS1
FGFR3	kinase	Activated	2.219	2.45E-02	COL1A1,COL3A1,FN1,HSPA5,VIM
IFNA2	cytokine	Activated	2.215	8.69E-03	ANXA1,B2M,BAG3,CAV1,CYB5A,GBP1,GOT1,HLA-A,HLA-B,HLA-DRB1,LGALS3BP,MT-ATP6,MT-CO2,MYH2,PSME1,SAMHD1,STAT1
ARHGAP5	enzyme	Activated	2.213	5.48E-06	ACTA2,COL1A1,COL3A1,COL6A1,FN1
KCNIP3	transcription regulator	Activated	2.213	1.23E-01	ACTA2,AOC3,COL1A1,COL1A2,DDT
PIM1	kinase	Activated	2.208	3.64E-03	AKR1C1/AKR1C2,ALB,APOA4,ATP2A2,CAV2,ITIH1,SERPINA1,TTR,VCP
ATM	kinase	Activated	2.207	1.94E-02	ACTB,ADH5,CLU,FN1,H2AX,PSME2,XRCC5
C5	cytokine	Activated	2.2	4.69E-01	ACTA2,APCS,C5,FN1,HSPA5
FNIP1	other	Activated	2.191	2.87E-04	MB,MYH7,TNNC1,TNNI1,TNNT1
H19	other	Activated	2.19	1.46E-03	ACTA2,CDC42,COL3A1,PHB1,RHOA
ITGB5	other	Activated	2.186	1.55E-04	COL1A2,PRKDC,VTN,XRCC5,XRCC6
EBI3	cytokine	Activated	2.186	4.67E-02	B2M,HLA-A,HLA-B,HLA-DPA1,STAT1
SOST	other	Activated	2.184	1.63E-06	ACADS,ACADVL,CA2,CD36,FABP4,FASN,HADHA,PLIN1,SOD2
SMAD2	transcription regulator	Activated	2.183	1.25E-03	ACTA2,BGN,CES1,COL1A2,COL3A1,FN1,ITGB1,RAC1,TPM1,TPM2,TPM3,VIM
IPMK	kinase	Activated	2.182	6.08E-09	ACTA2,ACTB,CAPNS1,CORO1A,CSRP1,FLNA,FLNC,ITGB1,MYL6,MYL9,PDLIM5,PFN1,RHOA,TAGLN2
S100A4	other	Activated	2.178	2.54E-04	ACTA2,CLIC4,COL1A1,FN1,S100A8,S100A9,TJP1,VIM
FGF2	growth factor	Activated	2.172	8.75E-07	ACTA2,AGL,AKR1B1,ALB,B2M,BGN,CAPZA2,CAV1,COL1A1,COL1A2,COL3A1,DCN,ENO1,FABP4,FAH,FBN1,FLNA,FN1,GBP1,ITGB1,LAMB1,LMNA,MACROD1,MIF,NES,PGK1,PRKDC,S100A10,S100A4,S100A8,SERPINA1,SLC2A1,STOM,TAGLN,TF,VIM,VWF,XRCC5,XRCC6,YWHAQ,YWHAZ
AKT2	kinase	Activated	2.17	6.29E-02	ACTA2,ITGB1,MYH11,RAC1,VIM
EGFR	kinase	Activated	2.158	4.15E-17	ACTA1,ACTA2,ACTB,ACY1,ANXA1,ARHGAP1,BZW2,CAPZA2,CAV1,CCT5,CMA1,COL1A1,COL3A1,COL6A1,COL6A2,CUL5,EHD1,EIF4A1,EPB41L2,ERAP1,FASN,FBLN2,FBN1,FN1,GBP1,HNRNPA1,HNRNPA2B1,HNRNPD,HNRNPK,HP,HSP90B1,HSPA5,HSPB1,KPNB1,LAMA4,LAMB1,MARCKS,MT-CO2,NCL,NDUFB8,PDLIM5,PDLIM7,PKM,POSTN,PPIA,PRKAR1A,PRKDC,PSMB2,PSMB5,PSMB6,PSMB7,RPN1,SDHB,SERBP1,SERPINA3,SLC2A1,SRSF1,TNNT3,TNXB,TUBA4A,TUBB4B,UQCRC2,VCL,VIM,XRCC5,XR…
FASN	enzyme	Activated	2.158	3.07E-03	ACTA2,CAV1,CD36,CFD,FABP4,FASN,RBP4,VIM
BMPR2	kinase	Activated	2.157	1.15E-03	CLIC4,EHD2,FN1,KIF5B,MAPK1,MSN,RAB11B,RAB21
HSF2	transcription regulator	Activated	2.138	5.47E-08	CCT2,CCT3,CCT4,CCT5,CLU,HSPA1A/HSPA1B,HSPB1,PSMB2,PSMB5,PSMD3,TXN
ALOX5	enzyme	Activated	2.138	5.19E-01	AKAP12,ALDH1L1,CD36,CRAT,HSPA1A/HSPA1B,LAMA4,LSP1,MYL1,MYL2,NDUFS3,PDLIM5,S100A4,S100A8,SERPINF1
NCOA1	transcription regulator	Activated	2.137	4.17E-02	AGL,ALDOA,APOA4,C3,FABP4,GYG1,ILK,PHB2,SLC2A1,SORBS1
CX3CR1	G-protein coupled receptor	Activated	2.121	1.72E-01	ANXA5,CD36,GSTO1,H3-3A/H3-3B,MFGE8,PDHB,SFPQ,TF,TPM3
CNR1	G-protein coupled receptor	Activated	2.111	1.75E-02	APOE,ATP5PD,CAT,COX4I1,FASN,GLO1,HAGH,HPRT1,RAC1,S100A6,TJP1
ATF4	transcription regulator	Activated	2.107	2.29E-05	AMPD1,APOE,ATP1A2,CALR,CANX,CAST,CSRP3,FASN,FN1,GYS1,HSP90B1,HSPA5,LGALS3,NAPA,NARS1,NID2,PRKDC,SERPINF1,SOD2,TKT,WARS1
IL13	cytokine	Activated	2.095	4.22E-04	ACADVL,ACSL1,ACTA2,ASPN,BZW2,C3,CA2,CAPN2,CD36,COL18A1,COL1A1,COL1A2,COL3A1,COL6A2,CP,EZR,F13A1,FABP4,FAM162A,FGG,FN1,GNAI2,GPX3,GSN,POSTN,RHOA,S100A8,SERPINA1,SERPINF1,TNS1,TNXB,TPSAB1/TPSB2
FOS	transcription regulator	Activated	2.089	2.37E-10	A2M,AGT,AKR1C3,ANKRD2,ANXA4,C3,C5,CA2,CAMK2D,CAPN2,CAST,CAT,CFD,CLU,COL18A1,COL1A1,COL6A1,CRABP1,CYCS,EEA1,ENO1,EZR,FABP4,FASN,FBN1,FGA,FN1,HBA1/HBA2,HLA-B,HSP90B1,HSPA5,ITGB1,KIF5B,KLHL41,LGALS3,LGALS3BP,MYH6,MYH9,NDUFS7,NPLOC4,PFN1,PGAM2,RBBP4,RNH1,RPS18,S100A10,S100A8,S100A9,TGFBI,TUBB,TXN,VIM,XPO1,YWHAZ
NRIP1	transcription regulator	Activated	2.086	1.06E-10	ACAA2,ACADM,ACO2,APOA1,CD36,COX7A1,CPT1B,CPT2,CRABP1,FABP3,FASN,HADHB,IDH3A,LDHB,PYGL,SDHB,SLC25A20
HDAC4	transcription regulator	Activated	2.062	1.23E-06	ACTA1,ACTA2,CACNA2D1,CAP2,CKM,CSRP3,DMD,LDHA,MAPK1,MYBPC2,MYH10,MYLK2,MYOM2,MYOT,MYOZ1,PPP3CA,SGCG,SLC2A1,TAGLN
FN1	other	Activated	2.057	2.18E-13	ACTA2,ACTN4,ACTR2,ADD1,APOE,CANX,CAPN2,CCT4,CLIC4,COL1A1,COPS5,CORO1A,CTSD,EIF2S3,FERMT2,FLNA,FN1,GDI2,HLA-B,ITGB1,MARCKS,NES,PRKAR1A,RBBP4,RDX,SDHC,SLC2A1,TAGLN,TLN1,VCL,VDAC1,VIM,YWHAZ,ZYX
ABCC8	transporter	Activated	2.04	8.28E-07	ACADM,ACADVL,CAT,CPT1B,MT-CO1,MT-CO3,SOD2
STAT3	transcription regulator	Activated	2.038	4.32E-08	A2M,ACTA2,AGT,AHSG,ALDH1A1,APOA4,C3,C5,CAMK2D,CAT,CFH,COL1A1,COL1A2,COL3A1,COPS5,CP,ENO2,FASN,FBN1,FERMT2,FGA,FGB,FGG,FN1,FSCN1,HBB,HBG1,HLA-A,HNRNPC,HNRNPD,HP,ITGB1,LDHA,LDHB,MT-ATP6,MT-CO1,MT-CO2,MT-CO3,MT-CYB,MT-ND1,MT-ND2,MYH7,NDRG2,NES,PFKL,PGK1,PHB1,PSMB5,PSMB8,S100A9,SERPINA1,SERPINA3,SLC16A1,SLC2A1,SOD2,STAT1,SYNPO,TAGLN,TNS1,VIM,WARS1
APP	other	Activated	2.035	4.40E-49	ACO2,ACTA1,ACTA2,ACTB,ACTN2,AIFM1,AK1,ALB,ALDOA,ALDOC,ANXA5,ANXA6,APOE,ARF4,ATP1A2,ATP1B1,ATP5F1A,ATP5F1B,ATP5F1C,ATP5F1D,ATP5PD,ATP5PF,BIN1,C3,C4A/C4B,CALR,CAMK2D,CANX,CAP1,CAPN1,CAST,CAT,CDC37,CDC42,CFH,CFL1,CFL2,CKB,CLIC1,CLTB,CLTC,CLU,COL18A1,COX4I1,COX5A,CP,CRABP1,CS,CTSD,CYCS,DBI,DCN,DPYSL2,DSTN,ECH1,EEA1,ENO1,ENO2,FABP3,FLNA,FN1,GALK1,GAPDH,GDI2,GOT2,GPI,HBA1/HBA2,HBG2,HINT1,HNRNPA1,HSPA1A…
TRAP1	enzyme	Activated	2.035	1.30E-12	AK3,ANXA1,ATP5F1A,ATP5F1D,ATP5ME,BCL2L13,CHCHD3,COPS5,COQ10A,COX5A,COX5B,GAPDH,HIBADH,ITGB1,LDHA,LSS,NDUFA11,NDUFB4,NES,PKM,SLC2A1,SRSF1
PI3K (family)	group	Activated	2.025	2.46E-03	ACTA2,AKR1C1/AKR1C2,CAT,CTSD,FASN,FDPS,HSPA5,ITGB1,PKM,SLC2A1,TJP1
GNA12	enzyme	Activated	2.013	9.41E-05	ACTA2,CFL2,EZR,IQGAP1,MYH11,PSMB5,RDX,RHOA,TAGLN,VCL,VIM
CD44	other	Activated	2.008	3.67E-11	ACTA1,ACTA2,ACTB,ALDH1A1,ALDOA,ALDOC,BGN,CALR,CD36,CLU,COL18A1,COL1A1,COL3A1,EMILIN1,ENO1,ENO2,FASN,FN1,LAMB1,LAMC1,LGALS1,LGALS3,PFKL,PFKM,PGAM1,PGK1,PKM,SERPINA1,SLC2A1,STAC3,VCP,VIM,ZYX
EIF2AK4	kinase	Activated	2.007	2.48E-03	ATP2A2,CAT,CD36,FASN,PDHB,PYGL,SOD2
CCN2	growth factor	Activated	2.002	3.88E-02	ACTA2,CAVIN2,COL1A1,DCN,EMILIN1,ENO1,FN1,ILK
FNDC5	other	Activated	2	1.19E-11	ATP1B1,ATP2A1,CACNA1S,CACNA2D1,CACNB1,CAMK2B,CAPN3,CASQ1,COL1A1,FABP4,HSPA5,JPH2,JSRP1,PACSIN3,RYR1,SRL,STAC3
CACNA1C	ion channel	Activated	2	6.36E-08	ACTA2,ANXA2,CAV1,COL14A1,ENO1,POSTN,PRKACA,S100A10
ADAM17	peptidase	Activated	2	7.18E-06	ACTA1,AHNAK,ANXA2,CAVIN1,CLIC1,COL3A1,EHD2,FN1,HSPB1,ITGB1,LASP1,MYH7,MYH9,PEA15,PGD,TF,ZYX
Snhg20	other	Activated	2	2.01E-05	ACTA2,COL1A1,FN1,LGALS3
CHIT1	enzyme	Activated	2	8.88E-05	ACTA2,COL1A1,FN1,VIM
SYT11	transporter	Activated	2	2.52E-04	CAVIN1,EHD2,THBS4,VIM
LTBP2	other	Activated	2	3.85E-04	CD36,FABP4,FASN,LMNA
LAMININ5 (complex)	complex	Activated	2	5.62E-04	COL1A2,FN1,PGRMC2,S100A10
SEMA7A	transmembrane receptor	Activated	2	7.04E-04	CD36,COL1A1,COL1A2,COL3A1,FASN,FN1
ALDH1A1	enzyme	Activated	2	2.95E-03	ACADM,CPT1B,FABP4,FASN
PREX1	other	Activated	2	3.63E-03	LAMB1,LMNA,RAC1,VCL
PTPN3	phosphatase	Activated	2	6.31E-03	COL1A1,FN1,TAGLN,TGFBI
TNFAIP6	other	Activated	2	8.68E-03	ACTA2,ITIH1,ITIH2,VIM
NCOR/LXR/RXR/OXYSTEROL/9 CIS RA (complex)	complex	Activated	2	1.01E-02	APOA4,APOE,CD36,FASN
ATP7B	transporter	Activated	2	1.18E-02	CP,FABP5,FASN,FDPS,LSS
IL23A	cytokine	Activated	2	1.44E-02	HP,HPX,S100A8,S100A9,STAT1
IL17RA	transmembrane receptor	Activated	2	4.48E-02	APOE,CD36,S100A8,S100A9
PTX3	other	Activated	2	5.63E-02	COL1A1,COL1A2,COL3A1,FN1
AHSG	other	Activated	2	6.05E-02	AKR1C3,COL1A1,COL3A1,CPT1B
TRAF3IP2	enzyme	Activated	2	1.18E-01	AGT,COL1A1,COL3A1,POSTN,S100A8
GRIN1	ion channel	Activated	2	1.87E-01	COL1A1,DCN,FN1,LUM
OTX2	transcription regulator	Activated	2	1.87E-01	A2M,TF,THBS4,TTR
PRKD1	kinase	Activated	2	2.38E-01	CKM,CKMT2,MYH1,MYH2
CHD8	enzyme	Activated	2	2.61E-01	ESYT1,TUBA1C,TUBB4B,YWHAZ
JAK1	kinase	Activated	2	2.76E-01	CAPN1,HLA-A,STAT1,TF
NR4A1	ligand-dependent nuclear receptor		1.997	2.00E-38	ACO2,ACTA1,ACTA2,AKR1C1/AKR1C2,ALDOA,APOB,APOD,APOE,ATP5F1A,ATP5F1B,ATP5MC3,ATP5PF,CAV3,CD36,COL1A1,COL1A2,COL6A1,COL6A2,COX6B1,DLAT,DLD,DLST,ENO1,ENO2,ENO3,FABP4,FASN,FBP1,FBP2,FN1,GPI,GYS1,IDH2,IDH3A,ITGB1,MDH1,MDH2,NDUFA10,NDUFA6,NDUFA7,NDUFB3,NDUFB4,NDUFB7,NDUFS1,NDUFS6,NDUFS7,NDUFS8,NOL3,OGDH,PDHA1,PDHB,PDIA3,PEBP1,PFKL,PFKM,PGAM2,PGK1,PGM1,PHKA1,PHKB,PHKG1,PYGM,SDHC,SUCLA2,SUCLG1,TAGLN2,TAL…
TNFSF15	cytokine		1.996	8.36E-02	ACTA2,FN1,POSTN,VIM
KLF1	transcription regulator		1.988	1.58E-03	ALAD,HBB,HBG2,SERPINH1,SLC2A1,SLC4A1,SPTB
POSTN	other		1.987	9.38E-02	ACTA2,FN1,TNNI1,VIM
CREB3L2	transcription regulator		1.982	7.90E-04	ARF4,COPB1,HSPA5,SEC23A
NAA10	enzyme		1.982	1.08E-03	CKMT2,COX7A1,CPT1B,FABP3
PADI2	enzyme		1.982	1.32E-02	ACTA2,COL1A1,FN1,VIM
SRC (family)	group		1.982	3.33E-02	CD36,FN1,S100A4,STAT1,TJP1
CASP1	peptidase		1.982	6.93E-02	ACTA2,COL1A1,FASN,VIM
IL1R1	transmembrane receptor		1.982	1.80E-01	ACTA2,APCS,MYH11,ORM1
IFN (family)	group		1.982	2.53E-01	B2M,CFH,HLA-A,S100A8,STAT1,TYMP
IFNL1	cytokine		1.982	3.70E-01	GBP1,HLA-B,LGALS3BP,STAT1
LIMS2	other		1.981	2.01E-05	ILK,ITGB1,PARVA,TJP1
USP7	peptidase		1.98	1.73E-01	CD36,FLNA,P4HB,PTPN11
CSF2	cytokine		1.977	1.00E00	ACTA2,AKR1A1,ANXA1,C3,C4A/C4B,CFH,LCP1,LDHA,NACA,NDST1,RBBP4,SLC2A1,SOD2,TF,TGFBI,TPI1,TPM4,TPT1
FERMT2	other		1.976	2.36E-03	ACTA2,COL1A1,FASN,FN1
NR1H (family)	group		1.971	2.17E-02	ACSL3,AGT,ALDH1A1,APOD,APOE,ATP1B1,C3,CAV1,CPT2,FASN,PLIN1
MAPT	other		1.969	4.81E-58	A2M,ACAT1,ACO2,ACTA1,ACTB,ACTN1,ADD1,ALB,ALDH5A1,ALDOA,ANXA5,ANXA6,AP1B1,ARF4,ATP1A2,ATP1B1,ATP5F1A,ATP5F1B,ATP5F1C,ATP5F1D,ATP5PB,ATP5PD,ATP5PF,C3,C4A/C4B,CAMK2D,CANX,CAP1,CAPN1,CAPN2,CAST,CFL1,CFL2,CKB,CLTB,CLTC,CORO1A,COX4I1,COX5A,CP,CS,CTSD,CYCS,DBI,DCTN1,DLD,DPYSL2,DPYSL3,DSTN,DYNC1H1,ENO1,ENO2,EPHX1,FASN,FLNC,GAPDH,GDI2,GLO1,GOT2,HBA1/HBA2,HBG2,HINT1,HLA-A,HSPA1A/HSPA1B,HSPA5,HSPA8,HSPB1,LC…
DBI	other		1.969	1.85E-03	APOB,FASN,LSS,TSPO
DUSP10	phosphatase		1.969	3.63E-03	ACTA2,COL1A1,COL3A1,FN1
CREB3L1	transcription regulator		1.969	5.31E-03	COL1A1,COL1A2,HSP90B1,HSPA5
CCN4	other		1.969	8.68E-03	COL1A1,FN1,TJP1,VIM
SMAD2/3/SMAD4 (complex)	complex		1.969	7.39E-02	ACTA2,COL1A1,COL1A2,VIM
MKNK1	kinase		1.964	3.14E-09	ANXA2,ANXA5,BAG3,CAMK2B,CFH,CLU,CP,DCTN1,DPYSL3,EPB41L2,FLNA,HADHA,HSPA2,KCTD12,LAMB2,LAMC1,MAPK1,MAPK8IP3,PDLIM5,PREP,RNH1,SERPINH1,TAGLN,TF,VIM
SYVN1	transporter		1.964	7.68E-08	ACSL3,CAVIN1,DCTN1,FASN,GANAB,HLA-A,HNRNPM,HSPB1,IGHM,IGLL1/IGLL5,ITGB1,LDHB,LGALS3BP,MYOF,PFN1,RPN2,SLC16A1,SLC2A1,STOM,USP5,VIM
TCF1/3/4 (family)	group		1.964	2.01E-05	AHSG,ALB,AMBP,TTR
LCK	kinase		1.964	2.45E-01	ANXA1,RPL4,SFPQ,XPO1
WNT5B	other		1.961	2.36E-03	ACTA2,COL1A1,FN1,RAC1
NR2F1	ligand-dependent nuclear receptor		1.96	8.20E-04	ACADM,AGT,APOA1,APOA4,APOC3,CPT2,VIM,VTN
SNAI1	transcription regulator		1.956	5.69E-11	ACTN1,ACTR2,ACTR3,CDC42,CFL1,CFL2,COL1A1,COL1A2,DPYSL3,FASN,FLNA,FLNC,FN1,GSN,ITGB1,LASP1,NES,PEBP1,SERPINH1,TF,TJP1,TMOD1,TMOD4,TPM1,TPM3,TPM4,VIM
HSP90 (family)	group		1.954	2.19E-01	BAG3,CLU,COL3A1,FN1,HSPA1A/HSPA1B
DNMT1	enzyme		1.948	1.22E-01	ACTB,CAPN3,COX7C,FBN1,FN1,GSTM2,HBG2,MT-CO1,MYL6,SNRPD3,VIM
DDX3X	enzyme		1.947	4.64E-04	MAPK12,RAC1,RPLP1,RPS3,RPS5,RPSA,STAT1
Ren2	peptidase		1.945	2.87E-04	COL3A1,CYCS,GNAI2,MT-CO1,RAC1
CDK6	kinase		1.943	5.03E-04	ACTN2,AGT,ATP2A1,ATP5ME,ATP5PF,CD36,FABP4,FN1,HNRNPD,LRPPRC,MYH7,PYGM
IL6R	transmembrane receptor		1.942	1.62E-02	A2M,ACTA2,CD36,COL1A1,COL1A2,FN1,HP,SERPINA3
EHD1	other		1.941	3.63E-03	GYS1,HSP90B1,ITGB1,VIM
SOX9	transcription regulator		1.941	2.21E-01	ALDH1A1,COL1A1,COL3A1,FN1,MYH11,POSTN,S100A4
RIGI	enzyme		1.941	1.00E00	AHNAK,HLA-A,SERPING1,STAT1
SUMO2	enzyme		1.937	7.23E-04	AGT,CAV1,CAV2,HSPA8,PNP,TRIM28,XRCC5
ROCK2	kinase		1.937	7.64E-03	ACTA2,FABP5,FN1,MSN,S100A8,TAGLN,VIM
IRF1	transcription regulator		1.93	2.12E-01	ACTA2,B2M,ERAP1,FN1,PSMB8,PSME1,PSME2,SAMHD1,STAT1,TAPBP
SNAI2	transcription regulator		1.929	4.31E-04	CDC42,COL1A1,FN1,ITGB1,MYBPH,MYH7,MYOM3,NES,TAGLN,TNNC1,TNNC2,TNNI1,VIM
ERG	transcription regulator		1.928	2.21E-01	ACTN1,ADD1,ALB,DSTN,FHL1,FLNC,FLOT2,ILK,LAMA5,LAMB1,MYH8,PARVA,PTPN11,RHOA,RPL22,RSU1,VIM,VWF
GDNF	growth factor		1.922	4.04E-02	ACTB,DPYSL2,FN1,LGALS1,PRKACA,RPSA
CCL5	cytokine		1.914	2.20E-02	CAPN2,CDC37,MAPK1,PLEC,PNP,STAT1,TUBB4B
TRIM2	enzyme		1.912	6.24E-06	FTL,GPX3,ITGB1,NDUFB4,PRDX2,PTPA,TXN
CHROMR	other		1.912	2.79E-01	GBP1,LAP3,S100A8,SAMHD1,STAT1,TYMP,WARS1
mir-223	microRNA		1.905	1.91E-02	ACTA2,CD36,CTSG,CYB5A,H2AX,MYOF,NDRG2,POSTN,S100A6,S100A9,TGFBI
IL1B	cytokine		1.898	1.49E-07	A2M,ACTA2,AKR1B1,ALDH1A1,ANXA1,ANXA4,APCS,APOB,APOE,ATP2A2,B2M,BGN,C3,C4A/C4B,C5,CAT,CAV2,CLU,COL1A1,COL1A2,CP,DBI,DCN,EHD1,F13A1,FABP5,FGB,FGG,FN1,GBP1,GC,GYS1,H2AX,HLA-A,HP,HPRT1,HSPA1A/HSPA1B,HSPA5,HSPB1,HSPG2,IDH1,ITGB1,LAMB1,LCP1,LDHA,MIF,MT-CO2,MYH11,NIBAN1,ORM1,P4HB,PDHA1,PGAM1,PHB1,PHB2,POSTN,PSMB8,PSME2,RAN,RPSA,S100A10,S100A6,S100A8,S100A9,SERPINA3,SERPINF2,SERPING1,SERPINH1,SLC25A4,SLC…
IDH1	enzyme		1.89	1.04E-07	APOA1,APOE,CAV1,CFD,FABP4,FASN,FBP1,FBP2,FN1,GLUD1,GPT,PGK1,SERPINH1,SLC2A1,VIM
miR-494-3p (miRNAs w/seed GAAACAU)	mature microRNA		1.89	3.01E-06	CS,CYCS,GPD2,NCL,NDUFS1,SAR1B,SLC25A20
HSD11B1	enzyme		1.89	5.64E-06	AGT,APOA1,CPA3,CPT1B,FASN,FGA,LDHA,SDHA,SDHB
THEM6	other		1.89	1.37E-04	FDPS,HSP90B1,HSPA5,NIBAN1,P4HB,PDIA6,PRKAA2
FGF1	growth factor		1.874	3.99E-02	ACTA1,AKR1B1,ALB,APOE,CAVIN4,COX5A,PLG,POSTN,TTR
CALR	transcription regulator		1.862	1.06E-06	ATP2A2,CALR,COL1A1,COL1A2,COL3A1,FN1,HSPA5,MYL2,PPP2CA,TRDN,VCL
UBD	other		1.858	4.42E-03	ACOT1,ACSL1,EEF1A1,VIM
OGT	enzyme		1.844	2.31E-08	ACADM,ACO2,ATP2A2,COX6C,DLST,DTNA,FASN,NDUFA5,NDUFA6,NDUFA8,NDUFA9,NDUFB6,NDUFC2,NDUFS1,OGDH,PDHX,PSMB7,PSMD3,SUCLG1,UCHL1,VIM
IL5	cytokine		1.841	6.43E-10	A2M,ACAA2,AK3,ALDOA,ALDOC,ANXA2,ANXA6,ATP1B1,CISD1,CRIP1,ENO1,FAM162A,GALK1,HSP90B1,HSPA5,IGHG1,IGHM,LMNB1,LUM,NACA,PDIA6,PGM1,PKM,RAB21,RPN1,S100A4,S100A6,SFPQ,SLC2A1,SRI,TPI1,TPM4,VIM,ZYX
SDCBP	enzyme		1.836	5.89E-04	CDC42,PEBP1,RAC1,RHOA,TJP1,VIM
NOS2	enzyme		1.834	4.15E-12	ACTA1,ADH5,ATP2A2,AZGP1,CAV3,CFD,COX4I1,COX7A1,CP,CYCS,FABP4,FASN,GPT,IGHG1,ITGB1,ITIH4,LGALS3BP,MB,MYH6,MYH7,MYL2,MYL3,PRDX6,S100A8,SERPINA3,SERPINH1,TCAP,TKT,TNNC1,TNNT3
MAP2K1	kinase		1.812	6.93E-05	ACTA2,ALDH1L1,APOE,CAPN3,CKM,COL1A1,COL1A2,COL3A1,ENO1,ENO2,FASN,FLNA,HSPA5,ITGB1,LGALS3,MAOB,MYH2,NDUFA13,NDUFS1,NDUFS3,SERPINA1
C3AR1	G-protein coupled receptor		1.812	8.04E-03	C3,C5,COL1A1,COL1A2,DCN,HSPA5
POU2AF1	transcription regulator		1.798	3.24E-02	CDC37,HLA-A,IDH2,IGHG1,IGHM,LGALS1,RPL22,RPS3,S100A10
CHUK	kinase		1.79	2.12E-01	C3,CLU,COL18A1,CP,DCN,HLA-A,MYH1,MYH2,OGN,SOD3
GSN	other		1.787	7.78E-05	ACTA1,ACTA2,COL1A1,COL3A1,FN1,POSTN
IGE (complex)	complex		1.785	5.36E-05	ACTN1,ANXA1,ATP2A2,C3,CAPN2,CAV1,COL18A1,COQ7,CYCS,DUSP3,EMILIN1,ENO2,GSN,HBA1/HBA2,HSPA9,IRAG2,LAMA5,MIF,NAPA,PEA15,PEBP1,PFN1,SNRPD3,TPM3,TPPP3,TUBB6,VIM
NGF	growth factor		1.785	5.05E-02	A2M,AGL,ANXA2,CAV1,CAV2,EEF1A1,FAH,MACROD1,MAPK8IP3,MT-CO1,PLG,RAC1,RACK1,STOM,TXN
CTSB	peptidase		1.782	7.33E-05	ACTA2,COL1A1,H2AX,PRKDC,RAC1,XRCC5,XRCC6
ERN1	kinase		1.781	2.58E-08	ACTA2,ARF4,ATP2A2,COL6A1,DLAT,FASN,FN1,GOT1,GPT,HSP90B1,HSPA5,MYH7,NARS1,P4HB,PDHA1,PDHB,PDHX,PDIA3,PDIA6,PRKDC,TINAGL1,WARS1
ITGAV	transmembrane receptor		1.758	4.52E-03	CD36,COL1A1,COL1A2,FN1,HLA-A,PSMB8,VTN
KLF5	transcription regulator		1.757	2.03E-02	ACADM,ACTA2,CAVIN1,COL1A1,CPT1B,ILK,PGRMC2,S100A9,TAGLN
T3/TR/RXR (complex)	complex		1.756	6.79E-07	AKR1C1/AKR1C2,AKR1C3,ATP2A1,COL6A3,ENO1,FASN,FGA,HP,ME1,MYH6,MYH7,SLC2A1
CD274	transmembrane receptor		1.755	2.41E-01	ACTA2,AOC3,COL1A1,FN1,RHOA,VIM
ATF3	transcription regulator		1.755	4.17E-01	FBP1,GSN,HSPA5,HSPB1,NES,SRI
C3	peptidase		1.741	2.89E-03	ACTA2,APCS,APOE,C3,C5,FN1,GPT,IGHG1,TTR
IL11	cytokine		1.741	1.27E-02	A2M,ACTA2,ANXA2,EZR,FABP4,POSTN,SERPINA3,VWF
NF-Y (complex)	complex		1.725	7.79E-07	ALB,APOA1,B2M,CAT,CDC42,COL1A1,EPHX1,FASN,HBB,HLA-B,HSPA5,NPR1,PKM,VWF
EGF	growth factor		1.724	2.13E-07	ACTN1,APOA1,ATP2A2,CAV1,CAVIN2,CDC42,CLU,COL1A1,COL1A2,COL3A1,CTSD,DCN,EEF1A1,EZR,FASN,FN1,HNRNPK,IDH1,ITGB1,LAMB1,LDHA,MAPK1,MB,MT-CO2,NCL,NES,PFKM,PPIB,PRKDC,PSMB2,PSMB5,PSMB6,PSMB7,RAC1,RALA,RHOA,S100A10,S100A11,S100A4,S100A9,SERPINA1,SERPINA3,STAT1,TAGLN,TAGLN2,TF,TJP1,TNXB,TUFM,VCL,VIM,VWF,XRCC6,YWHAQ
UCHL1	peptidase		1.72	4.28E-04	ACTA2,ANXA6,ATP5F1B,DPYSL2,HSPA5,LDHB,PFKM,PSMB5,PSME1,SOD2
RASSF1	other		1.718	5.24E-03	ALDH1A1,APOE,CAV1,CAV2,CLU,GSN,HLA-DPA1,MYL9,TUBB
ITGB6	other		1.715	2.36E-03	COL1A1,COL1A2,COL3A1,RHOA
FOXO1	transcription regulator		1.714	1.87E-08	A2M,ACTA2,AGT,ALB,APOC3,ATP5F1B,BCL2L13,CA2,CAT,CAV1,CD36,CKMT2,COL1A1,CPT1B,CPT2,CS,CYCS,FABP4,FABP5,FASN,FDPS,FN1,GPD2,GPI,GPX3,HSPA5,IGLL1/IGLL5,MB,ME1,MYL3,PDHB,PRKAA2,PSMB6,PSMB8,SLC25A12,SLC25A20,SOD2,TKT,TNNC1,TNNT1,TSPO
PKG (family)	group		1.709	1.19E-05	CAT,PRDX2,SLC2A1,SOD2,TLN1,TXN,VCL
MAP3K14	kinase		1.709	1.52E-02	ACTA2,CDC37,COL1A1,COL1A2,COL3A1,COL6A3,FASN,FN1
SUMO3	other		1.698	1.80E-03	AGT,CAV1,CAV2,HSPA8,PNP,XRCC5
IL22	cytokine		1.694	3.07E-03	ACTA2,C3,FGA,GPT,HLA-B,HP,HSPA5,HSPB1,PRDX5,S100A8,S100A9,SERPINA3,SOD2
PDX1	transcription regulator		1.687	2.04E-08	ACTB,AKR1B1,ALB,ANXA2,ATP2A2,ATP5PD,ATP5PF,CAT,CKB,COL1A1,COL3A1,CPT2,ECH1,FH,GOT1,HSPA5,IDH1,ILK,MAOB,MDH1,MT-ND1,NDUFB9,PDIA6,SDHA,SLC2A1
CAV1	transmembrane receptor		1.687	3.99E-04	CAV1,CAV2,CAVIN1,CD36,CTSD,EMILIN1,FGB,FN1,HSPA8,RAC1,RALA,RPS13,SLC25A12,TJP1,VIM
IL33	cytokine		1.678	3.10E-03	ACAT1,ACTB,ALDOA,APOE,CD36,COL3A1,EHD1,ENO2,FAM162A,FTL,HBA1/HBA2,IGHM,ITIH1,LAMA5,LGALS1,MIF,PEA15,PFKL,PGK1,PRXL2A,S100A8,S100A9,SOD2,TPI1,TPSAB1/TPSB2,TUBB6,UQCRQ
ILK	kinase		1.673	1.17E-05	FN1,HNRNPA1,HSPA8,ITGB1,MAPK1,MYH7,PARVA,RNH1,RSU1,SLC4A1
CIDEC	other		1.671	3.37E-04	ACADM,ACADS,COX4I1,CPT1B,CYCS,FASN,PLIN1
Firre	other		1.667	2.08E-03	ACADS,CAPN1,CRIP1,EDF1,GNAI2,PGLS,RPSA,TAGLN2,TKT
IHH	enzyme		1.667	6.43E-03	ALDH1A1,CA1,CMA1,CPT1B,ENO1,FBP2,POSTN,RPL3L,TCAP
IGFBP5	other		1.664	3.04E-03	COL1A1,LAMC1,MYH7,POSTN,TAGLN,VIM
S100A9	other		1.66	1.89E-02	A2M,AKAP12,ALDH1A1,C3,CORO1A,CP,HSPA5,MYH1,MYH8,POSTN,S100A8,S100A9
PLAU	peptidase		1.659	4.32E-03	ACTA2,FN1,HSPA5,PLG,S100A8,S100A9,SLC2A1,VIM
TGM2	enzyme		1.648	3.57E-02	ACTA1,C3,CA2,CD36,EHD1,FN1,HLA-B,LSP1,MYH7,S100A8,SAMHD1,SLC16A1,SLC25A20,STAT1
IL3	cytokine		1.643	4.96E-10	AKR1A1,ARHGDIB,CALR,CAPZB,CAT,CCT5,CRAT,ECH1,EEF1A1,EIF3G,FASN,FKBP3,FUS,HBA1/HBA2,HLA-A,HNRNPA2B1,HSP90B1,HSPA2,HSPA5,HSPA9,KPNB1,MYO1C,NACA,NARS1,NCL,PFKL,PSMB7,PSME1,PTPN11,RALA,RAN,RPL4,RPL5,RPS3,SERPINA3,SLC2A1,TPSAB1/TPSB2,YBX1
SOX11	transcription regulator		1.642	2.84E-03	ASPN,CAV1,CP,DPYSL3,FGG,HBB,ITGB1,POSTN,PPP2CA,PPP3CA,PRKACA,STAT1,TNNI1,TNXB
NFKBIA	transcription regulator		1.638	4.77E-09	A2M,AK2,APOA1,AZGP1,C3,CAPZA2,CLU,COL1A2,COL3A1,CP,DCN,ERAP1,FN1,FSCN1,GATD3/LOC102724023,GPX3,HLA-A,HSPA5,HSPA8,ITGB1,LAMA5,MFGE8,MT-CO3,MT-CYB,NDRG2,OGN,PARK7,PDHA1,PEA15,RABEP1,RAC1,RPL8,RPS18,RPSA,S100A8,S100A9,SCFD1,SOD2,SOD3,SPTBN1,XRCC5,XRCC6,YWHAZ
PRKN	enzyme		1.611	3.09E-08	ACTA2,ATP5F1A,COX4I1,CPT1B,FN1,GLO1,MAOB,MIF,MT-CO1,MT-CO3,MT-ND1,NDUFB8,PDHA1,PRDX2,PRDX6,SDHA,SDHB,UQCRC2,VDAC1
EDN1	cytokine		1.61	2.42E-12	ACTA1,ACTA2,ACTB,ANXA1,ANXA4,ANXA5,ANXA6,ATP2A2,CAT,CDC42,COL1A2,EZR,FABP3,FN1,HSPA5,HSPA8,ITGB1,MSN,MYH7,MYL2,MYL6,PDIA6,RPSA,SLC2A1,TPM2,TPM3,TPM4,TPT1,TTN,VCL,VIM,VWF
KAT2A	enzyme		1.606	1.95E-08	ACTN4,AKAP12,B2M,DMD,FABP5,H2AZ1,HLA-A,HLA-B,HNRNPA2B1,HNRNPD,HNRNPU,HSPA5,LDHA,MYOM3,PGAM1,PRKDC,SLC16A1,SRSF1,XPO1,YBX1
KCNJ2	ion channel		1.604	1.01E-04	DCTN1,DYNC1H1,FLNC,MAPK8IP3,MYH10,MYH9,NUMA1,OBSCN,PLEC,SPTAN1,SPTB,SPTBN1,TLN1,TNXB
TGFBR1	kinase		1.602	3.41E-04	ACTA2,BGN,C3,COL1A1,COL1A2,FBLN5,FN1,PPIA,STAT1,TAGLN,TGFBI,TPSAB1/TPSB2,VIM
AKT1	kinase		1.587	1.28E-07	ACTA2,AKR1C1/AKR1C2,APOC3,ATP5MC3,CLU,ENO1,EZR,FABP5,FASN,FN1,GOT2,HNRNPL,HNRNPM,ITGB1,LAMB1,LDHB,LSS,MDH1,ME1,MYH10,MYH11,MYH6,MYH7,MYL1,PKM,PLG,PRKAR1A,SERPINF1,SLC2A1,VCP,VIM
SPARC	other		1.58	7.16E-04	AKR1C3,ALDH9A1,CFD,COL1A1,COL1A2,CPT1B,CPT2,FN1,NDUFB3,NES,NIPSNAP2,SLC25A20,STAT1,VDAC2,VIM
LH (complex)	complex		1.571	2.84E-12	ACTA1,ACTA2,ACTB,ACTN1,ACTR2,AKAP12,ARHGAP1,ATP2A2,ATP5IF1,CAP2,COL15A1,COL18A1,DUSP3,EEF1A1,EZR,FLNC,GBP1,ILK,MAPRE2,NOL3,PDLIM3,PGK1,PHB1,PRKACA,PRKAR1A,PRKAR2A,PSMD3,RPL30,RPL5,RPL8,RPS13,RPS15A,RPS18,RPS5,RPSA,SOD2,STAT1,TLN1,TPM1,TPM2,VCL,YBX3
NOTCH2	transcription regulator		1.551	3.63E-02	ACTA2,AKR1C3,COL1A1,FN1,MYH11,MYH8,TAGLN
SIRT3	enzyme		1.525	1.78E-11	ACADM,ACTA2,CAT,CYCS,HSPA5,LONP1,MT-ATP6,MT-CO1,MT-CO2,MT-CO3,MT-CYB,MT-ND1,MT-ND2,MYH7,NES,PFKM,SLC2A1,SOD2,VIM
RAB2A	enzyme		1.513	2.87E-04	ACSL1,CD36,FABP4,FABP5,FASN
NR1I2	ligand-dependent nuclear receptor		1.512	8.07E-03	ALDH1A1,APOA4,CAT,CD36,CES1,FASN,GLUD1,GOT1,MT-CO2,PGD,PGRMC2,S100A8,SERPIND1,TF,TJP1
NR1H4	ligand-dependent nuclear receptor		1.504	8.66E-16	ACTA2,ADH1B,AMBP,APOA1,APOC3,APOE,ATP5F1D,ATP5F1E,BGN,C3,CES1,COL14A1,COL15A1,COL1A1,COL1A2,COL3A1,COL6A1,CPT2,CRABP1,DPT,FABP5,FASN,FBLN5,FGB,FN1,GPT,HSPA5,KNG1,LAMA4,LAMB2,LDHA,NDRG2,PGAM1,PGM1,SDHA,SERPINA1,SERPINC1,SOD3,TGFBI,TPI1
GPI	enzyme		1.501	2.87E-04	CAV1,FN1,RAC1,RHOA,VIM
KDM3A	transcription regulator		1.498	1.74E-02	ACTA2,FLNC,MYH11,TAGLN,TNXB
DAXX	transcription regulator		1.491	3.33E-02	FASN,FDPS,H2AX,H3-3A/H3-3B,HSPB1
PLAUR	transmembrane receptor		1.486	3.76E-06	ACTA2,H2AX,ITGB1,MT-CO1,PLG,PRKDC,RAC1,VIM,XRCC5,XRCC6
IL1 (family)	group		1.484	4.18E-02	AKR1C1/AKR1C2,ALB,APOC3,APOE,C3,COL1A1,CP,DCN,FN1,HP,LAMB1,LAMB2,MAPK1,ORM1,RBP4,S100A9,SLC2A1,SOD2,TYMP
FSTL1	other		1.481	4.89E-04	ACTA2,COL1A1,COL1A2,FASN,FN1,PKM
G PROTEIN ALPHA I (family)	group		1.48	4.32E-03	C4A/C4B,FLNC,HLA-A,MYH11,PSMB8,SERPING1,TAGLN2,TUBB6
CNTF	cytokine		1.474	3.00E-09	A2M,ACTB,ALDOA,ALDOC,APOD,CLIC1,CLIC4,CP,ENO2,FASN,GOT1,GOT2,KCTD12,LDHA,LDHB,LGALS3,MDH1,PFKL,PGAM1,PGK1,PHB1,PKM,PPIB,S100A6,SERPINA3,SLC16A1,STAT1,TPI1,VIM
LGALS3	other		1.467	5.86E-05	COL3A1,DDOST,FABP4,FASN,FN1,FSCN1,GPT,ITGB1,LGALS3,LMNB1,ME1,PRKCSH,PRSS1,RAC1
FGF10	growth factor		1.463	5.70E-04	AHNAK,ANXA1,ANXA2,LSS,MYH6,MYH7,S100A13,S100A6
mir-145	microRNA		1.461	2.48E-03	ACTA2,DDX17,FSCN1,MYH11,SDHA,SOD2,TAGLN
PRMT5	enzyme		1.457	1.49E-02	COX7A1,CYCS,FABP4,FASN,LDHA,PKM,STAT1
NORAD	other		1.455	1.74E-02	COL6A2,HSPA5,LMCD1,RHOA,TAGLN
DKK1	growth factor		1.455	2.47E-02	ACTA2,COL1A1,MYH2,MYH6,MYH7,TAGLN,TNNC1
HDL (complex)	complex		1.452	4.10E-02	ATP5F1B,CYC1,HSPA5,ITGB1,RAC1
CCNC	other		1.446	2.09E-03	CD36,CPT2,FABP4,FASN,PLIN1
CD36	transmembrane receptor		1.444	3.97E-03	APOA1,APOA4,APOB,ATP2A2,ATP5F1B,CD36,COL1A1,FASN,HSP90B1,HSPA5
HNF1A	transcription regulator		1.432	1.94E-08	ADH1B,AGT,AHSG,AK2,AKR1C1/AKR1C2,AKR1C3,ALB,AMBP,ANXA4,APCS,APOB,APOC3,C5,COL3A1,COQ7,CYB5A,FBP1,FBP2,FGA,FGB,FH,GC,GDI2,GOT1,HPX,HSPA1A/HSPA1B,HSPA5,ITIH4,KNG1,NAPA,NDUFS2,OGDH,PDHX,PFKL,PGK1,PLG,RACK1,S100A6,SERPINA1,SERPING1,SRI,TMED10,TPI1,TTR,UQCRC2,VTN
EPO	cytokine		1.42	8.01E-12	ACTB,ANK1,ATP5F1A,B2M,BLVRB,BZW2,CA1,CA2,CD36,CKM,CLIC1,EEF1A1,FABP5,GAPDH,H2AZ1,HBA1/HBA2,HBB,HBG2,HLA-DRB1,ILF2,ITGB1,KPNB1,LCP1,MT-CO1,MYL1,NACA,NDUFB8,RHAG,RHOA,SDHB,SDHC,SLC4A1,SPTAN1,TF,TJP1,TPI1,TPT1,VWF,YBX1
LPL	enzyme		1.42	6.82E-06	ACTA2,APOA1,APOA4,APOB,CD36,FABP3,FABP4,GBP1,MYL2,PRKAA2,SLC2A1
LDHA	enzyme		1.414	1.71E-12	ACO2,ALDOC,COL1A2,COL6A3,CS,DLAT,ENO1,ENO2,FN1,GPI,LAMA4,LAMA5,PGK1,PKM,SDHB,SUCLG1,THBS4,TPI1,VWF
CBS/LOC102724560	enzyme		1.414	2.45E-06	APOA1,APOB,EEF1A1,GOT1,GOT2,LMNB1,SOD2,VIM
G PROTEIN ALPHA (family)	group		1.414	1.71E-02	APOBEC2,CALR,DBI,DDOST,EMILIN1,PLS3,RPN1,TUBB6
ERK1/2 (family)	group		1.41	3.51E-06	ACAT1,AKR1C3,ANKRD2,B2M,C3,CALR,CAPN2,CAT,CAV1,CAV3,CMA1,COL1A1,COL3A1,ENO1,EZR,FABP4,FN1,HLA-A,HSPA5,MAPK1,PKM,POSTN,PSMB6,PSMB8,PTPN11,RAC1,S100A6,TAPBP,TYMP
LDL (complex)	complex		1.408	8.53E-04	ACTA2,APOE,ATP2A2,C3,CAMK2B,CAPN1,CAPN2,CD36,FABP4,FASN,FBN1,FDPS,HSP90B1,HSPA5,LASP1,LDHA,MT-CO1,MT-ND1,MT-ND2,RABEP1,S100A8,SLC2A1,SOD2,STAT1,TAGLN
mir-2392	microRNA		1.402	2.51E-06	MT-CO1,MT-CO2,MT-CYB,MT-ND2,PKM
ABCA1	transporter		1.402	3.39E-03	ANXA1,APOA1,APOB,APOE,FASN,HSPA5,SLC2A1
NOTCH (family)	group		1.394	3.58E-02	ABLIM1,ACTA2,AGT,CRIP1,FABP4,IDH1,S100A11,SAMHD1,TAGLN,VCL
POLR3G	enzyme		1.387	3.79E-04	EZR,LMNA,RAC1,S100A4,VIM
EXT1	enzyme		1.387	5.91E-03	FABP4,FN1,NDST1,PLIN1,VIM
THBS4	other		1.386	6.70E-03	CALR,COL3A1,HSPA5,P4HB,VIM
ATF6	transcription regulator		1.369	4.55E-03	ATP2A2,CALR,CPT2,FDPS,HSP90B1,HSPA5,PDIA6,PRDX2,RAN
RAC1	enzyme		1.366	2.70E-04	ACTA2,AGT,CKM,COL1A2,DPYSL2,FN1,GSN,HSPB1,ITGB1,MYH7,RAC1,RHOA,SOD2,STAT1
PRDM1	transcription regulator		1.357	6.81E-04	CFH,ERAP1,FGA,FGB,FGG,HLA-A,HLA-B,IGHG1,IGHM,LGALS1,LGALS3,ME1,PRKDC,PSMB8,S100A8,S100A9,SERPINA3,STAT1,TAPBP,TMT1A,TTR,XRCC5
TBX3	transcription regulator		1.343	9.86E-03	ACTA1,ATP1B1,CD36,COL6A2,DCN,FLNC,H2AX,IDH2,MYL2,MYL9,SERPINF1,SMPX,TTN,UCHL1,VIM
Nppb	other		1.342	1.46E-03	COL1A1,CSRP3,MYH7,MYL3,PRKAR1A
SAMD8	enzyme		1.342	1.75E-03	ACSL3,FABP4,FABP5,FASN,SLC4A1
NOS3	enzyme		1.342	1.77E-03	ACTA1,ADH5,COL3A1,FN1,NPR1,SLC2A1,SOD3
ADAM15	peptidase		1.342	3.93E-03	ACTA1,ITGB1,MYH7,MYL1,TGFBI
CXCL8	cytokine		1.342	4.84E-03	ACTA2,ANXA1,COL18A1,COL1A1,COL3A1,HSPG2,LGALS3,MAPK12,RAC1,TPM1
CUL4B	other		1.342	2.45E-02	GLO1,HSPA9,PRDX3,TPI1,TPM3
S1PR4	G-protein coupled receptor		1.342	4.10E-02	COL1A2,COL6A3,MYOM1,SERPING1,VTN
VDR	transcription regulator		1.32	1.70E-05	ACTA2,AGT,CD36,COL1A1,CPT2,FASN,FGG,GNAI2,GPX3,H2AZ1,IMMT,IQGAP1,LGALS1,MYH8,NDUFV2,RAC1,S100A8,S100A9,SERPINA1,SERPINC1,SLC25A20,TJP1,TXN,VCL,ZYX
BHLHE40	transcription regulator		1.318	1.63E-04	ACTA2,ACTN1,AKR1A1,ANXA1,ATP1B1,ATP2A2,B2M,CAV1,CP,ENO2,EPHX1,FASN,GLRX,HSPA5,LAP3,LDHA,LGALS3BP,PGK1,PRDX5,PSMB2,PSME1,SAMHD1,SLC2A1,SOD2,SRI,STAT1
CG (complex)	complex		1.307	1.01E-02	ACSL1,ACTA2,ACTB,AKR1C3,ALAD,ALDH1A1,B2M,C4A/C4B,CAT,CLU,DBI,DMD,DPT,FABP4,FABP5,FHL1,GYS1,HLA-A,ITGB1,LGALS3BP,LMCD1,LSS,NIBAN1,NPR1,S100A10,S100A6,SLC2A1,TMOD1,TMX4,TNS1,UGP2
SMAD4	transcription regulator		1.306	1.22E-04	APOA1,APOA4,APOB,APOC3,ATP5IF1,BGN,CAB39,COL1A1,COL1A2,CTSD,FN1,FSCN1,HEBP1,HP,ITGB1,PGRMC2,PKM,RAC1,SLC25A4,SQOR,TPM1,TPM2,TPM3,VAPB,VIM
CSF1	cytokine		1.304	1.10E-05	APOE,CAPN2,CD36,CTSD,ENO1,FDPS,FN1,GBP1,GOT2,GPI,GPT,HLA-A,HSP90B1,HSPA5,ITGB1,LAP3,LDHA,LGALS3BP,LSS,PFKL,PKM,RAB5B,RHOA,SAMHD1,SLC2A1,STAT1,TLN1,TPI1,TPT1,TYMP
mir-34 (includes others)	microRNA		1.304	1.57E-02	ACTA2,CACNB1,CDC42,COL1A1,FN1,H2AX,MARCKS,PKM,TUBB4B
SRC	kinase		1.302	4.90E-05	ACAT1,CA2,CAV1,CAVIN1,CKM,COL1A2,ENO1,FN1,GBP1,PGK1,POSTN,SLC2A1,SYNPO,TJP1,VIM
QKI	other		1.298	9.65E-09	ACTA1,ACTN2,CAV1,CD36,CLTC,FDPS,FN1,FSCN1,GBP1,LSS,MYH7,MYL2,MYOZ2,PEA15,RAC1,STAT1,TAGLN,THBS4,VIM
NOX4	enzyme		1.293	4.73E-09	ACTA1,ACTA2,AGT,CDC42,COL1A1,COX4I1,CS,FN1,H2AX,LDHA,RHOA,SLC2A1,TJP1,VIM
ALB	transporter		1.293	2.06E-04	ACTA2,AGT,ALB,COL1A1,FN1,H2AX,HSPA5,IGHG1,SYNPO
TRAPPC1	other		1.291	5.07E-07	BCAP31,CALR,CAPN2,DDOST,DNAJA2,HSP90B1,HSPA1A/HSPA1B,HSPA2,HSPA5,P4HB,PDIA3,PDIA6,RPN2,SAR1B,VCP
SPHK1	kinase		1.287	4.97E-02	ACTA2,COL1A2,FN1,SLC2A1,TAGLN
ELAVL1	other		1.286	9.40E-06	ACAA2,ACADM,ACTA2,APOD,ARHGDIA,B2M,CFD,DCN,EIF4G1,FABP4,FASN,FLNA,HBB,HLA-A,HNRNPD,HSPA2,LGALS3BP,NCL,NDUFB8,POSTN,RACK1,RPN2,SLC25A11,STAT1,TJP1,VAPB,VIM,WARS1
SCAP	other		1.272	4.54E-05	ACAA2,ACSL1,ALB,ALDOC,C5,CYB5A,FABP5,FASN,FDPS,IGHM,LGALS3,LSS,VIM
NR3C2	ligand-dependent nuclear receptor		1.269	1.65E-05	AGT,APOE,ATP1B1,CAT,CD36,COL1A1,COL3A1,FN1,GPX3,HSPA9,NDRG2,PDHB,PPIB,SERPINA3,TGFBI,TNNT3,TUBA4A
PEX5	other		1.265	1.95E-05	ACAT1,ACOT1,ACSL1,ACSL3,ACY1,CA2,CAT,GSTM2,LAP3,PRDX5
KAT5	enzyme		1.265	2.14E-02	ALB,APOA1,CALR,HSP90B1,HSPA5,MYH8,OGN,PSMB7,SOD2,SYNPO,TTR,WARS1,YWHAZ
PIWIL4	other		1.265	2.27E-02	ADSS1,C3,F13A1,HLA-DRB1,MFGE8,MTX2,MYH10,PFKM,PYGL,RPL22
STAT5A	transcription regulator		1.261	6.81E-04	A2M,AKR1C3,APOE,FABP4,FASN,GSTT1,MYH1,MYH7,MYL2,NNT,NOL3,PSMB8,SERPINA3,SLC2A1,TGFBI,TNNC1,TNNI1,TNNT1,TPM3,UGP2,WARS1,YBX1
ESR1	ligand-dependent nuclear receptor		1.26	3.34E-16	ABLIM1,ACSL1,ACTA2,ACTR2,AGT,AHNAK,AK1,ANXA4,APOA1,APOE,ARHGAP1,ATP1B1,BIN1,C3,C5,CA2,CALD1,CAMK2B,CAP2,CAPN2,CAV1,CAV2,CDC42,CFL2,CKB,COPA,CP,CPNE1,CRKL,CTSD,DDX17,DTNA,EEA1,ENO1,FASN,FHL1,FLNA,FLOT2,GLRX,GSN,GYG1,HBA1/HBA2,HEBP1,HLA-B,HNRNPD,HPX,HSP90B1,HSPA2,IQGAP1,KIF5B,KPNA3,KPNB1,LAMB1,LAMB2,LANCL1,LGALS1,LGALS3BP,MAPK1,MAPK12,MAPK8IP3,MARCKS,MYH10,MYH11,NDUFA11,NDUFB10,NDUFB7,NEB,OBSCN,PCB…
KLF6	transcription regulator		1.252	1.21E-07	ACADM,ADRM1,AGT,ALDOA,ALDOC,ANXA5,ATP2A2,COL1A1,CYB5A,EHD1,ENO2,GAPDH,GNB4,HIBCH,HSPA5,LDHA,LGALS3,MVP,PFKL,PFN1,PGAM1,PGK1,PKM,PSME2,SERPINH1,SOD2,TALDO1,TAPBP,TPI1
COPS5	transcription regulator		1.243	1.14E-07	ADRM1,AK1,APRT,COL1A1,COQ8A,CSE1L,CTSD,DCXR,EDF1,FAM162A,H2AX,HNRNPD,HNRNPU,KIF5B,KPNB1,LDHB,LMNB1,MARCKS,NAP1L1,NCL,NT5C,PNP,S100A10,S100A4,SNRPB,SYNCRIP,TMED2
JAG1	growth factor		1.234	1.49E-02	ACTA2,APOD,COL1A1,GPX3,MYH11,TAGLN,VIM
MAPK9	kinase		1.224	1.37E-03	CAV1,DMD,FASN,GAPDH,LGALS3BP,LMNA,MIF,NCL,PDIA3,RAC1,RPSA,SERPINA1,SOD2,SOD3,ZYX
PARK7	enzyme		1.224	1.56E-03	COL1A2,FN1,NES,SOD2,TXN,VIM
ITGB3	transmembrane receptor		1.222	7.40E-04	CD36,COL1A1,COL1A2,FN1,HSP90B1,ILK,NDUFV1,RHOA,SDHC
mir-192 (includes others)	microRNA		1.214	2.36E-03	ACTA2,CUL5,FN1,MSN
JAK2	kinase		1.213	4.57E-04	ACTB,ACTN1,AKAP12,AKR1C3,CD36,DCXR,FN1,MYL12A,PFN1,S100A8,S100A9,SERPINH1,SPTB,STAT1,TF
SERPINA1	other		1.213	5.08E-03	CACNB1,CD36,FABP4,HSP90B1,HSPA5,PDIA3,SERPINA3,VCP
MMP11	peptidase		1.212	1.19E-05	ATP5F1B,CD36,LDHA,LDHB,NDUFB5,PHB1,SLC16A1
SREBP (family)	group		1.211	7.87E-04	ACSL1,FASN,IDH1,PGD,SLC25A1
HMGA1	transcription regulator		1.199	3.79E-05	ACTA2,AGT,B2M,CAV1,CAV2,CNDP2,COL1A1,COL1A2,GSN,LAMB1,LMNB1,MYH9,RAN,SERPINH1,SOD3,TAGLN,TRIM28,VIM,ZYX
NOTCH4	transcription regulator		1.199	3.18E-02	ACTA2,GATD3/LOC102724023,MYH11,TAGLN
KITLG	growth factor		1.195	2.12E-06	ACTB,B2M,BLVRB,BZW2,CA2,CAVIN2,CLIC1,CLU,CMA1,EEF1A1,FABP5,IGHM,KPNB1,MYOM1,PGLS,PKM,PSMB5,RHAG,SDHC,SLC25A12,SLC4A1,TNNI1,TPSAB1/TPSB2,TPT1,VIM,VWF
CXCL12	cytokine		1.195	9.42E-06	ACTA2,AKR1C3,C5,CA2,CANX,CD36,COL1A1,COL3A1,FLNA,FN1,HLA-B,HNRNPD,ITGB1,MAPK12,MARCKS,NUMA1,RAP1A,RYR1,TF,TNNC1,VIM,XRCC5
HPN	peptidase		1.192	7.90E-04	COX7A1,CPT1B,CPT2,FN1
INHBA	growth factor		1.18	2.13E-02	ACTA2,ACTN1,AKR1C3,DTNA,F13A1,FN1,MYH2,MYH7,PSMD9,S100A8,S100A9,TAGLN,TPSAB1/TPSB2,VIM
HNRNPA2B1	other		1.172	2.27E-04	CP,CRIP1,FHL1,FN1,FSCN1,GSN,HNRNPA2B1,KCTD12,PKM,PRSS1,RYR1,SERPINA1,SRI,SRSF1,STOM
SKIL	transcription regulator		1.172	1.74E-02	ACTA2,COL1A2,HNRNPA1,TLN1,VAT1
MET	kinase		1.171	2.67E-03	ALDH1A1,AOC3,ASPN,CAMK2B,CAV1,CTSD,FBLN2,FN1,HSPB1,ITGB1,MYH11,MYL9,OGN,PRELP,PTPN11,SOD2,VIM
MYB	transcription regulator		1.158	8.09E-03	C3,CAMK2B,COL1A2,COPA,ENO2,FN1,HSPA5,HSPA8,IGLL1/IGLL5,IQGAP1,PFKL,PPP3CA,SLC25A3,VIM
DNMT3A	enzyme		1.147	4.01E-04	ACSL1,ACTA1,AKAP12,CKM,FABP5,MYH1,MYH6,MYH7,MYH7B,MYL2,MYL3,MYL9,PPP1R3A,S100A1,S100A8,S100A9,SERPINH1,TNNC1,TNNI1,TRDN
FUS	transcription regulator		1.134	1.56E-08	FLNA,HSP90B1,HSPA5,HSPA9,LONP1,MAPK1,NCL,NDUFA5,NDUFB9,NDUFS5,NDUFV2,RPL19,RPS3,SLC2A1
ASXL1	transcription regulator		1.134	8.21E-05	ATP1A2,CFD,ENO2,FAM162A,GPD2,PGK1,PLIN1,RPL22
NR1I3	ligand-dependent nuclear receptor		1.134	1.41E-02	ALDH1A1,APCS,APOA1,EPHX1,FASN,PGD,PSMB7,PTPN11,TUBA4A
FGF8	growth factor		1.134	4.65E-02	COL18A1,CRIP1,CYCS,NAP1L1,NDRG2,NES,TNXB
BECN1	other		1.133	8.50E-03	ACTA2,ALDH1A1,MYH7,SOD2,VPS29
ITGB1	transmembrane receptor		1.131	6.28E-07	ACTA1,ACTA2,APOE,COL1A1,COL1A2,DLAT,DLD,DLST,FLNA,FN1,HLA-A,HSPG2,IGHM,LAMB1,LAMC1,PDHA1,PDHB,PSMB8,RAC1,TNXB,VIM
TEK	kinase		1.131	5.31E-03	AKAP12,S100A8,S100A9,TJP1
TFPI2	other		1.131	1.50E-02	ACTA2,H2AC20,HSPA2,S100A4
PTK2	kinase		1.13	2.34E-03	ACTA1,ACTA2,COL1A1,COL1A2,FN1,MYH6,MYH7,TJP1
PRNP	other		1.129	2.04E-07	APOE,CAT,CTSD,H2AX,HSP90B1,HSPA1A/HSPA1B,HSPA5,HSPA8,HSPA9,HSPB1,LDHA,LDHB,MAPK1,PDCD6IP,PDIA3,SOD3,STAT1
INSULIN (family)	group		1.121	1.35E-32	ACADM,ACAT1,ACSL1,ACTA1,ACTB,AGT,AKR1C3,ALAD,ALB,ALDOA,APOA1,APOB,APOC3,APOE,ATP1A2,ATP5F1D,CANX,CAV2,CCT2,CCT4,CCT5,CD36,CFD,CKM,COL18A1,COL1A1,COL1A2,COL3A1,COL6A1,COX4I1,CRAT,CYB5A,CYCS,DBI,DNAJA2,DNAJB4,ECI1,ETFA,FABP3,FABP4,FASN,FBN1,FBP2,FGB,FN1,FTL,GAPDH,GDI2,HNRNPK,HP,HSP90B1,HSPA5,HSPA8,HSPA9,IDH1,LAMB1,LDHA,LDHB,LGALS3BP,LONP1,MAOB,MAPK1,MDH2,ME1,MIF,MT-ND1,NDUFB9,NDUFS1,NDUFS2,NDUFS4,N…
ROCK1	kinase		1.117	1.43E-07	ACTA1,COL1A1,COL3A1,COL6A2,FBLN2,FBN1,LAMA2,LAMA4,LAMC1,MYH7
CREB3	transcription regulator		1.109	2.87E-04	ANXA1,ARF4,CANX,COPB1,HSPA5
HNRNPA1	other		1.109	5.31E-03	FGG,HNRNPA1,ILK,PKM
AVP	other		1.103	4.10E-02	ACTA2,CKM,COL3A1,HSPA5,S100A6
NONO	transcription regulator		1.101	3.06E-02	FASN,GBP1,LDHA,LGALS3BP,NT5C3A,PGK1,SAMHD1,SERPING1,SLC2A1,STAT1
miR-23a-3p (and other miRNAs w/seed UCACAUU)	mature microRNA		1.099	5.91E-03	GATD3/LOC102724023,LDHA,LMNB1,MDH2,PFKM
SPTBN1	other		1.086	1.08E-03	ENO2,LDHA,PKM,SLC2A1
CYTOR	other		1.086	3.63E-03	SLC25A1,SOD2,STAT1,VIM
PDGF-BB (complex)	complex		1.085	9.47E-09	ACTA2,AKAP12,ATP2A2,C3,CALD1,CAV2,COL18A1,COL1A1,COL1A2,COL3A1,CP,CYCS,DCN,EIF4G1,FASN,FBLN5,FHL1,FLNA,FN1,ITGB1,LAMB2,LGALS3,LMNA,MYH1,MYH11,NDUFB8,PFN2,POSTN,RACK1,RPN2,SERPINA3,SLC25A11,SOD2,TAGLN,VAPB,YWHAQ
KIF4A	other		1.081	7.43E-03	ALDH1A1,ALDOA,ITGB1,VIM
CTF1	cytokine		1.067	2.85E-04	A2M,AGT,FASN,MYH11,MYH7,SERPINA3,TAGLN
SERTAD2	transcription regulator		1.067	1.43E-03	CAT,CPT1B,CYC1,ECH1
P2RX4	ion channel		1.067	2.95E-03	COL1A1,COL3A1,TJP1,VIM
FOXC2	transcription regulator		1.044	4.88E-03	ACTA2,ADD1,CFD,COL1A1,FABP4,FN1,PLIN1,PRKAR1A,VIM
MYOC	other		1.026	1.01E-05	ANXA1,CA2,FBN1,FN1,FSCN1,HSPA5,ITGB1,KLHL41,LAMA2,LAMB1,LAMC1,NOL3,VAPA
JUNB	transcription regulator		1.026	4.57E-04	APOC3,C3,C5,CAV1,CFD,CLU,COL1A1,COL1A2,FASN,FBLN2,FBLN5,FN1,MYL12A,PLIN1,SPTAN1
PSMD10	transcription regulator		1.02	3.18E-02	IDH2,PGD,TALDO1,TKT
TNFSF11	cytokine		1.016	1.22E-02	AK3,CA2,CAPN2,CAV1,CKB,CSRP1,EHD1,GLRX,MT-CO1,MT-CO3,MT-CYB,S100A8,S100A9,SLC2A1,SOD2,STAT1,TLN1,YWHAZ
USF1	transcription regulator		1.009	3.70E-06	AGT,AKAP12,B2M,CAT,CPT1B,ENO1,FASN,LDHA,MYH9,PFKL,PGK1,PRKAR1A,SPEG,SYNPO
YY1	transcription regulator		1.002	2.29E-14	ACTA1,ACTA2,CALR,CLU,COL15A1,COL1A1,CRABP1,DMD,DNAJB4,FDPS,GBP1,H2AX,HNRNPC,HSPA5,IGLL1/IGLL5,KIF5B,LDHA,LMNB1,LUC7L2,MYH1,MYH11,MYH2,MYH4,MYH6,MYL1,MYL11,MYOM1,ORM1,PFN2,PKM,RBBP4,RPL30,SFPQ,SLC25A4,SLC2A1,SRSF1,SYNCRIP,TAGLN,TGFBI,TNNC1,TNNC2,TNNI1,VIM,VWF
HNRNPAB	enzyme		1	4.91E-04	ACTA2,HBB,S100A4,TJP1,VIM
COMMD1	transporter		1	1.46E-03	ALDOA,LDHA,PGK1,STAT1,TF
PCK1	kinase		1	1.85E-03	ACADM,ACADVL,CRAT,S100A11
RHEB	enzyme		1	2.95E-03	FASN,GOT1,GPT,SLC2A1
PLCG1	enzyme		1	4.42E-03	ALDOC,ENO2,LDHA,SLC2A1
ARL6IP1	other		1	8.50E-03	HLA-A,MT-CO2,S100A10,SOD2,VDAC1
P2RY6	G-protein coupled receptor		1	1.32E-02	ACADM,CPT1B,CYCS,FABP4
MAP3K12	kinase		1	1.69E-02	ACTB,RPS18,TUBB,TUBB4B
ZC3HAV1	other		1	2.37E-02	HSPA8,LGALS3BP,PRXL2A,TPM2
CDC42	enzyme		1	4.13E-02	CDC42,CKM,ITGB1,MYH7
CCAR2	peptidase		1	4.48E-02	CAMK2D,SLC2A1,VDAC1,VPS29
EP300	transcription regulator		0.997	4.48E-08	ACADM,ACTA1,ACTA2,AGT,AKAP12,ALDOA,AMPD1,ANXA6,B2M,CA2,CAMK2B,CAMK2D,CAV3,CD36,CKB,CKM,COL1A1,COL1A2,COL3A1,CPT2,DNAJB4,ENO2,EPN1,FABP4,FASN,FN1,HBB,HLA-B,LDHA,LGALS3BP,LMNA,MYH11,NPR1,PFKL,PGK1,PKM,RHOA,SLC2A1,SOD2,STOM,TMEM38A,XRCC6
FGFR1	kinase		0.995	5.11E-06	COL1A1,COL3A1,EEF1A1,EIF4G1,FLNA,HSP90B1,HSPA5,MFAP4,MGST3,PRDX6,RPS3,SFPQ,STAC3,SYNCRIP,TGFBI,TXN,VDAC3,VIM,YBX3
IL2	cytokine		0.986	5.70E-03	ACSL3,ALDOA,ANXA1,ARHGAP1,ARHGDIA,C3,CYCS,DLST,ENO1,EPHX1,GAPDH,HLA-DPA1,HLA-DRB1,HSP90B1,HSPA1A/HSPA1B,HSPA5,IDH1,IRAG2,ITGB1,LAMA5,LDHA,ME1,NDUFA12,NEB,NOL3,PDIA3,PEA15,PGK1,PHB1,PHB2,PNP,PSMG1,RCN1,S100A4,S100A6,S100A8,TPI1,TTN,UGP2,VDAC1,VIM
CIITA	transcription regulator		0.978	1.16E-04	B2M,COL1A1,COL1A2,FN1,HLA-A,HLA-B,HLA-DPA1,HLA-DRB1
NR0B2	ligand-dependent nuclear receptor		0.963	6.31E-04	ACADM,ACTA2,AGT,APOA1,CD36,COL1A1,COL1A2,FASN,FBP1,GPT,MT-CO1,MT-CYB,MT-ND2,P4HB,PDIA3
NFKB1	transcription regulator		0.959	3.65E-04	A2M,AKR1B1,ANKRD2,APCS,APOE,B2M,COL1A1,COL1A2,CYCS,FGA,FGG,FN1,FSCN1,GBP1,HP,HSP90B1,IGHG1,IGHM,LGALS1,PRKACA,RACK1,SLC25A4,SOD2,STAT1
TRPM2	ion channel		0.956	2.00E-04	COX4I1,ENO2,HSPA5,LDHA,PDIA3,SLC2A1,SOD2
RUNX1	transcription regulator		0.956	6.81E-04	ALB,ANK1,ANXA2,CPA3,CTSG,FSCN1,HBA1/HBA2,HBG2,HSPA5,ITGB1,MYH10,MYH9,MYL9,RHAG,RHOA,S100A9,SLC4A1,SPTA1,SPTB,STAT1,TJP1,TPSAB1/TPSB2
ESR2	ligand-dependent nuclear receptor		0.945	7.23E-20	ABLIM1,ACSL3,ACTN1,AGT,AKAP12,ANK1,ANXA1,ANXA4,APOE,ARHGDIB,BIN1,C3,CA2,CANX,CAPN2,CAV1,CCT3,CCT4,CES1,CLU,COL1A1,COL1A2,CTSD,DBI,DPYSL3,EIF4G1,ENO1,FASN,FBLN2,FBLN5,FBN1,FDPS,FHL1,FN1,FSCN1,GLRX,GPX3,GYG1,H1-0,H2AX,HEBP1,HPRT1,HSPA2,ILF2,ITGB1,KIF5B,KPNB1,LAP3,LGALS3BP,LMNA,LMNB1,MAPK1,MYH1,MYH6,MYH7,MYL12A,MYPN,NDRG2,NID2,PCBD1,PDLIM3,PDLIM5,PGRMC2,PLEC,POSTN,PSMD7,PSME1,PYGL,RALA,RBP4,RTN2,S10…
OGA	enzyme		0.944	8.87E-18	ABLIM1,ACADM,ACO2,ACTN4,ADRM1,AIFM1,ALDOC,APOE,ATP5ME,ATP5MG,AZGP1,BCL2L13,CAPN1,CAV1,CAVIN2,CD36,COX6C,CRABP1,DLST,FABP3,FBP1,FDPS,FERMT2,FLNA,FN1,FSCN1,GSN,IDH3A,LAMB1,LSS,NDUFA11,NDUFA13,NDUFA2,NDUFA4,NDUFA5,NDUFA6,NDUFA9,NDUFB11,NDUFB9,NDUFC2,NDUFS1,NDUFS4,OGDH,PDCD6IP,PDHA1,PFKM,PHKB,PYGL,RBP4,S100A6,SMTNL1,SORBS1,STAT1,TGFBI,TUBA4A,VIM
TGFB2	growth factor		0.939	3.42E-09	ACTA2,ALDH1A1,ALDH1B1,ASPN,CA2,CD36,COL1A1,COL1A2,COL3A1,COL6A2,FN1,GOT1,HSPG2,MIF,PFKM,PGM1,PLG,S100A4,S100A8,S100A9,SERPINC1,TAGLN,THBS4,TTR,TUBB4B,VARS1,VIM
GATA1	transcription regulator		0.936	5.02E-06	ACTN1,ANK1,BLVRB,BZW2,CA1,CA2,CALR,CAVIN1,CD36,CMA1,COPS5,CPA3,FHL1,HBA1/HBA2,HBB,HBD,HBG1,HBG2,HNRNPAB,HSPA9,NCL,RPL22,SLC4A1,SLMAP,SPTA1,SPTB,VWF
SPRING1	other		0.928	4.03E-04	ACSL3,FABP5,FASN,FDPS,LSS,ME1
EN1	transcription regulator		0.923	2.14E-04	ACTA2,ALDH1A1,ALDOC,COL1A1,COL1A2
HGF	growth factor		0.916	7.73E-03	A2M,ACTA2,AIFM1,AKAP12,CAV1,COL1A1,COL1A2,COL3A1,COPB1,CSE1L,FLNA,FN1,ITGB1,LDHA,NES,NID2,NUMA1,PGAM1,PGK1,PHB1,PRKDC,RAC1,S100A9,SOD2,TAGLN2,TJP1,TRDN,VIM,YWHAZ
IKBKB	kinase		0.911	1.35E-03	ACTA2,C3,CLU,COL1A1,COL3A1,CP,DCN,FASN,FSCN1,H2AX,HLA-A,ILK,LMNB1,MYH7,OGN,PLIN1,POSTN,PPP2CA,S100A4,SOD2,SOD3,TLN1
ARID1A	transcription regulator		0.907	7.52E-21	ACSL1,ACTA1,ACTA2,ACTN1,AGL,AK1,ALDH1A1,ANXA1,ASPN,ATP1A2,ATP5F1D,ATP5PF,BGN,C3,C4A/C4B,CAV2,CAV3,CAVIN2,CKB,CKM,CLU,COL1A1,COL1A2,COX6B1,CSRP1,DPYSL3,EEF1A2,EZR,F13A1,FBLN2,FBN1,FERMT2,FHL1,FN1,FSCN1,GNAI2,GSN,GYS1,HBD,HIBCH,HSPA5,HSPB1,ITGB1,MSN,MYH11,MYL2,PDLIM5,PGAM1,PGK1,PGRMC2,PKM,PLS3,PRXL2A,RAP1A,RSU1,S100A4,SAR1B,SCCPDH,SERPINA1,SERPINF1,SOD3,SQOR,TAGLN,UQCRC2,UQCRFS1,VIM,VWF
CLDN7	other		0.905	3.87E-03	ABLIM1,AGT,APOE,ARHGDIB,C3,H2AC20,HLA-B,LGALS3,RPL29,TINAGL1,TJP1
CX3CL1	cytokine		0.896	2.44E-03	APOD,COL3A1,FABP5,GSN,GYG1,HSPA5,LAMC1,LGALS3BP,MFGE8,POSTN,PYGM,SERPINF1,VTN
P38 MAPK (family)	group		0.882	1.18E-04	ANK1,ANXA5,BGN,CAV1,CAV3,CD36,COL3A1,FABP4,FLNA,FN1,GBP1,HP,HSPA5,LDB3,MIF,MT-CO2,MYBPH,MYH11,MYH2,MYL11,NPR1,POSTN,RYR1,STAT1,TJP1,TNNC1,TNNC2,TNNI1,TNNT3
S100A10	other		0.882	7.90E-04	AHNAK,ANXA2,PLG,S100A10
EIF4E	translation regulator		0.877	1.33E-02	B2M,CAPZB,DLAT,FN1,GPX3,HLA-A,ILF2,LGALS3BP,NOL3,PHB1,PRDX5,RPL19,RPS13,TAPBP,TGFBI
CD38	enzyme		0.867	4.95E-12	ACTA2,AK3,ALDOA,ALDOC,ANXA2,ANXA6,ATP1B1,CAT,CISD1,COL1A1,CRIP1,FAM162A,FN1,GALK1,IGHG1,LGALS3,PDIA6,PFKL,PGM1,PKM,PPP3CA,RPN1,S100A4,S100A6,SLC2A1,SOD2,TPI1,VIM
MTTP	transporter		0.864	4.64E-04	APOA4,APOB,CD36,CFD,GOT1,GPT,HSPA5
MUC1	other		0.857	4.38E-05	ALDH1A1,CAT,CES1,COX4I1,FASN,H2AX,HSPA5,LDHA,MT-CO2,PNP,SERBP1,SOD2,STAT1,TYMP,VIM,WARS1
MXD1	transcription regulator		0.847	1.18E-04	ACO2,COQ9,CYC1,EIF4A1,EIF4G1,IDH2,NDUFA10,PDHB,RPL30,RPS13,RPSA
NFIC	transcription regulator		0.839	7.56E-05	ALDOA,B2M,CDC42,COL6A1,COL6A2,HLA-A,HSPA5,LDHA,LGALS3BP,LMNA,PCBD1,PKM,PPIA,SLC25A5,TYMP
SKIC2	enzyme		0.832	2.42E-09	ALDOA,ENO1,GAPDH,GLRX,GOT1,LDHA,PFKL,PGK1,PGM1,S100A8,S100A9,SLC2A1,TPI1
NCOA3	transcription regulator		0.823	3.24E-03	AMPD1,FASN,ILK,LDHA,MAPK1,MYH11,PGK1,SLC2A1,TAGLN,TKT
DCN	other		0.82	4.10E-02	BGN,CKM,COL1A2,FBN1,ITGB1
TWIST2	transcription regulator		0.817	5.60E-06	BIN1,CAT,CKM,FBLN5,FN1,HSPA5,MGST3,POSTN,PRKAA2,VIM
CALCINEURIN A (family)	group		0.816	1.61E-05	ACTA1,ATP2A2,COL1A1,COL1A2,COL3A1,MB,SLC2A1,TNNI1
ABCB6	transporter		0.816	3.43E-03	ALAD,ATP5IF1,CAT,HAGH,NT5C3A,PRDX2
PPP3R1	phosphatase		0.816	2.00E-02	ATP2A2,BAG3,C5,CPT1B,H1-0,MYH7
SMARCA4	transcription regulator		0.809	1.80E-14	A2M,ACTA1,ACTA2,ACTN4,AGT,AHNAK,ALB,ALDOC,APOA1,ARHGDIB,ATP2A1,AZGP1,BIN1,CAV3,CKM,COL1A1,CORO6,CP,DYNC1H1,ENO2,ENO3,FABP4,FBP1,FGG,FN1,GAPDH,GBP1,GSTO1,GYS1,HBB,HBG1,HLA-B,IGHG1,IRAG2,ITGB1,LGALS1,LGALS3,LMNA,LUM,MAOB,MAPK1,MFGE8,MT-ND2,MYBPH,MYH11,MYH4,MYL1,MYL11,PARVA,PFKL,PGK1,PKM,PSME1,PSME2,S100A6,SERPINH1,SLC2A1,SOD3,TAGLN,TF,TNNC2,TNNI2,TNNT3,TPM1,TTR,TUBB,VIM
TEAD4	transcription regulator		0.801	9.39E-07	ACTA1,ACTA2,CALD1,CAV2,CKM,COL3A1,FABP4,MB,MYH1,MYH4,MYH7,PLIN1,POSTN,TAGLN,TNNC1,TPM1,VIM
GROWTH HORMONE (family)	group		0.798	1.12E-11	ACSL1,ACTB,AGT,AKR1A1,AKR1B1,ALB,APOE,C3,CAT,CD36,CLU,COL18A1,COL1A1,COL3A1,DDT,FABP4,FASN,FDPS,FGG,FN1,GLUD1,GPT,HADH,HADHB,HBB,MT-CO2,MT-CYB,NDRG2,PRDX3,S100A4,SLC2A1,TF,TKT,YWHAZ
RCN3	other		0.788	3.37E-04	CALR,CLU,HSPA5,RPL4,RPL5,RPL8,RPS18,RPS3
HNF1B	transcription regulator		0.777	3.07E-05	ACADVL,ACTN1,ALB,AMBP,ANXA4,BGN,CA2,FGB,FN1,GDI2,LAMB1,LUM,NID2,S100A4,S100A6,SERPINA1,SERPINH1,TTR
TRPV4	ion channel		0.762	4.48E-02	FN1,ITGB1,RHOA,SLC25A5
IRAK3	kinase		0.762	4.48E-02	ACTA2,COL1A1,SOD2,VIM
HSF1	transcription regulator		0.757	1.60E-11	ATP5PF,B2M,BAG3,CCT2,CCT3,CCT4,CCT5,CD36,CLU,COL18A1,COL6A2,CPT1B,DPT,FASN,FXR1,HNRNPA2B1,HNRNPA3,HSPA1A/HSPA1B,HSPA8,HSPB1,LAMA4,LDHA,LONP1,MYH7,PGK1,POSTN,PPP3CA,PRKDC,RPL22,SERPINH1,SMC1A,SMTNL2,SPTAN1,ST13,TTR
SOX6	transcription regulator		0.749	2.45E-06	HBG2,HSPG2,MYH7B,MYL1,MYL3,MYL9,TNNC1,TNNI2
RELB	transcription regulator		0.745	3.08E-03	ANXA5,APOE,ATP1B1,B2M,FSCN1,HSPG2,IGHG1,IGHM,JPH1,RSU1,SOD2,TTN
MAGI1	enzyme		0.745	3.58E-02	ABLIM1,ACSL3,CSE1L,IMMT,LDHA,ME1,PRKDC,SERPINA1,SLC16A1,TUBB
PRKCA	kinase		0.743	2.13E-03	ACTA1,ARHGDIB,CAV1,CD36,COL1A1,CYCS,FASN,FN1,HSPA1A/HSPA1B,MYL11,S100A8,S100A9
FZD8	G-protein coupled receptor		0.729	2.18E-05	ACTA2,COL1A1,FN1,MYH6,TJP1,VIM
MECP2	transcription regulator		0.728	9.55E-04	ACTB,ANK1,ANXA1,APOE,CAMK2B,CYB5A,DPYSL2,GSTO1,HBA1/HBA2,HSPA5,IGHM,LMNA,PLS3,S100A4,UQCRC1,VIM,YWHAZ
ADCYAP1	other		0.728	1.74E-03	ACAT1,ACTN1,CFL1,COL3A1,H2AZ1,IDH2,LUM,MAPK8IP3,ORM1,POSTN,PRDX6,PSMB7,RPSA,S100A10,SERPINA3,SERPINF1,SLC2A1,TGFBI
PML	transcription regulator		0.711	3.63E-09	ACADM,ACADS,AKR1A1,ANXA4,APOA1,APOE,CAT,CFL1,CPT1B,DNAJB4,FASN,FTL,HADHB,HBB,HSPB1,MAPK1,ME1,PCBP2,PSMB8,RSU1,SLC25A20,STAT1,TXN,VIM
HBEGF	growth factor		0.711	3.47E-03	ALDOA,ITGB1,LDHA,MAPK1,MYH10,MYH9,NES,PKM,RHOA,VIM
TEAD3	transcription regulator		0.707	1.31E-06	ACTA1,ACTA2,CALD1,COL3A1,MYH1,MYH4,MYH7,POSTN,TAGLN,TNNC1,TPM1
IFN GAMMA (complex)	complex		0.707	1.92E-02	AGT,CSE1L,GBP1,MAPK1,MYH7,PSME1,PSME2,STAT1
HNRNPU	transporter		0.692	1.27E-02	ACTB,ANXA1,APOE,CAMK2B,DCXR,GAPDH,HBB,RAC1
FOXM1	transcription regulator		0.686	4.50E-04	ACTA2,ANXA1,CAMK2D,CAT,CAV1,FN1,ITGB1,LAMA4,LDHA,MFGE8,NES,PGK1,PRDX2,SOD2,TJP1,VIM
EPRS1	enzyme		0.67	2.78E-02	ACADVL,ACTA2,COL1A1,COL1A2,ECHS1,FN1,PHKG1
HSPA9	other		0.651	1.44E-02	FN1,HNRNPK,HSPA9,SOD2,VIM
RAF1	kinase		0.65	4.10E-03	AKAP12,ANKRD2,ANXA1,CA2,HNRNPA2B1,HNRNPAB,HSPB1,ITGB1,LDHA,MAOB,PLEC,PNP,RAC1,RAN,TNNI1,TUBA4A
miR-122-5p (miRNAs w/seed GGAGUGU)	mature microRNA		0.648	1.65E-05	ALDOA,ATP1A2,CS,EEF1A1,FDPS,FUNDC2,GYS1,P4HB,PKM,PRDX2,PSME1,VIM
LRP6	transmembrane receptor		0.648	1.60E-02	ACTA2,ALDH1A1,CAV1,COL1A1,RHOA,VIM
SREBF1	transcription regulator		0.639	2.89E-24	ACADS,ACSL1,ALDOA,ALDOC,ANKRD2,APOC3,ARF4,ATP5ME,CAP2,CAPZB,CD36,CFD,CHMP2A,COL6A1,COX4I1,CSRP1,CYB5A,CYCS,DBI,FABP3,FABP4,FABP5,FASN,FDPS,FN1,GPX3,HSPA1A/HSPA1B,HSPA5,IDH1,IGHM,IMMT,LGALS3,LSS,MT-ATP6,MT-CO1,MT-CO2,MT-CO3,MT-CYB,MT-ND1,MT-ND2,MYL1,NDUFS2,PGD,PLS3,S100A13,SERPINA1,SERPINA3,SUCLG1,TF,TNNI1,TNNI2,TTN,UQCRFS1,VCP
MED13	transcription regulator		0.632	3.76E-06	CD36,ENO1,FASN,GPD2,GYS1,KNG1,PGAM2,PHKA1,PYGL,TKT
PRMT1	enzyme		0.622	5.82E-04	ACADM,ACTA2,COL1A1,COL3A1,COX4I1,CPT1B,FN1,FTL,LDHA,NDUFS6,PKM,PRDX3,VIM
TGFB3	growth factor		0.602	8.68E-04	ACTA1,ACTA2,ASPN,COL1A1,COL1A2,COL3A1,FN1,RHOA,TAGLN,TJP1,TNS1,TPM1
RCAN1	other		0.581	7.57E-03	ACTA1,CD36,MYH1,MYH2,MYH7
FAM117B	other		0.577	1.32E-10	AKR1B1,AKR1C1/AKR1C2,AKR1C3,ALDH1A1,CAT,GSTM2,IDH1,ME1,PGD,PRDX2,PRDX3,SOD2
CIP2A	other		0.577	6.17E-06	COL15A1,CORO6,DCN,ENO3,LASP1,LDHB,LUM,NCL,PDLIM7,PKM,SLC25A4,TUBA4A
THRB	ligand-dependent nuclear receptor		0.574	2.08E-04	ACTA1,APOA1,APOC3,ATP2A2,ATP5MG,CFD,COX7A1,CTSD,DCN,EHD2,FABP4,FASN,FDPS,GSN,IGHM,ILK,ITIH1,ME1,MYH6,MYH7,PGD,PLIN1,PPP2CA,TGFBI
SREBF2	transcription regulator		0.565	6.39E-04	ACAA2,ACSL1,ALDOC,CYB5A,DBI,FABP5,FASN,FDPS,HLA-A,HLA-B,IDH1,LSS
LRPPRC	other		0.555	4.98E-05	ATP5IF1,MT-ATP6,MT-CO1,MT-ND1,MT-ND2
AGTR2	G-protein coupled receptor		0.555	4.53E-03	ACTA1,COL3A1,FASN,KNG1,MYL11
CRP	other		0.555	4.67E-02	ACTA1,ACTA2,FN1,PSMB7,PSME2
KLF2	transcription regulator		0.543	3.45E-02	CAV1,CD36,FABP4,HBB,HBG2,MVP,MYH10,RALA,SLC2A1,STAT1,VWF
HNF4A	transcription regulator		0.539	7.71E-31	A1BG,AAMDC,ACAA2,ACAT1,ACO2,ACOT1,ACSL1,ACTA2,ACTN1,ACTR3,ACY1,ADH1B,ADPRHL1,AGT,AHNAK,AHSG,AK2,AKR1B1,AKR1C1/AKR1C2,AKR1C3,ALB,ALDH1A1,ALDH1L1,ALDH5A1,AMBP,ANXA5,APCS,APOA1,APOA4,APOB,APOC3,APOE,ARMT1,B2M,BLVRB,C3,C4A/C4B,CAMK2D,CAP1,CAPN2,CAPZA2,CAT,CAV1,CD36,CFL2,CHCHD3,COPB1,COQ3,COQ8A,COX7C,CP,CPT1B,CPT2,CRAT,CRIP1,CRKL,CS,CUL5,DDOST,DDX39B,DLST,DNAJA2,DNAJB4,DUSP3,EIF4G1,EPHX1,ESYT1,ETFDH,F…
DHX36	enzyme		0.529	2.56E-08	ACTN2,BAG3,DTNA,FHL1,FLNC,LDB3,MYH6,MYH7,TNNC1,TTN
MASTL	kinase		0.518	2.19E-04	ARHGDIB,ATP2A2,CUL5,DLST,MYH10,TPM4,TUBB6,VCL
FTO	enzyme		0.491	1.82E-02	ACSL3,ALDH1A1,APOE,FN1,HSPA1A/HSPA1B,MYH7,VIM
HSP90B1	other		0.478	4.52E-03	ARF3,CALR,CANX,CDC42,HSP90B1,HSPA5,RPL30
Cdc42	enzyme		0.478	9.78E-03	ACTA2,CTSD,EIF3A,EIF4A1,EIF4G1,FLNA,FLOT2,MYH9
ERBB2	kinase		0.474	1.34E-12	ACAA2,ACTA1,ACTA2,ACTB,AHNAK,AKAP12,ALAD,ALDOC,ANXA2,CAPZA2,CAVIN1,CAVIN2,CAVIN3,CD36,CDC37,CDC42,CES1,CLU,COL18A1,COL1A1,COL3A1,COL6A1,COL6A2,COL6A3,CPT2,CRIP1,CSE1L,DPT,ERAP1,FAH,FASN,FBLN2,FLNC,FLOT2,FN1,FSCN1,GLO1,GPD2,GPX3,GYG1,HADHB,HNRNPK,HP,HSPA1A/HSPA1B,HSPB1,IDH1,ILK,ITGB1,LAMB1,LAMB2,LDHA,LGALS1,LGALS3,LSS,LUM,MAPK8IP3,MIF,MYL3,MYL9,NDST1,NDUFAB1,NDUFV1,NPR1,PDHA1,PFN2,PGK1,PGM1,PRDX2,…
ADAM10	peptidase		0.471	1.41E-10	ACAT1,ACTA2,AHSG,APOA4,ATP2A2,C3,CACNA2D1,DTNA,ENO1,GC,HPRT1,IDH3A,ITIH4,KNG1,NUMA1,PARK7,PDIA3,PEA15,RABEP1,RPN1,S100A8,S100A9,TWF2,YWHAQ
FLT1	kinase		0.471	4.67E-10	ACTN4,ACTR2,ADD1,CANX,CAPN2,CLIC4,EIF2S3,FLNA,GDI2,HLA-B,MARCKS,PRKAR1A,RBBP4,RDX,SDHC,VDAC1,VWF,YWHAZ
SPNS2	transporter		0.466	4.92E-10	ALDOA,ALDOC,CAT,ENO1,ENO2,GPI,MIF,PGAM1,PGK1,PKM,PRDX5,PRDX6
CETP	enzyme		0.464	1.61E-05	APOA1,APOB,APOE,HSPA5,P4HB,PDIA3,PLIN1
MITF	transcription regulator		0.463	1.15E-02	ACO2,ACSL1,AP1B1,APOE,CAPN3,CMA1,COL1A1,COX4I1,CTSG,FN1,LGALS3,MDH1,PPP2CA,QDPR,SERPINF1,TPSAB1/TPSB2,VAT1
PLIN5	other		0.456	1.61E-04	ACAA2,ACADM,ACADVL,ACTA2,COL1A1,CPT1B,ESD,FASN
PDGFB	growth factor		0.452	1.30E-02	ACTA2,COL1A1,COL1A2,COL3A1,FN1,MYL6,SERPINF1
HOXA9	transcription regulator		0.447	7.47E-05	ALDH1A1,CD36,CDC37,CLTC,CTSG,FXR1,GLRX,HBG1,HBG2,HNRNPU,NDUFB3,NEB,PCMT1,RDX,RPS3A,S100A8,ST13,VIM
IL6ST	transmembrane receptor		0.447	1.33E-03	A2M,ALB,ATP2A2,FGA,FGB,HP,HPX,ORM1,SGCA
IFT88	other		0.447	2.06E-03	ACAT1,ALB,COL1A2,FABP4,FDPS,LSS
LUCAT1	other		0.447	3.93E-03	FGA,FGB,FN1,GLRX,SOD2
STK40	kinase		0.447	4.69E-03	ACTA1,ACTA2,APOE,C5,CKM,FABP4,FN1,MYH8
KCNK9	ion channel		0.447	1.31E-02	A2M,CA1,HP,RHAG,SPTA1
ITGB2	transmembrane receptor		0.447	3.33E-02	ACTA2,CRIP1,FN1,RAC1,RHOA
TGFBR2	kinase		0.443	1.79E-07	ACSL3,ACTA2,ATP1A2,BGN,CCT5,CFL1,CKB,CLIC4,CLU,COL1A1,COL1A2,CRABP1,FASN,FGB,FGG,FN1,H2AX,HP,HSPB1,LDHA,MYOF,NDUFB8,PFN1,PGK1,PGM1,PKM,PPIA,PRDX3,PRSS1,S100A8,S100A9,SLC2A1,TAGLN,TPI1,VARS1,VCL,VIM
COLQ	other		0.434	1.25E-09	ASPN,BGN,COL6A3,DCN,DMD,DTNA,FBLN5,FN1,HSPG2,LAMA4,LAMB1,LAMB2,NID2,PRELP,SGCG,SNTA1
PRKCB	kinase		0.43	2.57E-03	ACTA1,COL1A2,CYCS,FASN,FN1,MYH7,MYL11,SOD2
HIPK2	kinase		0.428	1.60E-02	ANK1,HBA1/HBA2,LGALS3,RAC1,SLC4A1,SPTB,VIM
FBXO32	enzyme		0.426	2.67E-03	ADSS1,CALR,HPX,HSPA5,MYH6,PDIA3,PPP3CA,RPN1,SOD2
AEBP1	peptidase		0.414	2.52E-04	ACTA2,APOE,CD36,COL1A2
MMP9	peptidase		0.402	2.16E-03	ACTA2,COL18A1,H2AX,ITGB1,PGK1,PRKDC,SERPINA1,SOD2,SYNPO2,TJP1,TUBA4A,VIM,XRCC5,XRCC6
RARB	ligand-dependent nuclear receptor		0.396	1.99E-02	ACADM,ACSL1,APOA1,APOA4,CD36,CPT1B,EZR,HP,ILF2,SERPINA1,SLC2A1,STAT1,TJP1
EGLN (family)	group		0.392	9.70E-09	A1BG,A2M,ALDOC,ANKRD2,APOA4,CAVIN1,FTL,GAPDH,GPI,GYS1,HLA-B,LDHA,MIF,MPI,NOL3,PFKL,PGAM1,PGK1,PGM1,PYGL,S100A9,SMTNL2,TPI1
MBNL2	other		0.391	5.48E-06	ABLIM1,CASQ1,CKMT2,HADHB,MYH7
TXNIP	other		0.382	2.87E-07	ALDOA,CD36,COL1A2,CS,ENO1,FASN,GAPDH,IDH1,LDHA,MDH2,PGK1,TJP1,TPI1
ELOVL3	enzyme		0.378	1.13E-02	ALAD,COL1A2,COL3A1,COL6A3,ENO1,LSS,LUM
SMARCB1	transcription regulator		0.371	2.45E-05	A2M,ACAT1,ACSL1,ACTR2,ATP1B1,BAG3,C4A/C4B,COL14A1,COL18A1,COL1A1,FABP4,FBP1,GSN,HBG1,HP,MYOM1,POSTN,RAB5B,S100A1,SGCG,TMOD1
INS	other		0.366	8.27E-06	ACADM,ACADVL,ACTA2,ACTN2,AGT,APOA1,ASPH,ATP5F1A,CAT,CD36,COL3A1,COX4I1,CUL5,FASN,HNRNPK,HSPA5,NDUFV1,POSTN,SDHC,SLC2A1,THBS4
TP73	transcription regulator		0.362	1.32E-05	ACTA2,ACTN2,B2M,C3,COL18A1,COL1A1,COX4I1,CTSD,ELOB,FASN,FLOT2,FN1,FXR1,GSN,HAGH,HBG2,HSPA1A/HSPA1B,IDH2,IQGAP1,LAMA5,LASP1,LCP1,LDHA,MAPRE2,MYH9,MYOZ2,PLEC,PRKDC,RAN,SERPINA1,SERPINA3,SERPINF1,SERPING1,SORBS1,TNNI1,TTR,XRCC6,YBX1
KLF4	transcription regulator		0.36	9.19E-03	ACTA2,ALB,ALDH1A1,ATP2A2,CLIC4,COL1A1,COL1A2,FN1,HSPB1,MYH11,MYH6,MYH7,PPP2CA,PREP,SERPINA1,SERPINH1,SOD2,SOD3,TAGLN,TF,VIM
REN	peptidase		0.343	1.50E-02	AGT,COL3A1,MYH6,MYH7
Fus	transcription regulator		0.342	1.41E-04	ATP1B1,HSP90B1,HSPA5,MAPK1,RPL19,SLC2A1,SNRPB,STAC3,TUBA4A,VTN
SP1	transcription regulator		0.341	5.78E-09	ACSL1,ACTA2,ADH5,AKAP12,ANK1,APOA1,APOC3,APOE,ATP2A2,ATP5F1B,CAT,CAV1,CES1,CKB,COL1A1,COL1A2,CTSD,CYC1,DLAT,DMD,EHD1,EZR,FASN,FLNA,FN1,GNAI2,GOT1,HADHA,HADHB,HBB,HBG2,HINT1,HSPA5,MAOB,MYH11,MYH7,NES,NPR1,PDHX,PGK1,PKM,SLC25A4,SLC25A5,SLC2A1,SOD2,SPTB,STAT1,TAGLN,TNNC1,TSPO,VIM,VWF
RELA	transcription regulator		0.339	1.09E-04	A2M,ACTA2,ACTN4,AGT,ANKRD2,AP1B1,APOE,ARHGDIB,B2M,C3,CAV1,COL1A1,COL1A2,ERAP1,FN1,FSCN1,GBP1,HLA-A,HLA-B,HSP90B1,HSPA9,IGHG1,IGHM,LUM,MIF,MT-CYB,PFKM,PGK1,PKM,PRDX6,PTPN11,S100A6,SOD2,TAPBP,VIM
NR2C2	ligand-dependent nuclear receptor		0.339	1.31E-02	APOE,CD36,GPT,HADHA,HBG2
ZC3H11A	other		0.333	1.37E-04	APOE,BZW2,FBP2,FN1,IDH1,LDHA,PFKM,PYGB,XRCC5
STAR	transporter		0.333	3.39E-04	AGT,CAT,CD36,CKM,COQ8A,MAOB,MYOF,PNP,SQOR
PDLIM2	other		0.333	5.24E-03	FBP1,GSTM2,KCTD12,LGALS3BP,MYL9,RTN2,STAT1,TAGLN,TNS1
mir-146 (includes others)	microRNA		0.332	4.62E-02	ACYP2,ALDOA,CAT,GAPDH,GPI,PGAM1,PKM,STAT1
ISG15	other		0.326	3.76E-06	ALDH1B1,CES1,COL14A1,COL15A1,COL1A1,COL1A2,FBLN2,HLA-A,HLA-B,LGALS3BP
WNT16	other		0.323	2.34E-06	ACADS,ACADVL,ACTA2,CPT1B,MYH11,TAGLN
NFYA	transcription regulator		0.314	4.97E-05	ALB,CALR,CAT,CDC42,COL1A2,EPHX1,FASN,HSPA5,NPR1,PGK1,PKM,VWF
IL10RA	transmembrane receptor		0.311	5.21E-06	ACSL1,ASPN,C3,CA2,CD36,COL14A1,DCN,DPT,F13A1,FABP5,FBN1,FHL1,FN1,GSTM2,HLA-A,HSPA8,LUM,MAOB,NDRG2,OGN,POSTN,PSMB8,PYGL,SAMHD1,SLC2A1,STAT1,THBS4,TTR
STAT4	transcription regulator		0.31	2.96E-02	AHNAK,ALDOC,ASPH,C3,ENO2,FSCN1,H3-3A/H3-3B,MAPK8IP3,PFN2,PRDX6,PYGL,S100A4,STAT1,VDAC1
GSTO1	enzyme		0.308	4.29E-04	CAMK2D,CTSD,GSTO1,LAMA5,MYH9,NID2,PDLIM5,SLC2A1,STAT1
PIK3R1	kinase		0.306	9.15E-04	ACTA2,CD36,COL1A2,HSP90B1,HSPA5,LDHA,PDHA1,PKM,SLC2A1,SOD2
MNT	transcription regulator		0.302	5.58E-07	ACY1,ALDH1A1,ALDOA,ATP1B1,BLVRB,CD36,COQ8A,FGG,LDHA,NCL,PGK1,SERPINH1
MYO6	other		0.302	1.32E-04	ACTA2,B2M,COL6A2,CSRP1,DNAJB4,GLRX,MYL9,OGDH,SYNPO2,TAGLN,TNNT1
MTORC1 (complex)	complex		0.293	1.25E-02	FASN,FDPS,LDHA,PKM,SLC2A1,UCHL1
C1QBP	transcription regulator		0.283	1.01E-02	LDHA,MT-CO1,MT-CO2,PKM
BRCA1	transcription regulator		0.282	2.83E-04	ACTB,AK1,CAMK2B,COL18A1,CTSD,DUSP3,EZR,H2AX,H3-3A/H3-3B,HBB,HNRNPD,HSPB1,PCBP2,SFPQ,STAT1,VIM,XRCC6
PDGFRB	kinase		0.277	4.42E-03	ACTA2,COL1A2,FN1,MYH11
MEF2D	transcription regulator		0.274	5.83E-05	ACTA1,CKM,COL1A2,COL3A1,FN1,MYH7,SOD2,SOD3,TNNC1,TNNI1,VIM
SIM1	transcription regulator		0.258	8.41E-03	AKR1B1,APOE,CFL2,FKBP3,GPX3,HLA-A,LAMA2,LCP1,MYH6,MYH7,NACA,PEA15,PFN1,POSTN,SRSF1
NKX2-3	transcription regulator		0.258	1.02E-02	ACTA2,AOC3,ARHGDIB,CAVIN2,CD36,GBP1,H2AC20,HLA-B,LAP3,MYH11,NT5C3A,POSTN,PSMB8,STAT1,TYMP
FDX1	transporter		0.254	1.50E-02	FN1,HSPA1A/HSPA1B,HSPA5,TUBA4A
TLR4	transmembrane receptor		0.253	1.45E-02	ACADM,ACTA1,ALDOA,C3,CAST,CD36,CDC42,CMA1,COX4I1,FASN,HNRNPU,HSPA5,IDH2,LDHA,MIF,MYH7,PKM,RAC1,S100A8,SLC2A1,SOD2,STAT1,TPM1,TSPO
EGR1	transcription regulator		0.253	2.14E-02	ACTA2,APOA1,ATP2A2,CAV1,CAVIN1,CLU,COL1A1,COL1A2,FN1,FTL,MAOB,ME1,SOD2
HRH3	G-protein coupled receptor		0.246	1.58E-06	CFD,CTSG,HBB,IGHG1,IGHM,ITIH4,RBP4,S100A8,S100A9,SERPINA3
ARNT2	transcription regulator		0.243	9.05E-04	AKR1B1,APOE,CFL2,FKBP3,GPX3,HLA-A,LAMA2,LCP1,MYH6,MYH7,NACA,PEA15,PFN1,PGK1,POSTN,SLC2A1,SRSF1
mir-27 (includes others)	microRNA		0.239	3.27E-02	ACTA2,COL1A1,FASN,FN1,MYH7,PHB1,YWHAQ
DIO2	enzyme		0.239	4.82E-02	ALDH1A1,ATP2A2,COL6A1,HSPA1A/HSPA1B,LUM,MYH1,MYH2,MYH7,MYOM1,NT5C1A
PKM	kinase		0.238	9.28E-20	ALDOA,APOE,CD36,CLU,CTSD,ENO1,ENO2,ENO3,FASN,FBP1,FBP2,FH,GAPDH,H2AX,ITGB1,LDHA,LSS,MT-ATP6,MT-CO1,MT-CO2,NDUFB8,PDHA1,PDHB,PGAM2,PGLS,PKM,SDHB,SLC2A1,TALDO1,UQCRC2
TIAM1	other		0.227	1.90E-05	ENO1,LDHA,PFKL,PKM,RAC1
CREBBP	transcription regulator		0.224	1.25E-04	AGT,AKAP12,AMPD1,ANXA6,B2M,CA2,CAMK2B,CAMK2D,CKB,CKM,COL1A2,CTSG,DNAJB4,EPN1,FABP4,FDPS,HBB,HLA-B,LGALS3BP,MYH1,MYH7,RHOA,SDHC,SERPINA3,SOD2,STOM,TAGLN,TAPBP,TMEM38A,XRCC6
CDH1	other		0.222	1.19E-02	ACTB,APOA4,CDC42,FN1,RALA,S100A4,TJP1,VIM
AKAP11	other		0.218	6.90E-06	MT-CO2,NDUFS4,PRKAR1A,RHOA
BCYRN1	other		0.218	1.15E-03	CBR1,CHMP2A,COQ10A,MT-ND2,S100A11,SBDS
LMO2	transcription regulator		0.218	1.66E-03	ACTB,ALDH1B1,ANXA1,CAT,COL18A1,CPA3,ENO2,FBP1,FLOT2,GSN,LGALS1,LMCD1,LSP1,MFGE8,MYH10,RPL3L,SERPINF1,SLC16A1,SOD2,STAT1,TSPO
STAT6	transcription regulator		0.216	8.98E-04	ABLIM1,ACSL1,ACTB,AHNAK,ANXA1,APOE,CA2,COL1A1,COL1A2,COL3A1,CRIP1,EPHX1,FABP4,FASN,FN1,FSCN1,GNB4,HBA1/HBA2,HBB,IGHG1,KCTD12,LGALS3BP,NT5C3A,PSMB6,RHOA,S100A10,SAPCD2,SERPINA1,SERPINF1,SLC4A1,VIM
HOXA10	transcription regulator		0.209	1.08E-07	ACTA1,ACTB,ALDH1A1,APOE,ATP1A2,CFD,COL15A1,COL3A1,CTSG,EIF3A,FKBP3,FN1,HBG1,HNRNPL,IDH2,LAMA2,MAPK12,ME1,MSN,NDRG2,P4HB,SNRPE,TNXB
WNT5A	growth factor		0.208	2.93E-03	AKR1C1/AKR1C2,ALDH1A1,ARHGDIB,BIN1,CAPN1,CD36,COL1A1,COX7C,DBNL,FABP4,FLNA,FN1,LCP1,POSTN,PRKAR2A,STAT1,VIM
AGTR1	G-protein coupled receptor		0.208	5.97E-03	AGT,COL3A1,CP,FN1,MAPK1,RHOA
LAMP2	other		0.2	4.69E-05	APOA1,COL1A1,COX6B1,CTSD,FN1,KIF5B,LAMC1,STAT1
EBF1	transcription regulator		0.187	2.84E-05	COL1A1,CRABP1,FASN,FBP2,FLOT2,GYS1,IGHM,IGLL1/IGLL5,MAPK1,PHKA1,PHKG1,POSTN,PRKAA2,PRKACA,PRKAR1A,PRKAR2A,PYGB,STAT1
MEG3	other		0.181	1.08E-03	ACTA2,COL1A1,FN1,VIM
THY1	other		0.157	2.95E-03	ACTA2,CLU,NES,VIM
PRDM16	transcription regulator		0.156	8.04E-03	AGT,COL3A1,DCN,GPX3,MYH7,STAT1
EHMT2	enzyme		0.156	1.71E-02	ACADM,CES1,CPT1B,FN1,HBG2,NDRG2,VAPB
FDFT1	enzyme		0.152	5.31E-03	APOB,FASN,FDPS,HSPA5
GPER1	G-protein coupled receptor		0.147	1.60E-02	ACTA2,FASN,HSPA5,MYH10,MYH11,SLC2A1,TAGLN
KDM8	enzyme		0.138	1.49E-17	ALDOA,CS,ENO1,ENO2,ENO3,FASN,FBP1,FBP2,FH,GAPDH,IDH1,IDH2,LDHA,LSS,OGDH,PDHA1,PDHB,PGAM2,PGD,PGLS,PKM,SDHA,SLC2A1,TALDO1
CLU	other		0.128	1.36E-02	CFH,CLU,HSPA1A/HSPA1B,HSPA5,SAMHD1,STAT1
FSH (complex)	complex		0.119	7.53E-07	ACTA1,ACTA2,ACTB,ACTN1,ACTR2,AKAP12,ARHGAP1,ATP2A2,ATP5IF1,CAP2,COL15A1,COL18A1,COPS5,DUSP3,EZR,FLNC,GBP1,GOT1,ILK,KIF5B,LGALS1,MAPRE2,NOL3,PDLIM3,PGK1,PKM,PRKAR1A,PSMD3,SLC2A1,STAT1,TF,TLN1,TPM1,TPM2,VCL,YBX3
MBNL1	other		0.115	4.29E-05	ABLIM1,CASQ1,CKMT2,HADHB,MYH7,POSTN
NCOA2	transcription regulator		0.115	1.58E-03	ACOT1,ALDH1B1,APOA4,C3,CFD,FABP4,FASN,FGB,GLO1,GPD2,GPX3,GSTO1,HLA-A,PLIN1,SOD3,TPI1
LEPR	transmembrane receptor		0.113	1.84E-03	ACTA2,ALDH1A1,ANXA5,APOA1,APOA4,APOB,APOE,ATP2A2,COL1A1,EIF3A,FASN,FN1,HPX,HSPA1A/HSPA1B,HSPA5,PSMB8
DLX1	transcription regulator		0.113	2.57E-03	ALDH1A1,CAP2,COPA,ENO2,PFN2,TGFBI,TPM2,VIM
SRSF1	other		0.102	5.97E-06	COL1A1,COL6A1,EIF3G,EIF4G1,FASN,FN1,HNRNPL,LMNA,NARS1,RAC1,SRSF1,VIM,WARS1
PIK3C3	kinase		0.098	2.13E-02	ACADM,FASN,HLA-A,PLIN1
mir-122 (includes others)	microRNA		0.085	3.74E-09	ALDOA,ARHGAP1,CLIC4,CS,CSRP1,FDPS,GPT,GYS1,H1-0,IQGAP1,KIF5B,LAMC1,LETM1,NPEPPS,PKM,PPP2CA,SH3BGRL3,VIM,WARS1
RHOA	enzyme		0.066	3.99E-05	ACTA1,ACTA2,AGT,ATP5F1A,COL1A1,COL3A1,CTSD,FN1,ITGB1,MYL11,PDHA1,PGK1,RHOA,TAGLN
BMP6	growth factor		0.063	2.78E-02	ACADM,ACTA2,CAVIN2,EPHX1,GNB4,MYH10,TAGLN,VCL
LPIN1	phosphatase		0.038	4.89E-04	ACADM,ACADVL,APOE,FABP4,FASN,FDPS
IGF1	growth factor		0.027	6.98E-14	A2M,ACTA1,ACTA2,ACTN2,AKR1B1,AKR1C1/AKR1C2,ATP2A1,BGN,C4A/C4B,CACNA1S,CAP2,CAT,CAVIN2,CLU,COL14A1,COL1A1,COL1A2,COL3A1,CP,CTSD,DCN,DMD,FABP4,FASN,FBLN2,FN1,GAPDH,GPD2,GPT,H2AX,HBB,HSPA1A/HSPA1B,HSPA5,LASP1,LDHA,MAPK1,MIF,MYH11,MYH6,MYH7,MYH8,MYL1,PEBP1,PGAM2,PKM,POSTN,PPP3CA,PSMB8,RDX,SEC23A,SLC2A1,SOD2,TCAP,TF,TGFBI,TJP1,TNNC1,TPM3,TRDN,VIM,VWF,YBX3
WT1	transcription regulator		0.013	5.42E-06	ACTN1,APRT,ATP5ME,CKM,CLIC1,CLIC4,CMPK1,ENO2,ETFA,EZR,FDPS,GSN,HNRNPL,HSP90B1,HSPG2,LGALS3,LSS,MAPRE2,MYL6,PPIB,RPL19,SLC2A1,SMC1A,WARS1,YBX1
HUWE1	transcription regulator		0	2.32E-08	ACAA2,ACADVL,APOA1,ATP5F1A,CD36,CRAT,DBI,EEA1,FASN,FITM1,GLUD1,H2AX,HADH,HADHB,IDH2,ME1,MT-CO3,OGDH
EGR2	transcription regulator		0	6.11E-03	ACTN1,AHNAK,APOE,CAST,CRABP1,FDPS,FLOT2,GNB4,GSN,HSPA5,ITGB1,KCTD12,LAMA2,LGALS1,NCL,PPP2CA,S100A1,S100A4,SLC16A1
STAT4 DIMER (complex)	complex		0	2.38E-14	ANXA2,CA1,CDC42,CFL1,GSTO1,HNRNPA2B1,HSPA9,LCP1,LMNB1,MIF,MSN,PPIA,PSME2,RALA,SOD2,TALDO1
IDH2	enzyme		0	2.63E-10	FN1,H2AX,HINT1,LDHA,NDUFA4,PEBP1,PKM,PPIA,PSMB8,RACK1,RAN,SLC2A1,TKT,TPT1,VIM
CYLD-AS1	other		0	5.61E-08	AKR1B1,AKR1C1/AKR1C2,BLVRB,C3,CBR1,EPHX1,FTL,GLRX,LGALS3,ME1,PGD,PRDX6,TALDO1,TKT
ROCK (family)	group		0	2.44E-07	ACTA1,ACTA2,CAVIN1,CDC42,COL1A1,COL3A1,DMD,FABP4,FN1,MYL11,TAGLN,TJP1
ZC3H13	other		0	1.42E-06	LDHA,LDHB,PKM,SLC2A1
CMA1	peptidase		0	6.90E-06	AGT,COL1A1,COL3A1,CPA3
LCN2	transporter		0	4.08E-05	ACTA2,ACTN1,COL1A1,FASN,FN1,FTL,MIF,MSN,RBP4,SOD2,TAGLN2,TINAGL1,VIM
GPR151	G-protein coupled receptor		0	4.29E-05	DCN,ENO1,GALK1,GLRX,PKM,TGFBI
WDFY2	other		0	4.57E-05	ACO2,CYCS,FASN,SLC2A1
SNCA	enzyme		0	7.43E-05	AGT,AK3,ALDH1A1,APOE,B2M,CAT,CFL1,CFL2,DCTN1,DCTN2,DYNC1H1,ENO2,EZR,FABP4,GANAB,GLO1,GSN,HSP90B1,HSPA5,JPH2,JSRP1,LDHB,LMNA,MAPRE2,MDH2,NDUFA5,PGK1,PYGB,RASA4B,RBP4,S100A6,SOD2,TPI1,UCHL1
CENPN	other		0	8.88E-05	ENO1,LDHA,PKM,SLC2A1
SUMO1	enzyme		0	2.40E-04	ALB,ATP2A2,HBB,HP,MYH6,PLIN1,TRIM28
NFIX	transcription regulator		0	3.29E-04	CKM,ENO3,FABP4,POSTN,SERPINA3,SLC25A5
CHCHD3	transcription regulator		0	3.85E-04	ACADS,CPT2,LONP1,SOD2
NR1D2	ligand-dependent nuclear receptor		0	1.08E-03	APOC3,CD36,FABP3,FABP4
RORA	ligand-dependent nuclear receptor		0	1.59E-03	ACTB,APOA4,APOC3,APOE,ATP1B1,CAV3,CD36,CKMT2,FABP3,FASN,GOT1,GSTM2,MGST3,PRDX6,S100A8,S100A9,VIM
BMP10	growth factor		0	1.65E-03	A2M,AHSG,COL1A1,COL1A2,COL3A1,FN1,HLA-A,RPL22,SERPINA3,SMPX
Gcg	other		0	2.57E-03	ALDH1B1,APOA4,ATP1B1,CSRP3,FABP5,FBP1,HADHA,ME1
LDB1	transcription regulator		0	5.12E-03	ACTB,ALDH1B1,ANXA1,CAT,COL18A1,CPA3,ENO2,FBP1,FLOT2,GC,GSN,LGALS1,LMCD1,LSP1,MFGE8,MYH10,RPL3L,SERPINF1,SLC16A1,SOD2,TSPO
ROR1	kinase		0	5.38E-03	CYCS,ERAP1,RACK1,TJP1,TNS1,VIM
NGEF	other		0	9.78E-03	CA2,GBP1,H2BC17,MYL9,RYR1,SERPING1,TAGLN,TMT1A
SENP1	peptidase		0	1.25E-02	CTSD,CYCS,IDH3A,LAMA5,S100A8,VIM
CDH2	other		0	1.32E-02	ACTA2,ENO2,FN1,VIM
Saa3	other		0	1.50E-02	APOA1,COL1A1,S100A8,S100A9
PRO-INFLAMMATORY CYTOKINE (family)	group		0	1.71E-02	AKR1B1,APOE,CLU,HP,HSPA5,LGALS1,S100A1
HEIH	other		0	1.90E-02	FLNA,FLNC,HSPA2,RAP1A
ORAI1	ion channel		0	2.38E-02	ATP1B1,C5,ENO1,ENO2,MDH1,PGK1,PRKACA,TPI1
TAL1	transcription regulator		0	2.69E-02	AZGP1,C3,CMA1,FBN1,HADHA,HBB,HLA-A,HLA-B,MARCKS,PPP3CA,RPS3A,TPSAB1/TPSB2,TUBB4B,XRCC6
mir-193 (includes others)	microRNA		0	3.18E-02	ACTN4,CKM,MYO1C,SYNPO
HMOX1	enzyme		0	3.83E-02	ACTA2,COL1A1,CS,GPT,GPX3,H2AX,MYH6,SLC25A5,TYMP
NRP1	transmembrane receptor		0	4.48E-02	ACTA2,COL6A3,FN1,GPX3
SERPINE1	other		-0.005	8.32E-03	ACTA2,CALR,CES1,FBLN2,FN1,HBA1/HBA2,MVP,PLG,VIM
E2F1	transcription regulator		-0.01	2.12E-10	ACTR3,CA2,CALD1,CALR,CAV1,CCT2,CCT4,CKB,CLIC1,COX4I1,COX5A,CPT2,CRKL,CSE1L,CYB5A,DDX39B,ENO2,FHL1,FKBP3,H2AC4,HADHA,HNRNPD,HNRNPK,HNRNPR,HSP90B1,HSPA8,IDH3A,ILK,LRPPRC,MDH1,MIF,MYH2,MYH4,MYH7,NCL,PHB1,PPP1R3A,PRKAA2,PRKDC,RAN,RBBP4,SDHA,SERPINF2,SLC16A1,SOD2,SRSF1,TAPBP,TRIM28,VCP,VIM,YBX3
MMP2	peptidase		-0.015	8.20E-04	ACO2,ACTA1,CD36,COL18A1,COL3A1,FN1,PLG,RAC1,TJP1
WTAP	other		-0.015	8.97E-03	ADRM1,CD36,COL1A1,PSMB2,PSMB6,PSMB7,PSMD3
miR-210-3p (miRNAs w/seed UGUGCGU)	mature microRNA		-0.025	6.31E-03	GPD1L,LDHA,PFKL,SLC2A1
MAPK11	kinase		-0.038	2.13E-02	CALR,CAV1,MYH6,NPR1
PPARG	ligand-dependent nuclear receptor		-0.05	1.39E-20	ACAA2,ACADM,ACADS,ACSL1,ACTA2,AGT,ALDH9A1,APOA1,APOE,ATP2A2,ATP5PO,BIN1,C3,CA2,CAT,CAV1,CAV2,CAVIN2,CD36,CES1,CFD,COL1A1,COL1A2,CPT1B,CPT2,CRAT,CS,CYCS,DLAT,ENO1,ENO2,EPHX1,FABP3,FABP4,FABP5,FASN,FBP2,FDPS,FN1,GAPDH,GPT,HADHA,HADHB,HEBP1,HP,IDH1,MDH1,ME1,MYH7,NDUFA5,NPEPPS,PDHB,PEA15,PHKB,PLIN1,PYGL,RBP4,RPSA,S100A8,SERPINA1,SLC25A20,SLC2A1,SORBS1,TAGLN,TJP1,TKT,TUBB,VIM
WWTR1	transcription regulator		-0.056	4.49E-02	ACTA2,CKM,COL1A1,FASN,FN1,ITIH2,LAMA5,STAT1,SYNPO,SYNPO2L
SF1	transcription regulator		-0.061	2.01E-05	ACTA2,COL1A1,FN1,MYL6
LCAT	enzyme		-0.063	1.20E-03	APOA1,APOE,CLU,HSPA5,RHOA
VCAN	other		-0.065	1.55E-08	ACTA1,AOC3,APOE,C3,C4A/C4B,CLU,DCN,FABP5,FBLN5,FN1,ITGB1,LAMB1,LGALS3,MIF,MYH10,OGN,PRDX5,PRELP,SERPING1,SOD2,STAT1,VCL,YBX3
NOTCH1	transcription regulator		-0.068	8.58E-07	ACTA2,AKR1C1/AKR1C2,ALDH1A1,ALDOA,CFD,CKM,COL1A1,COL1A2,CTSG,DLD,ECHS1,ENO2,GATD3/LOC102724023,GLUD1,HBA1/HBA2,HSPA8,ITGB1,LDHA,MYH11,MYH7,NDUFS1,NDUFV2,PDIA3,PGK1,PKM,S100A1,SDHA,SLC2A1,TAGLN
BCAP31	transporter		-0.069	3.58E-02	COL1A1,FN1,HSPA5,RTN3,VCP
SRF	transcription regulator		-0.07	7.18E-25	A2M,ACTA1,ACTA2,ACTB,ACTN1,ACTR3,AKAP12,CALD1,CAP1,CFL1,CKM,CMA1,CPA3,CPT1B,CSRP1,CTSG,DMD,DSTN,EZR,FABP5,FERMT2,FHL1,FHL3,FLNA,GSN,HSPG2,IGHM,ITGB1,LDB3,LMCD1,MYH1,MYH11,MYH2,MYH4,MYH6,MYH7,MYH9,MYL1,MYL11,MYL2,MYL3,MYL9,MYOM1,NOL3,PDLIM7,PGM1,PPIA,RNH1,S100A8,S100A9,SERPIND1,SLC2A1,SND1,TAGLN,TCAP,TLN1,TNNC1,TNNT1,TTN,TUBB4B,TUBB6,VCL,ZYX
SATB1	transcription regulator		-0.076	2.29E-03	ACTN1,CORO6,CTSD,FERMT2,GLRX,HBB,HBG1,HSPA8,ITGB1,NIBAN1,RPLP1,TUBA4A,VIM,WARS1
FOXA1	transcription regulator		-0.08	1.87E-07	ACTA2,ALDOA,ALDOC,ANXA1,ATP5PF,COL18A1,ENO1,ENO2,EPHX1,GAPDH,GYS1,HADH,LAMC1,LDHA,MYH11,MYH9,MYL9,NES,PFKL,PGK1,SLC2A1,STBD1,TAGLN,TAGLN2,TF,TNNI1,TTR
KDM1A	enzyme		-0.086	1.79E-04	A2M,ACTA2,AGT,ARHGDIB,AZGP1,C3,C4A/C4B,COL1A1,COL1A2,CTSD,EPHX1,FASN,FLNC,FN1,HBB,HBG2,HLA-A,LCP1,LGALS3BP,MSN,MT-CO3,NCL,NES,S100A6,SERPINF2,SYNPO,VCL,VIM
RFX5	transcription regulator		-0.1	1.10E-04	B2M,COL1A1,COL1A2,HLA-B,HLA-DRB1
YWHAZ	enzyme		-0.104	2.40E-04	COL1A1,FN1,HSP90B1,HSPA5,NDUFA4,NDUFB8,SLC25A4
FMR1	translation regulator		-0.114	9.65E-10	ALDOA,ATP5IF1,ATP5MG,BAG3,CFL1,ENO1,FXR1,GAPDH,MYL9,PFN1,PPIA,PRKACA,PTGR2,RACK1,RPL14,RPL19,RPL22,RPL30,RPL4,RPL5,RPL8,RPS13,RPS15A,RPS18,RPS5,RPSA,TAGLN2,TF,UQCRFS1,UQCRQ
miR-103-3p (and other miRNAs w/seed GCAGCAU)	mature microRNA		-0.115	2.66E-04	ACTA2,CACNA2D1,COL1A1,CRKL,RAB1B,SERBP1
HEY2	transcription regulator		-0.118	3.43E-03	ACTA1,ACTA2,MYH11,MYH6,MYH7,TAGLN
NUPR1	transcription regulator		-0.126	2.39E-02	ACTA2,AKAP12,ALDH5A1,ALDOC,ANK1,COL1A1,COL1A2,COL3A1,COQ10A,ENO2,FAM162A,H2AC4,H4C1,HNRNPA2B1,HNRNPM,HSPA2,LMNB1,MYH10,PEA15,PRKACA,S100A4,SAMHD1,SLC25A12,SLC25A20,SLC2A1,SRSF1,VIM
HDAC5	transcription regulator		-0.128	2.16E-06	ACADM,ACSL1,ACTA1,ACTA2,ATP5F1B,ATP5F1D,CKM,COX7A1,CPT1B,CPT2,MYH7,PFKL,PYGM,TAGLN
ATG7	enzyme		-0.141	5.79E-07	ACAT1,ACSL1,ACTA2,AIFM1,APOE,COL1A1,COL1A2,FN1,HPRT1,MYH7,PDCD6IP,PFKL,PRKAR1A,S100A4,SLC2A1,SYNPO,TJP1
THRA	ligand-dependent nuclear receptor		-0.148	6.27E-03	ACTA1,AGT,APOA1,ATP2A2,COX4I1,CTSD,EHD2,FASN,GPD1L,GPD2,MYH1,MYH2,MYH6,MYH7,SRI,VDAC1
LDHB	enzyme		-0.151	1.61E-21	ACO2,ALDOC,ATP5F1A,ATP5F1B,COX4I1,COX5A,CS,CYCS,DLAT,ENO1,ENO2,GPI,MB,PGK1,PKM,SDHB,SUCLG1,TPI1
TRDN	other		-0.152	1.42E-06	ASPH,CACNA1S,CASQ1,JPH1
mir-451 (includes others)	microRNA		-0.152	3.63E-03	CAB39,PGM1,RAC1,YWHAZ
AGPAT2	enzyme		-0.152	4.42E-03	ACSL1,FABP4,FASN,PLIN1
ACTB	other		-0.152	7.43E-03	ACTA2,DSTN,MYLK2,PSMB8
NCOA4	transcription regulator		-0.152	2.37E-02	ADH1B,AKR1B1,FABP5,FTL
RARA	ligand-dependent nuclear receptor		-0.158	1.88E-02	ABLIM1,ALDH1A1,APOA1,APOC3,ARHGAP1,C5,CP,HLA-B,HNRNPD,LAMB1,LGALS1,LGALS3BP,MAOB,MAPK1,PGLS,RAP1A,SAMHD1,SFPQ,STAT1,TAPBP,TMT1A
FABP4	transporter		-0.166	1.06E-02	ACAT1,ALDH1A1,CD36,FABP4,FABP5
HSPA5	enzyme		-0.173	4.40E-09	ACADM,ACADVL,ACTA2,C3,CLU,COL1A1,COL1A2,CYCS,FASN,FHOD1,HADHA,HSP90B1,HSPA5,HSPA8,KCTD12,MT-ATP6,MT-CO2,P4HB,PKM
PSEN1	peptidase		-0.183	2.92E-35	ACO2,ACSL1,ACTA1,ACTB,ALB,ALDOA,APOE,ARF4,ATP1A2,ATP1B1,ATP2A2,ATP5F1A,ATP5F1B,ATP5F1C,ATP5F1D,ATP5PD,ATP5PF,C3,CAMK2D,CANX,CAP1,CFL1,CFL2,CKB,CLTB,CLTC,CS,CTSD,CYCS,DBI,DPYSL2,DSTN,ENO1,ENO2,EPM2A,GAPDH,GDI2,GOT2,HBA1/HBA2,HBG2,HINT1,HSPA5,HSPA8,KIF5B,MAPK1,MT-CO1,NDUFA5,NDUFA8,NDUFS4,NDUFS6,PAFAH1B2,PEA15,PEBP1,PGAM1,PGK1,PKM,PPIA,PRDX5,PRDX6,QDPR,SPTAN1,SUCLG1,TNXB,TPI1,TPM3,TPT1,TUBA1C,TUBA4A…
APOE	transporter		-0.192	4.10E-10	ACADM,ACAT1,ACSL1,ACTA2,ACTB,APOA1,APOB,APOD,APOE,BGN,CALR,CAPNS1,CAT,CAV1,CD36,CLU,COL18A1,COL1A1,CSRP1,CTSD,DBI,EMILIN1,FABP5,FLOT2,GPX3,HSP90B1,HSPA1A/HSPA1B,HSPA5,HSPG2,P4HB,PEA15,PLIN1,S100A8,S100A9,SERPINA3,SLC16A1,SOD2,SORBS1,STAT1,VCP,ZYX
ADORA2A	G-protein coupled receptor		-0.192	4.56E-10	ALDOC,ARF3,ATP1A2,ATP2A2,CCT5,CKB,COL3A1,COL6A1,DSTN,GAPDH,GPI,HBA1/HBA2,HNRNPK,KIF5B,NAPA,P4HB,PEA15,PGAM1,PPP2CA,PRKAR1A,SPTBN1,TJP1,USP5
PLCG2	enzyme		-0.202	7.95E-03	ACSL1,ACSL3,APOE,CD36,CTSD,HLA-A,MFGE8,STAT1
EIF2AK3	kinase		-0.208	7.01E-03	ARF4,ATP2A2,CANX,CAPN1,CYB5R1,HSPA5,HSPA9,LONP1,NAPA,NARS1,PDIA3,WARS1
CTBP1	enzyme		-0.218	3.74E-03	ACTA2,COL1A2,FDPS,FSCN1,RAC1,TAGLN,VIM
PDK4	kinase		-0.218	7.43E-03	ACTA2,COL1A1,CPT1B,PKM
PPARA:RXRA Coactivator	complex		-0.239	4.64E-04	ACADM,ACSL1,AGT,APOA1,CD36,CPT2,ME1
THBS1	other		-0.239	1.23E-03	COL1A1,COL1A2,COL3A1,FN1,HSPA5,ITGB1,LAMA4
TAFAZZIN	enzyme		-0.243	4.01E-16	ACADM,ACTA1,ACTA2,ADRM1,ALDH1A1,ALDOC,ANXA1,ANXA2,ANXA5,CAV1,CAV2,CCT4,CDC37,CDC42,COL1A1,COL6A2,COX7A1,CPT2,DCN,FBLN2,FDPS,FN1,H2AX,HADHA,HLA-A,HP,IDH1,IGHM,LCP1,LDHA,LSP1,LUM,MYOF,PDLIM5,PGM1,PKM,PSMD3,PSME1,SLC25A4,SLC2A1,STAT1,TAGLN,TPI1,TTN,UBE2N,UCHL1,USP5
miR-199a-3p (and other miRNAs w/seed CAGUAGU)	mature microRNA		-0.254	4.85E-02	FN1,PARK7,PRDX6,VIM
MAPK14	kinase		-0.271	7.94E-04	ACTA1,ACTA2,CALR,CAT,CD36,CKM,COL1A1,FASN,FDPS,FN1,MAOB,MYH11,MYH6,S100A8,S100A9,SOD2,TAGLN,TXN
TXNDC5	enzyme		-0.277	2.14E-04	HSPA9,PRDX5,PRDX6,SERPINA1,SERPINA3
ERBB3	kinase		-0.282	2.53E-09	ACTA1,ACTA2,ACTB,BGN,CLU,CMA1,COL1A1,COL6A1,EZR,FBLN2,FBN1,FN1,HBA1/HBA2,HP,LAMA4,SERPINA3,TLN1,TNNT3,TNS1,TNXB
REL	transcription regulator		-0.282	4.90E-02	B2M,CAMK2D,CMPK1,CRKL,FN1,HLA-A,IGHG1,IGHM,KPNA3,MYH7,PFKM,SOD2,SORBS1,VIM
MGP	other		-0.294	2.36E-03	ACTA2,ALB,CFD,TAGLN,TGFBI,TTR
miR-16-5p (and other miRNAs w/seed AGCAGCA)	mature microRNA		-0.295	1.25E-05	ARHGDIA,CACNA2D1,CFL2,DNAJB4,H3-3A/H3-3B,HSDL2,HSP90B1,HSPA1A/HSPA1B,KPNA3,LAMC1,MYH7,PAFAH1B2,PDCD6IP,PHKB,PNP,RAB21,TMEM43,TPI1,TPM3,TPPP3,UGP2,ZYX
LIF	cytokine		-0.301	4.68E-07	A2M,ACAA2,ACTA2,AHNAK,AHSG,ALDH1A1,ERAP1,FBP1,FGB,FGG,FN1,GPT,KNG1,MT-ATP6,MT-CO1,MT-CO2,MT-CO3,MT-CYB,MT-ND1,MT-ND2,MYH7,NES,SERPINA3,SOD2,VWF
SPP1	cytokine		-0.302	1.20E-05	CA2,CAPNS1,COL1A1,FN1,ILK,NDRG2,NDUFA9,NDUFB9,NDUFS4,NDUFS7,NDUFS8,NDUFV1,PGD,S100A4,S100A6,SAMM50,SERPINF1,SSB,UQCRC2,VAT1,VIM
SLC13A1	transporter		-0.302	3.32E-04	AKR1C3,ALDH1A1,APOA4,HSPA5,HSPA8,HSPB1,RPL8,RPN1,SLC16A1,ST13,TUBA1C
PSMB11	peptidase		-0.304	6.04E-06	CAV1,COL1A1,COL1A2,COL3A1,COL6A1,COL6A2,HSPA1A/HSPA1B,LAMB2,LGALS3,LSP1,MAPK12,MT-ATP6,MT-CO1,MT-CO3,MT-ND1,MT-ND2
IL15	cytokine		-0.305	1.84E-15	ACADS,ACTN4,ALDOA,ALDOC,ANXA1,ARHGDIB,CAMK2D,CORO1A,COX6C,DDT,ENO1,ENO2,ENO3,FBP1,GAPDH,GDI2,GPD2,GPI,HNRNPA2B1,HP,HSPA8,ITGB1,LCP1,LDHA,LSP1,MAPK1,MIF,MYH1,MYH2,NT5C3A,OGN,PCBP2,PDIA3,PFKL,PFN1,PGAM2,PGD,PGK1,PGM1,PKM,PNP,PRKACA,PSMB8,PSME2,PYGL,RPS3A,S100A11,SLC16A1,SLC25A5,STAT1,SYNPO,TALDO1,TJP1,TKT,TNNI1,TNNI2,TPI1,VDAC3
OVOL2	transcription regulator		-0.307	9.80E-08	ALDOA,ARPC1B,ENO1,GPI,LDHA,PFKL,PGAM1,PGK1,PKM,SLC2A1,TUBA4A,VIM
CAMK2D	kinase		-0.308	2.36E-03	ACTA1,HBA1/HBA2,HBB,MYH7
LEP	growth factor		-0.315	9.39E-12	ACADM,ACADVL,ACAT1,ACSL3,ACTA2,AKR1C1/AKR1C2,ALDOA,APOA1,APOA4,ATP2A2,ATP5F1A,ATP5PB,CAT,CAV1,CD36,CFD,COL1A1,COL3A1,COL6A3,CPT1B,CYB5A,ECH1,ENO1,ETFDH,FABP3,FABP4,FASN,FBP2,FN1,GAPDH,GOT2,HPX,HSPA5,IDH1,MT-CO3,MT-CYB,MT-ND1,MYH7,NPR1,ORM1,PFKL,PLIN1,PRKAA2,RAC1,SLC16A1,SLC25A5,SOD2,TAGLN,TPI1,TSPO,UGP2,VIM
PTGS2	enzyme		-0.329	8.60E-03	ANXA1,ANXA2,B2M,CALR,CLU,CTSD,EZR,FABP4,FN1,HLA-A,NEB,PSMB8,PYGB,RAC1,RHOA,RPS3A
RGS2	enzyme		-0.333	7.33E-03	ANXA4,EPN1,FABP4,GAPDH,HADH,HSP90B1,PPIB,SLC16A1,SLC2A1
RPL13A	other		-0.333	3.99E-02	CAPZA2,EEF1A1,EIF4A1,FKBP3,HNRNPM,RPL30,S100A8,SERBP1,VWF
RPTOR	other		-0.341	4.57E-04	ACADM,ATP5F1D,COQ7,COX4I1,ENO1,FASN,FDPS,GPI,LDHA,LSS,MT-CO1,PKM,PTPN11,SLC2A1,TPI1
PTH	other		-0.351	5.41E-03	AHNAK,ATP2A2,ATP5F1D,CA2,COL1A1,COL1A2,FN1,HSPA5,LMNA,NDRG2,POSTN,SMPX,THBS4,TNS1
mir-183	microRNA		-0.352	1.36E-02	FN1,IDH2,ITGB1,PPP2CA,STAT1,VIM
EZH2	transcription regulator		-0.353	6.37E-03	ACTB,ANXA6,ARHGAP1,ARHGDIB,BGN,C3,CA2,COL1A1,COL1A2,DDT,EZR,FBN1,FN1,GOT1,ITGB1,MYH4,MYL6,NES,NIBAN1,PRDX6,S100A4,S100A8,S100A9,SERPINA1,SOD2,TGFBI,TXN,VIM
SUPT16H	transcription regulator		-0.359	3.96E-07	ACTA1,CBR1,CYB5R3,HNRNPK,HSPA1A/HSPA1B,KLHL41,MLIP,MSN,MYOM2,NES,NOL3,PFN1,SGCA,STAC3,TNNI2,TRIM72,TTN,VCL
VEGFB	growth factor		-0.375	3.06E-03	ACTA1,ATP2A2,DCN,MYH6,MYH7,PRDX5,SOD2
PSEN2	peptidase		-0.378	1.39E-05	ACSL1,ACTB,ANXA5,ANXA6,ATP2A2,CAP1,COX4I1,COX5A,GAPDH,HBA1/HBA2,KIF5B,MT-CO2,NDUFS8,TNXB
SIGLEC8	transmembrane receptor		-0.378	3.96E-04	FAM162A,FTL,MIF,PFKL,PGK1,TPI1,UQCRQ
ATP2B2	transporter		-0.378	8.31E-04	A2M,CALR,FLNC,HSPA5,RPL22,SERPINA3,SOD3
PTN	growth factor		-0.378	4.52E-03	ACADVL,APOB,FASN,FBP1,HADHA,PDHA1,PFKL
HIBCH	enzyme		-0.378	6.47E-03	CYB5R3,GALK1,HADH,HIBADH,PGM1,PTPN11,SUCLA2
ZBTB20	transcription regulator		-0.378	1.71E-02	ANXA1,CES1,CKMT2,COX7A1,DCN,FASN,LDHB
SERPINF1	other		-0.379	1.60E-02	ACTA2,ENO2,SERPINF1,SOD2,TJP1,VIM
APLN	other		-0.389	2.00E-04	ACTA2,CAT,HBA1/HBA2,HBG1,MYH6,MYH7,S100A4,TAGLN,TAGLN2,VIM
TET2	enzyme		-0.395	3.64E-03	AHNAK,AKR1C1/AKR1C2,AKR1C3,ANXA2,CBR1,FBP1,FN1,H2AX,LDHA,MYH6,MYH7,NIBAN1,PLS3,S100A8,S100A9,SLC2A1,YWHAQ,YWHAZ
TXN	enzyme		-0.425	1.99E-03	ACADM,APOA1,C5,CPT1B,MIF,SOD2,TXN
MYCL	transcription regulator		-0.426	2.89E-03	ATP5F1D,ATP5MG,COX7B,MYH4,NARS1,RPL19,SLC25A4,SLC25A5,SSB
ATG5	other		-0.426	7.81E-03	AGT,AIFM1,FN1,HLA-A,HSPA5,LGALS1,PDIA3,SLC2A1,VIM
AGTRAP	G-protein coupled receptor		-0.433	1.55E-04	ENO1,LDHA,PFKL,PGK1,PKM
GAST	other		-0.434	1.88E-06	ARCN1,COX5B,DLAT,MAPK1,MDH2,NACA,NARS1,PDHX,PGK1,PHB1,PRDX3,RAC1,RHOA,S100A6
AFAP1-AS1	other		-0.447	1.55E-04	ARHGDIA,LASP1,PFN1,RAB11B,RHOA
TRPA1	transporter		-0.447	6.26E-04	ACTA2,ILK,S100A8,SOD2,TJP1
FABP1	transporter		-0.447	1.46E-03	ACTA2,CD36,COL1A1,FASN,GOT1
mir-142 (includes others)	microRNA		-0.447	3.97E-03	CAT,CFL2,CLIC4,DSTN,EZR,H1-0,HLA-A,IGLL1/IGLL5,PCMT1,STAT1
IKZF3	transcription regulator		-0.447	3.60E-02	CAV1,CAV2,FN1,HHATL,IGLL1/IGLL5,RYR1
METTL3	enzyme		-0.458	1.67E-04	ACTA2,ANXA1,ANXA2,ATP1A2,CD36,CYCS,DCXR,JPH2,LDHA,LONP1,MYO1C,NDUFA4,NDUFC2,ORM1,PSMD7,PTPN11,TMED10,VIM
GLI1	transcription regulator		-0.465	6.60E-05	ACADVL,ACTA2,AHNAK,AKR1C1/AKR1C2,AKR1C3,ANXA1,ANXA6,C5,CAV1,CAV2,CFL2,CLU,CMBL,CMPK1,COL1A1,EZR,FHL1,H1-0,HNRNPU,LGALS1,LMNA,NDRG2,NES,PCBD2,PPM1A,RPL30,S100A11,S100A4,S100A6,S100A9,SDHA,SERPINA1,SLC25A1,TMT1A,TNNT1,TOM1,TUFM,VIM
LIPE	enzyme		-0.466	1.81E-12	ACADM,ACSL1,ALDH1A1,ANKRD2,CA2,CD36,COL1A1,COL1A2,CP,CPT1B,CSRP3,FABP4,FASN,FBP2,GAPDH,H3-3A/H3-3B,HSPA1A/HSPA1B,HSPA5,MYH4,PDHA1,PHKG1,POSTN,PRDX2,RBP4,SUCLA2,TKT,TWF2
APH-1 (family)	group		-0.478	3.39E-03	APOE,HBB,HLA-A,LDHB,MT-ATP6,TAGLN2,TPT1
CDKN1B	other		-0.485	3.38E-02	B2M,CAPN1,CAT,COPS5,FHL1,HSPA5,LGALS3,S100A9,SOD2
NOTCH3	transcription regulator		-0.491	7.63E-17	ACTA2,ACTN1,ALDOC,APOD,ATP1B1,BGN,COL14A1,COL15A1,COL18A1,COL1A2,COL3A1,COL6A1,COL6A2,DCN,DSTN,FN1,HSPA1A/HSPA1B,LGALS1,MAOB,MT-CO1,MYH11,MYH9,NDUFA11,NDUFA13,NDUFA4,OGN,PGAM1,RAP1A,S100A6,SOD3,SPTAN1,TAGLN,VIM
PHF6	transcription regulator		-0.492	3.53E-06	H2AX,HINT1,NDUFA4,PEBP1,PPIA,PSMB8,RACK1,RAN,TPT1
HNF4G	transcription regulator		-0.493	2.83E-05	APOA4,APOC3,CAPN2,FHL3,FLNA,LAMC1,PARVA,PDLIM7,VCL
mir-210	microRNA		-0.493	2.26E-02	ALDH5A1,DDOST,EHD2,GPD1L,LASP1,NDUFA4,P4HB,SH3BGRL
VEGFA	growth factor		-0.513	2.98E-07	ACADM,ACSL1,ACTA2,ADH5,ATP5MC3,ATP5PO,CAV1,CD36,CLIC4,COL1A1,COX5B,COX6B1,ERAP1,ETFA,FABP4,FN1,GBP1,HSPA5,ITGB1,LMNA,MDH2,MVP,PLIN1,SDHB,SLC25A5,SOD2,SYNM,TJP1,TSPO,TUFM,UQCRB
KAT2B	enzyme		-0.518	4.57E-07	ALDOA,B2M,CKM,COL1A2,FASN,HBB,HLA-B,HSPA5,LDHA,PGK1,PKM,SLC2A1
ACE	peptidase		-0.524	3.61E-05	AGT,ATP5F1A,ATP5F1B,LDHA,MT-CO1,NDUFB8,PREP
mir-155	microRNA		-0.526	8.54E-03	ACTA2,ALDOA,ANXA2,COL1A1,DNAJA2,GAPDH,GPI,PGAM1,PKM,STAT1,VIM,YWHAZ
JUN	transcription regulator		-0.547	5.34E-10	A2M,ACTA2,AKAP12,ANKRD2,ANXA1,ANXA2,APOC3,APOE,C3,C5,CAPN2,CAPNS1,CAV1,CFD,CLU,COL1A1,COL1A2,CYCS,EIF4A1,EZR,FABP4,FBLN5,FLNC,FN1,FTL,FUS,GOT1,GPT,HLA-B,HNRNPA2B1,HNRNPU,ITGB1,LGALS3,LMNA,MAOB,MYH6,MYH9,MYL11,PARVA,PEA15,PPP2CA,S100A10,SLC2A1,SOD2,STAT1,TF,TNNC1,TXN,VIM
NLRX1	other		-0.557	4.12E-03	AGT,CAPN1,CAV1,COL1A1,COL1A2,COL3A1,EPN1,GNB4,GYS1,ITGB1,LAMA4,PPP2CA,PPP3CA,RAB11B,RAC1,SH3BGRL,SLC2A1,STAT1
HIF1 (complex)	complex		-0.563	8.74E-08	ALDOA,CP,ENO1,FN1,GPI,LDHA,LGALS1,PFKL,PGK1,PKM,S100A4,S100A8,SLC16A1,SLC2A1,TF
RTN4	other		-0.563	9.64E-05	ARHGDIA,CAPZA2,CFL1,DPYSL2,DYNC1H1,LAP3,MYL2,PEA15,STAT1,YWHAQ
FAM83A	other		-0.564	2.13E-04	ACSL1,ATP5F1D,COX7B,CS,FABP4,FASN
NEUROG1	transcription regulator		-0.577	2.02E-06	C3,CAVIN2,CFH,COL3A1,FABP3,FN1,LCP1,MFAP4,RHOA,S100A4,SERPINF1,SQOR
mir-8 (includes others)	microRNA		-0.581	2.08E-04	ACTA2,ACTN1,APOA1,CFL2,CRKL,FHOD1,FN1,HSPA9,ITGB1,MAPK12,MSN,MYH10,MYOF,RAC1,SEC23A,SLC25A3,TJP1,VIM,YWHAZ
HAVCR1	other		-0.588	3.60E-04	B2M,CALR,CAPN1,ENO2,ERAP1,FHL3,FSCN1,MYH10,PSMB8,PSME2,STAT1,UCHL1
HDAC1	enzyme		-0.588	1.83E-02	AKAP12,APOA1,CAVIN2,COL1A1,COL1A2,FABP4,FN1,H2AX,HBG1,HBG2,HLA-A,MYH4,MYH7,NCL,S100A9,TAGLN,TNNI2,TNS1
ARNT	transcription regulator		-0.589	7.98E-08	ALDOA,ALDOC,ATP5PO,CAV1,COX6B1,CTSD,ENO1,GAPDH,GPI,IGHM,LDHA,MYL6,MYO1C,NDUFS2,NDUFS3,NDUFS4,PGK1,SLC2A1,SOD2,TPI1,TUBA4A,VIM
SP3	transcription regulator		-0.589	3.28E-06	ACSL1,ACTA2,ADH5,AKAP12,CES1,COL1A1,COL1A2,DMD,GNAI2,HSPA5,MAOB,MYH11,MYH7,NES,PGK1,PKM,SERPINH1,SOD2,STAT1,TAGLN,TNNC1,TSPO,VIM
SIAH2	transcription regulator		-0.594	3.39E-04	AKR1C3,ANXA2,C3,CD36,CTSD,FABP4,LGALS3,S100A8,VIM
PRKAA (family)	group		-0.622	1.36E-02	CD36,FASN,GOT2,STAT1,VIM,YBX1
APOA1	transporter		-0.625	1.56E-08	APOA1,APOC3,APOE,ATP5F1B,CAV1,CDC42,CYC1,HSPA5,MYH6,MYH7,MYL2,RAC1,SLC2A1,SOD2
KLF3	transcription regulator		-0.626	3.94E-04	AHNAK,ANK1,ANXA5,ANXA6,APOE,APRT,CAMK2D,CAPNS1,CCT3,GPD2,HBB,IDH1,MAPK12,MIF,MSN,PPM1A,PRKACA,PSMB2,PSMD7,RYR1,SCCPDH,SERPINH1,SPTB,TPM3,VIM,WDR11
LRP1	transmembrane receptor		-0.631	3.82E-04	ACTA1,COL3A1,CTSD,ITGB1,PPIA,PRDX5,SERPINF1,SERPING1,SPTAN1
PRKG1	kinase		-0.64	9.10E-05	ACTA2,COL1A1,COL3A1,FN1,HINT1,RHOA,TAGLN
SALL4	transcription regulator		-0.655	7.61E-07	ACTB,AKAP12,ANXA2,ARHGAP1,ATP1B1,CAV2,CDC42,CFL2,EPB41L2,FLNC,FN1,ITGB1,KIF5B,LASP1,MYH8,RACK1,TLN1,TNS1,TPM1,VCL,VIM
mir-33 (includes others)	microRNA		-0.655	8.68E-03	AGT,CFD,FABP4,HADHB
mir-208 (includes others)	microRNA		-0.674	2.02E-06	MYH7,MYH7B,MYL1,MYL3,MYL9,TNNC1,TNNI2
RUNX2	transcription regulator		-0.678	6.73E-04	ACTA2,C4A/C4B,COL1A1,COL1A2,DPYSL3,FN1,LGALS3,LUM,MYH11,TAGLN,TLN1,TPM1,TPSAB1/TPSB2
EPAS1	transcription regulator		-0.682	1.71E-06	AKAP12,ALDOC,CAT,CAV1,CKB,CKM,CKMT2,CORO1A,ENO1,ENO2,FABP4,FASN,FBLN2,FHL1,FN1,HSPA5,LDHA,MB,MIF,MYH4,MYOM2,NDUFB6,SLC2A1,SOD2,TNNI1,UGP2
VHL	transcription regulator		-0.692	3.14E-07	ALDH1A1,CAV1,CFL1,CLTC,COPS5,CPT2,ENO2,FN1,FTL,GLO1,H2AX,HNRNPA2B1,LDHA,LMNA,MIF,SLC2A1,SOD2,TAGLN,UQCRQ,VIM
TNC	other		-0.692	2.45E-02	ACTA1,COL1A1,COL1A2,RHOA,TPM1
ESTROGEN RECEPTOR (family)	group		-0.7	9.34E-03	ANXA1,C3,CALD1,CAV1,CAV2,COL6A1,COL6A2,FLNC,FN1,HSPA1A/HSPA1B,ITGB1,MAPK12,MSN,MT-CO2,SYNPO,TMOD1,VIM
FMN2	other		-0.707	1.36E-11	ATP5F1D,ATP5MC3,NDUFA11,NDUFA2,NDUFA5,NDUFA7,NDUFB7,NDUFS7,UQCRQ
N-COR (family)	group		-0.715	1.38E-06	ACSL1,ALDOA,BIN1,CD36,ENO1,FABP4,FASN,HEBP1,IDH1,LDHA,PFKL,PGAM1,PGK1,PKM,PLIN1,SLC2A1
GUCY1B1	enzyme		-0.718	2.55E-06	BGN,COL3A1,DCN,FABP4,FBLN5,FERMT2,HSPB1,LGALS3,LUM,RBP4,S100A10,SERPINF1,SERPING1
mir-101 (includes others)	microRNA		-0.728	8.68E-03	COL1A1,COL3A1,IDH2,PRKDC
SMPD1	enzyme		-0.73	4.38E-02	ACTA2,C5,COL1A1,SPTA1,TYMP
CDKN2A	transcription regulator		-0.731	2.14E-02	A2M,ACTA2,AK1,C3,COL1A1,EEF1A1,FASN,FN1,GBP1,GLUD1,GOT1,GOT2,H2AX,IGLL1/IGLL5,LGALS3,MYL2,S100A6,TGFBI,TPM1,TRIM28,VIM
TEAD (family)	group		-0.739	2.85E-04	CALD1,CAV2,FN1,HLA-DPA1,HLA-DRB1,POSTN,SPEG
TFAM	transcription regulator		-0.75	1.15E-13	ACADM,ACADS,CPT2,ECH1,ECHS1,FABP3,FABP4,FABP5,LDHA,LDHB,MT-ATP6,MT-CO1,MT-CO2,MT-CO3,MT-CYB,MT-ND1,MT-ND2,PGAM1,PGK1,PKM,SLC25A20,SLC2A1
LAMA4	enzyme		-0.754	4.73E-08	CAST,CAV1,CAV2,COL15A1,COL3A1,COL6A3,COPB1,FN1,FXR1,IDH1,ILK,ITGB1,KPNA3,LAMA2,LAMA5,LAMB1,LAMC1,MGST3,MT-ND1,MT-ND2,SDHC,TMOD1,TPSAB1/TPSB2
CYB561A3	enzyme		-0.762	2.95E-03	ALDOC,AP1B1,FTL,HSPA1A/HSPA1B
AKT3	kinase		-0.762	2.62E-02	COX4I1,MT-CO1,MT-CO2,RAC1
CDK4/6 (family)	group		-0.775	1.97E-08	AHNAK,ENO1,FLNA,HSPB1,ITIH2,LAMB2,LASP1,MARCKS,PRSS1,RCN1,TALDO1,TPI1,TUBA1C,TUBB,TUFM
FST	other		-0.784	7.44E-05	ACSL1,ATP1A2,CD36,COX7A1,CYCS,FABP3,FABP4,FN1,HP,PLG,SERPINA1
LILRB1	transmembrane receptor		-0.784	8.68E-03	CAV1,HSPB1,ITGB1,UCHL1
PKD1	ion channel		-0.79	5.07E-05	ALDH1A1,ASPH,ATP1B1,CAVIN1,EIF3A,EMILIN1,HSP90B1,IDH1,ITIH2,JPH2,KNG1,MT-CO1,PRDX5,RHOA,SDHB,SERPINF2,SLC4A1,TNS1,TTR,UQCRC2,VWF
STAT5B	transcription regulator		-0.8	6.62E-08	A1BG,A2M,ACOT1,AHNAK,AKR1C1/AKR1C2,AKR1C3,APOE,ATP2A2,CA2,CBR1,CKMT2,COX7A1,CSRP3,HLA-A,LDHB,MB,MDH2,ME1,MYH1,MYH6,MYH7,MYL1,MYL2,NOL3,OBSCN,RPL5,TCAP,TF,TMT1A,TNNC1,TNNI1,TNNT1,TPM3,VWF,WARS1
MSI2	other		-0.805	2.13E-02	COX4I1,FN1,MB,VIM
TARBP2	other		-0.816	3.09E-05	MYH7B,MYL1,MYL3,MYL9,TNNC1,TNNI2
CA4	enzyme		-0.816	4.62E-05	ACTA1,ANK1,CA1,CA2,HSPA5,SLC4A1,SPTB
CD300LF	other		-0.816	2.66E-04	ACAA2,ECHS1,GPD2,GPI,IDH1,SLC2A1
GRN	growth factor		-0.816	2.74E-04	ACAT1,APOE,ATP5F1B,B2M,BIN1,C3,CLU,CTSD,ENO2,HLA-B,HLA-DRB1,LGALS3,LGALS3BP,MAPK1,PDHB,PGAM1,TPI1,YWHAQ
RXRB	ligand-dependent nuclear receptor		-0.816	2.57E-02	ACADM,ACSL1,ALDH1A1,ARF3,C4A/C4B,CLU,FABP4,FASN,S100A4,S100A6,S100A8,SNRPD3
TARDBP	transcription regulator		-0.816	2.96E-02	C3,CD36,FDPS,HLA-A,LSS,PRKDC,PSMB8,SERPING1,TSPO
PTBP1	enzyme		-0.83	1.75E-03	CDC42,LDHA,PKM,SERPINA3,TPM4
PRKAR1A	kinase		-0.831	8.50E-03	CDC42,PRKACA,PRKAR1A,RAP1A,VIM
ADIPOQ	other		-0.835	1.81E-02	ACSL1,ACTA1,ACTA2,APOA1,APOB,CD36,COL3A1,FABP3,FABP4,FASN,FN1,PDHB,PRDX3,PRDX5,PRKAA2,SOD2
MDM4	transcription regulator		-0.849	3.48E-02	LGALS3,P4HB,SOD2,VIM
IRS1	enzyme		-0.857	1.10E-12	ACTA2,ACTR3,ATP5F1A,CKM,COL3A1,COL6A1,COL6A3,COX7A1,DBNL,FABP4,FASN,FHL1,LAMA4,MAPK12,MYL1,MYL11,PDLIM5,PHB1,TAGLN,TGFBI,TLN1,TNNC1,TNNI1,TNNI2,TNNT1,TNNT3,TNXB
mir-21 (includes others)	microRNA		-0.863	2.73E-05	ACAT1,ACTA2,ARCN1,ARF4,CANX,CLU,COL1A1,COL3A1,CSE1L,FN1,H2AX,HNRNPA2B1,HNRNPK,IGHG1,IGHM,KIF5B,LGALS3BP,NES,NIPSNAP2,PGAM1,PSMB5,PSME2,SOD2,SOD3,STAT1,TPM1,TRDN,TYMP,YWHAZ
CLIC4	ion channel		-0.863	7.65E-05	APOE,C3,CFH,DCN,FBLN5,LSS,SOD2,VIM,VTN
CD28	transmembrane receptor		-0.868	3.81E-09	ACTR3,ANXA1,AP1B1,ARHGDIB,ATP5F1C,BIN1,COX6C,CS,CYC1,CYCS,FDPS,GAPDH,GBP1,GYS1,HBG1,HINT1,HNRNPA1,HSPA1A/HSPA1B,HSPA8,IGLL1/IGLL5,ILF2,LCP1,LDHA,LSP1,MT-CO1,NCL,PGAM1,PHB1,PHB2,PNP,PRSS1,RPL30,SLC25A5,SNRPB,SSB,STOM,XRCC6
PLAG1	transcription regulator		-0.896	1.60E-02	CLTB,FLNC,LSP1,PLEC,TNNT3,TPSAB1/TPSB2
HOXC-AS3	other		-0.927	4.57E-05	LDHA,PFKM,PKM,SLC2A1
RET	kinase		-0.943	2.23E-06	ACTA1,ANXA1,ANXA4,CLU,COL1A1,COL1A2,DCN,DPYSL2,HSPA1A/HSPA1B,HSPA8,HSPA9,MYH6,MYL6,S100A9,ST13,TAGLN2,TNNI1,TTN,UNC45B
IRF4	transcription regulator		-0.961	7.44E-03	B2M,CANX,DBI,EZR,FASN,GBP1,HSPA8,ITGB1,PPIB,RAC1,RHOA,RPS3A,SLC2A1,STAT1,YBX1
HFE	transmembrane receptor		-0.971	1.34E-03	APOA4,B2M,HP,HSP90B1,HSPA5,HSPA8,HSPB1,ITIH4,LSS,PSMB8,SERPINA3,TF
SLC2A3	transporter		-0.992	1.28E-09	ALDOA,GAPDH,GPI,LDHA,LDHB,PFKL,PGAM1,PKM,TPI1
Gm15807/Hmgn5	other		-1	9.28E-07	ACTA1,ATP2A1,AZGP1,HNRNPA2B1,HNRNPK,MYL3,TNNC2,TNNI2,TNNT3
DAG1	transmembrane receptor		-1	2.02E-06	DMD,LAMB1,LAMC1,SGCA,SGCG,SLC2A1,SNTA1
GSR	enzyme		-1	3.53E-06	BLVRB,CBR1,CD36,ME1,MGST3,PGD,SLC2A1,TKT,UGP2
mir-499	microRNA		-1	1.56E-04	MYH6,MYH7,MYL2,PPP3CA
LINC01139	other		-1	2.52E-04	ALDOA,LDHA,MAPK1,PKM
FFAR1	G-protein coupled receptor		-1	3.79E-04	ACTA2,CD36,FABP4,FASN,SLC2A1
miR-382-5p (miRNAs w/seed AAGUUGU)	mature microRNA		-1	3.85E-04	CAT,SOD2,TAGLN,VIM
MFGE8	other		-1	1.43E-03	COL1A1,COL3A1,MYH7,RHOA
SDHB	enzyme		-1	1.43E-03	FN1,SLC25A3,SOD2,SOD3
PROM1	other		-1	3.63E-03	FDPS,LSS,PFKL,PKM
CYB5R4	enzyme		-1	4.42E-03	ACSL3,CD36,FASN,HSPA5
HCAR1	G-protein coupled receptor		-1	8.68E-03	COL1A1,LDHA,PFKM,SLC16A1
STK26	kinase		-1	1.69E-02	COL3A1,FN1,MSN,VIM
CDKN2B	transcription regulator		-1	1.90E-02	ENO1,GLUD1,GOT1,GOT2
TRAIP	enzyme		-1	3.58E-02	C5,HNRNPA2B1,HNRNPA3,RPL22,VIM
PAK2	kinase		-1	4.48E-02	CKB,H2AX,S100A6,TAGLN
DUSP1	phosphatase		-1.004	2.65E-02	ATP2A1,COL3A1,LUM,MYH1,MYH2,MYH4,MYH7,NT5C3A,S100A9,SOD2,SYNPO
THBS2	other		-1.015	1.08E-03	ALDOA,LDHA,PKM,SLC2A1
CCM2	other		-1.026	1.19E-05	ACTA2,AKR1C3,ALDH1A1,MYH11,RBP4,RHOA,TAGLN
CDKN1A	kinase		-1.039	3.13E-04	ACTA2,ACTB,ASPN,CAP1,CLIC4,CPA3,FERMT2,FHL1,FN1,GSTO1,H2AX,H2AZ1,HNRNPA2B1,HSPA1A/HSPA1B,HSPA5,LAMC1,LGALS3,LGALS3BP,MSN,SOD2,TRDN,TYMP,VIM,XRCC6,YBX1
ACOX1	enzyme		-1.043	1.08E-09	ACADM,ACADVL,ACSL1,ANXA2,APCS,CAT,CBR1,CD36,CRAT,FABP4,FAH,FASN,GOT1,H2AX,HSPA5,LGALS3,LGALS3BP,LONP1,MFGE8,MYH1,SERPINA1,SLC16A1,TAGLN2
LMNA	other		-1.043	3.76E-09	ACTA2,ASPN,ATP5F1A,BCL2L13,CAMK2D,CFL1,COL1A1,COL3A1,CPT1B,DCN,FABP4,FN1,GPT,H3-3A/H3-3B,LMNA,LMNB1,MSN,MT-ATP6,MT-CO1,MT-CO2,MT-CO3,MT-ND1,MYH7,MYL2,MYOM1,NDUFB8,NES,PDCD6IP,SDHA,STAT1,TAGLN,TNNC1,TTN,UQCRC2,VCP
CD3 (complex)	complex		-1.051	4.74E-18	ACADS,ACTN4,ACTR3,ANXA1,AP1B1,ARHGDIB,ATP5F1C,CORO1A,COX5A,COX6C,COX7A1,CS,CYC1,CYCS,DDT,DDX19A,EEF1A2,FDPS,FKBP3,FTL,GAPDH,GBP1,GDI2,GYS1,HBG1,HINT1,HNRNPA1,HNRNPA2B1,HNRNPR,HPX,HSP90B1,HSPA1A/HSPA1B,HSPA5,HSPA8,IGLL1/IGLL5,ILF2,LCP1,LONP1,LSP1,MAPK1,MDH2,MT-CO1,NCL,NDUFB6,OGDH,OGN,P4HB,PCBP2,PFN1,PGAM1,PHB1,PHB2,PLEC,PNP,PREP,PRKACA,PRSS1,PYGL,RPL30,RPS3A,S100A11,SLC25A5,SNRPB,SRSF1,SSB,STAT1,S…
NPR1	enzyme		-1.059	1.23E-03	ACTA1,ACTA2,AGT,COL1A1,COL3A1,FN1,MYH7
GPX5	enzyme		-1.067	8.88E-05	PDIA3,PDIA6,PRDX3,TXN
UBE2I	enzyme		-1.067	4.13E-02	ALB,HBB,SLC2A1,STAT1
SLC2A4	transporter		-1.091	1.32E-02	FH,PDHA1,RBP4,SLC2A1
MAT1A	enzyme		-1.111	3.81E-10	ALB,APOA1,ATP1B1,CYCS,GAMT,MT-CO2,NDUFB8,PHB1,PRDX6,UQCRC1,YWHAZ
BDNF	growth factor		-1.122	5.35E-12	ANXA2,ANXA5,ATP2A1,ATP2A2,BAG3,CASQ1,CAV2,CD36,CP,DCTN1,DPYSL3,EPB41L2,FLNA,FSCN1,FTL,HADHA,HSPA2,HSPA5,LAMB2,LAMC1,LGALS1,MACROD1,MAPK1,MAPK8IP3,MYH8,NPR1,PDLIM5,PLG,PREP,RHOA,RNH1,RYR1,S100A10,S100A9,SCCPDH,SERPINH1,SOD2,SYNPO,TAGLN,TMED2,VIM
BMP7	growth factor		-1.122	6.25E-04	ACSL1,ACTA2,ATP5F1A,CALD1,CAV2,COL1A1,COL1A2,COX7A1,CYCS,DYNC1H1,FASN,FN1,HSPB1,ILK,MSN,MYO1C,S100A4,TAGLN,VIM
SRSF2	transcription regulator		-1.131	1.61E-04	CES1,COL1A1,HNRNPL,PYGM,S100A8,S100A9,SRSF1,VIM
GPX4	enzyme		-1.131	1.46E-03	PDIA3,PDIA6,PRDX3,TF,TXN
NR5A2	ligand-dependent nuclear receptor		-1.131	2.55E-02	ACTA2,ANXA2,APOA1,C3,C5,CFD,FASN,FGB,GOT1,HP,ITGB1
PALMD	other		-1.134	2.13E-05	ALDOC,ENO1,LDHA,PGK1,PKM,SLC2A1,TPI1
ASXL2	other		-1.134	4.62E-05	ATP1A2,CFD,ENO2,FAM162A,GPD2,PGK1,PLIN1
RAD51	enzyme		-1.134	1.13E-02	ENO2,H2AX,LGALS3,PEA15,PSMD3,PSMD9,SOD2
mir-375 (includes others)	microRNA		-1.143	4.91E-04	ACTA2,DPYSL3,LDHB,SEC23A,YWHAZ
MAFB	transcription regulator		-1.145	9.35E-04	ACTB,ACTN1,ARHGDIA,CA1,CAP1,F13A1,FBLN5,IGHM,LGALS3,MARCKS,RBP4,TAGLN
CMTM3	cytokine		-1.168	3.93E-03	BAG3,FABP3,FTL,H2AX,HSPA1A/HSPA1B,HSPA8,HSPB1,SERPINH1,VIM
FOXO3	transcription regulator		-1.182	8.42E-04	ACTA2,ALDOA,ANXA1,BCL2L13,CAT,CAV1,ENO2,FABP4,FABP5,FASN,GPX3,IDH1,LDHA,MDH1,NOL3,PDCD6IP,PFKM,PGD,PRDX3,PRDX5,PRKAA2,RTN3,SOD2,TKT,VIM,YBX1
HEY1	transcription regulator		-1.206	3.18E-02	ACTA2,MYH11,MYH6,TAGLN
ADAM12	peptidase		-1.212	9.54E-06	CFD,COL6A3,DCN,DPT,FBN1,LAMA5,LUM,NID2,OGN,S100A1,TGFBI,VWF
PTPRR	phosphatase		-1.213	2.81E-03	CDC37,COL6A1,DCTN1,FLNA,LONP1,MYH9,PACSIN3,PFKL,RAB5B,UQCRC1
PHGDH	enzyme		-1.213	4.42E-03	MT-CO2,MT-ND2,PCBP2,PKM
VWF	other		-1.216	1.56E-04	LGALS3,MYH11,TAGLN,YWHAZ
COL9A1	other		-1.231	1.10E-04	FN1,HSPG2,MFGE8,TGFBI,THBS4
PCGEM1	other		-1.237	1.23E-24	ALDOA,CS,ENO1,FASN,FH,GAPDH,GLUD1,GPI,IDH1,IDH2,LDHA,LSS,OGDH,PDHA1,PDHB,PGAM2,PGD,PGK1,PGLS,PKM,SDHA,SLC2A1,SUCLG1,TALDO1
FLI1	transcription regulator		-1.243	1.30E-02	COL1A1,COL1A2,HBB,HSPA8,LDHA,RACK1,SNRPB
UCP1	transporter		-1.249	1.73E-09	BZW2,CAPN3,CYB5R1,EEF1A1,FASN,GOT1,GPX3,GSTO1,MT-CO1,MYH1,MYH2,MYH4,NDUFA10,NDUFB8,NDUFS3,NT5C,PGD,PGLS,SDHB,SMTNL2,SND1,STBD1,SYNM,UQCRC1,UQCRC2
TXNRD1	enzyme		-1.265	3.05E-06	BLVRB,CBR1,CD36,GPX3,ME1,MGST3,PGD,SLC2A1,TKT,UGP2
IRS2	enzyme		-1.267	1.70E-06	ACTA2,CKM,COL6A1,FABP4,FASN,MYL1,PDLIM5,SLC2A1,THBS4,TLN1,TNNI2,TNNT1
PSME3	peptidase		-1.268	1.43E-14	ACTA2,ALDOA,ENO1,FASN,GAPDH,LDHA,PFKL,PGM1,PKM,SLC2A1,TAGLN,TPI1
RXRA	ligand-dependent nuclear receptor		-1.27	3.20E-08	ACADM,ACSL1,ACSL3,ADH1B,AKR1C1/AKR1C2,ALDH1A1,APOA1,APOC3,APOE,ARF3,C3,C4A/C4B,CAT,CD36,CLU,COL1A1,CPT1B,CPT2,EPHX1,FABP3,FABP4,FABP5,FASN,FGG,FTL,GPT,HADHA,HADHB,ILK,KNG1,MAOB,NDUFC2,PLIN1,S100A4,S100A6,S100A8,SNRPD3,SORBS1,TXN
KRAS	enzyme		-1.273	1.93E-28	ACSL1,ACTA1,ACTA2,ACTR3,ACY1,AGT,AHNAK,ALDOA,ALDOC,ANK1,ARHGDIB,ASPH,ASPN,ATP1B1,B2M,BGN,BZW2,CAV1,CAV2,CAVIN1,CAVIN2,CCT5,CFL1,CLU,CMBL,COL1A1,COL1A2,COL3A1,COL6A1,CPT1B,CPT2,CS,CSE1L,CSRP1,DPYSL2,EEF1A1,EIF2S3,EIF3G,ENO1,ENO2,EPM2A,ERAP1,F13A1,FABP5,FAH,FASN,FBLN2,FBN1,FLNA,FLOT2,FN1,GAPDH,GSN,HADHB,HLA-DRB1,HNRNPD,HSPA5,HSPB1,HSPG2,ILK,ITGB1,ITIH1,KPNB1,LAMA2,LAMA4,LAMA5,LAMB1,LAMB2,LDHA,LGALS…
MIR200 (family)	group		-1.273	9.77E-04	CFL2,COL1A1,COL3A1,SEC23A,SERPINH1
COL18A1	other		-1.276	3.45E-02	FN1,KNG1,LDHA,MAPK1,STAT1,VDAC1,VWF
PTP4A1	phosphatase		-1.287	5.45E-16	ACTN1,ACTN4,ACTR2,ACTR3,ALDOA,ANXA5,ARHGDIA,CLTC,COL15A1,COL6A1,COL6A2,EEF1A1,EEF1A2,FASN,FLNA,GDI2,HNRNPA3,HSPA1A/HSPA1B,LAMA2,PKM,PPP2CA,PRDX2,RAN,SDHA,TAGLN2,TKT,TUBA1C,VIM
PGR	ligand-dependent nuclear receptor		-1.307	2.65E-11	A2M,ACSL1,AK3,AKR1C3,ATP1B1,BGN,CALD1,CAPN2,CD36,COL14A1,COL1A1,COL1A2,COL6A1,COL6A2,COL6A3,CPT1B,CPT2,CSRP1,CTSD,CTSG,DNAJB4,DPYSL2,EZR,FBN1,FHL1,FLNA,FLOT2,FN1,GBP1,GOT1,HBA1/HBA2,HSPA2,HSPG2,ITGB1,LAMA4,LAMB2,LCP1,MVP,PFN2,POSTN,S100A6,S100A8,SERPINA1,SERPINH1,STAT1,TGFBI,VCL,VTN,VWF
LONP1	peptidase		-1.318	4.76E-32	ACADS,ACAT1,ANXA2,ATP5F1A,ATP5F1D,ATP5IF1,ATP5PF,CHCHD3,COX5A,DLD,ECI1,GLUD1,HNRNPA2B1,HSPA9,HSPB1,IDH3A,IMMT,MDH2,MT-ATP6,MT-CO1,MT-CO2,MT-CO3,MT-CYB,MT-ND1,MT-ND2,NDUFA11,P4HB,PDIA3,PFN1,PGAM1,S100A11,SOD2,TPM3,TUFM,UQCRFS1,VDAC1,VDAC2
CFTR	ion channel		-1.32	1.20E-03	ACAA2,CAV1,CFH,CPA3,FDPS,HADH,MT-ATP6,MT-CO1,MT-ND2,S100A8,STAT1
KL	enzyme		-1.32	1.71E-02	ACTA2,CAST,FN1,H2AX,HSPA5,SOD2,VIM
KLF15	transcription regulator		-1.329	2.36E-11	ACADM,ACADS,ACADVL,ACAT1,ACSL1,ACTA2,AGT,APOD,CD36,CPT1B,CPT2,FABP3,FABP5,FASN,HADHA,HADHB,LUM,MYH11,SERPINA3,SLC25A20,SYNPO,TAGLN
DNM1L	enzyme		-1.342	2.87E-04	CACNB1,JSRP1,MYH7,MYL1,TMEM38A
FOXO4	transcription regulator		-1.342	2.30E-03	CAT,CAV1,FABP4,FABP5,FASN,GPX3,HSP90B1,HSPA5,PRKAA2,SLC2A1,SOD2
miR-335-3p (miRNAs w/seed UUUUCAU)	mature microRNA		-1.342	2.91E-03	COL1A1,COL1A2,LAMC1,NID2,PLEC
SUB1	transcription regulator		-1.342	2.91E-03	CAMK2B,NDUFAB1,NDUFB10,NDUFB8,NDUFB9
SETD2	enzyme		-1.342	2.26E-02	CAV1,COPS5,LAMA4,PLG,SERPINF1
SIRT1	transcription regulator		-1.359	1.23E-08	ACADM,ACTB,AGT,ANXA4,CAT,CAV1,CD36,CORO1A,COX4I1,CPT1B,CYCS,ENO1,FABP4,FASN,FN1,H2AZ1,HLA-A,HSPA5,IDH2,IGHM,KPNA3,LAMA2,LAMA4,LAMB1,LDHA,LGALS3,LGALS3BP,MT-CO1,MYL6,NDUFA5,PDCD6IP,PHB1,PHKB,PYGM,RAC1,SLC2A1,SOD2,SOD3,STAT1,SYNPO,UQCRC2,UQCRFS1,VIM
FBXW7	enzyme		-1.375	1.70E-08	ATP5F1A,CD36,COL1A1,COL3A1,CS,DLST,ECHS1,FABP4,HLA-DPA1,HSPA8,HSPB1,IDH1,MT-ATP6,MT-CO1,MT-CO2,MT-CO3,MT-CYB,MT-ND1
NR1D1	ligand-dependent nuclear receptor		-1.387	2.68E-03	APOC3,FASN,MDH1,ME1,SLC2A1,STAT1
IFRD1	other		-1.387	3.93E-03	LAMA2,MYH8,NDUFA6,PPIA,RPL22
ALDH1A2	enzyme		-1.387	4.53E-03	ALDH1A1,BGN,COL1A2,COL3A1,TGFBI
CCND1	transcription regulator		-1.389	1.69E-03	AHNAK,AZGP1,COL1A1,ENO1,FLNA,HSPA1A/HSPA1B,HSPA8,HSPB1,ITIH2,LAMB2,LASP1,MARCKS,PDLIM3,PRSS1,RCN1,STBD1,STOM,TALDO1,TPI1,TUBA1C,TUBB,TUFM,TYMP
Bvht	other		-1.405	6.29E-11	ACTA2,CSRP3,HBA1/HBA2,HBG2,LSP1,MYH6,MYH7,MYL2,MYL3,MYOM1,SERPINF1,SMPX,SMYD1,TMOD1,TNNI1,TTN,UNC45B,VIM
STEAP3	transporter		-1.406	1.37E-04	ANXA2,COL1A1,COL3A1,HSPA8,MYH7,PNP,S100A10,SLC4A1,ZYX
miR-124-3p (and other miRNAs w/seed AAGGCAC)	mature microRNA		-1.412	1.28E-05	ACAA2,AK2,ALDH9A1,ARPC1B,ATL3,CAV1,GSN,HADH,HADHB,IQGAP1,ITGB1,LAMC1,LGALS3,LMNB1,MYH9,NUMA1,PDLIM7,PGM1,PGRMC2,SLC16A1,STOM,TLN1,TUBB6
FOXP4	transcription regulator		-1.412	2.95E-03	ACADM,ACTA1,CYCS,VIM
ABCB4	transporter		-1.413	1.99E-03	ACTA2,COL1A1,COL1A2,FN1,GPT,LGALS3,VIM
SFRP1	transmembrane receptor		-1.432	4.10E-02	ACTA2,COL1A1,FASN,FN1,VIM
ADAMTSL2	other		-1.444	3.64E-05	ACTA2,ACTB,COL14A1,COL15A1,COL6A1,COL6A2,FBN1,POSTN,TGFBI,VCL
RUNX3	transcription regulator		-1.463	4.50E-02	ASPH,FBN1,FLNA,ILK,PARVA,TPM2,TPSAB1/TPSB2,VIM,VWF
CALCINEURIN (complex)	complex		-1.48	3.98E-03	ATP2A2,CAMK2D,CKM,CKMT2,CPT1B,MB,MYH7,RYR1
FBN1	other		-1.491	7.29E-04	C3,COL1A2,COL3A1,COL6A3,FABP4,FBN1,LAMC1,MYH11
NOSTRIN	transcription regulator		-1.491	4.53E-03	ANXA5,CAV1,COL18A1,FN1,NPR1
TP63	transcription regulator		-1.503	2.27E-05	A2M,ACTA2,ACTN1,ADRM1,CAPN2,CAPNS1,CAST,CAV1,CAVIN2,CDC42,COL14A1,COL6A3,CPT2,CTSD,DCN,FASN,FBN1,FDPS,FLOT2,FN1,FSCN1,GAPDH,GPX3,HAGH,HLA-DPA1,HLA-DRB1,HSPA1A/HSPA1B,HSPA8,HSPG2,IGHG1,ITGB1,LAMB1,MFGE8,P4HB,POSTN,PPP2CA,S100A4,S100A8,S100A9,SERPINF1,SPEG,TAGLN,TINAGL1,TPM1,TPSAB1/TPSB2,VIM
OMA1	peptidase		-1.508	7.32E-08	ACADVL,COX4I1,COX7A1,CPT1B,CYB5R1,FASN,GPT,GSTO1,LONP1,NDUFA9,UQCRC2
F3	transmembrane receptor		-1.521	2.66E-04	CDC42,FERMT2,LAMB1,LAP3,LCP1,LGALS1,LGALS3BP,PSMB8,PSME1,PSME2,RAC1,RHOA,S100A6,S100A8,S100A9,SERPINC1,STAT1
KDM4B	enzyme		-1.539	8.41E-08	ENO1,GAPDH,IDH2,LDHA,MDH1,PGM1,PKM,SDHA,VIM
ADIPOR1	transmembrane receptor		-1.546	7.14E-08	ACADM,ACSL1,ACSL3,ANXA5,APOE,CAT,CLIC1,CYCS,FABP5,FLNA,MT-CO2,PLEC,PLIN1,SOD2,STAT1,TLN1
LDLR	transporter		-1.55	1.77E-07	ALDH9A1,APOB,APOE,ASPN,BGN,CD36,COL1A1,COL3A1,CPT1B,DLAT,DLD,FABP3,FABP5,FASN,FBP1,FDPS,GAPDH,GPI,GPT,HSPA5,HSPG2,LSP1,MFGE8,MIF,PFKL,PSMB7,PSME2,SLC2A1
EHD2	other		-1.552	5.62E-04	CAV1,CAV2,CAVIN1,CAVIN2
POR	enzyme		-1.616	1.67E-04	ACADVL,ACSL1,ACTA1,ALDH1A1,ANXA5,APOA4,CD36,CPA3,CPT2,ECI1,FDPS,HADHB,HLA-A,LGALS1,LSS,PGD,SERPINA3,STAT1
MYC	transcription regulator		-1.621	9.74E-48	ACADM,ACAT1,ACTA1,ACTA2,ACTB,ACTN1,ACTN4,ACTR3,ADD1,ADSL,AK2,AKAP12,ALB,ALDOA,ANXA4,ANXA5,ANXA6,APOC3,ARF3,ATP5IF1,BIN1,BZW2,CANX,CAPN2,CAPNS1,CAPZB,CAST,CAV1,CCT3,CLIC4,CLU,COL14A1,COL15A1,COL1A1,COL1A2,COL3A1,COL6A3,COX5A,COX5B,COX6B1,CPT2,CRIP1,CSE1L,CTSD,CYCS,DBI,DDX39B,EEF1A1,EIF3G,EIF4A1,EIF4G1,ENO1,ERAP1,EZR,FABP4,FABP5,FASN,FBLN2,FBLN5,FBN1,FLNA,FN1,GAMT,GAPDH,GDI2,GLUD1,GOT1,GOT2,GPI,GPT…
ERBB4	kinase		-1.622	4.55E-03	ACTA1,ACTA2,COL3A1,FBLN2,HBA1/HBA2,PGK1,SERPINA3,SLC2A1,TLN1
HRAS	enzyme		-1.631	5.56E-23	A2M,ACADM,ACTA1,ACTB,ANXA2,ANXA6,ATP2A2,ATP5F1B,ATP5PF,B2M,CALD1,CAPN2,CAV1,CAV3,CFH,CLU,COL18A1,COL1A1,COL1A2,COL3A1,COL6A2,CSRP1,EPHX1,FABP3,FASN,FBLN2,FERMT2,FHL1,FLNA,FN1,GPX3,GSN,H2AX,HADHA,HADHB,HDHD5,HLA-B,HNRNPA2B1,HSPA8,HSPB1,IGLL1/IGLL5,ILK,IRAG2,ITGB1,LASP1,LMNB1,LSP1,MAOB,MAPK1,MAPK12,MFGE8,MYH10,MYH11,MYL12A,MYL3,MYL9,MYO1C,NID2,NOL3,P4HB,PDLIM5,PFN1,PLS3,POSTN,PRDX2,PRDX6,PRXL2A,RBB…
LAPTM5	other		-1.633	1.72E-02	ACADS,CD36,COL1A1,COL1A2,COL6A2,VWF
AHR	ligand-dependent nuclear receptor		-1.641	2.88E-14	A2M,ACTA1,ACTA2,ACTN1,AHSG,AKR1A1,AKR1C1/AKR1C2,ALB,ALDH1B1,ALDH5A1,ALDOA,ASPN,ATP1B1,BZW2,CAPN2,CBR1,CD36,COL14A1,COL1A1,COL1A2,COL3A1,COL6A1,COL6A2,COL6A3,CTSD,DCN,EHD1,EMILIN1,ENO1,FABP4,FASN,FBLN2,FBLN5,FBN1,FN1,GOT1,HP,HSPA5,IGHM,ITIH4,LAMA5,LAMB2,LDHA,MT-CO1,MT-CO3,MT-CYB,MT-ND2,MYH11,MYH7,MYH9,MYL2,NID2,ORM1,PTPA,RHOA,SLC2A1,SNTA1,SOD2,TGFBI,TXN,VCL,VIM
let-7a-5p (and other miRNAs w/seed GAGGUAG)	mature microRNA		-1.657	2.91E-04	ACTA2,BZW2,CHMP2A,COL1A1,COL1A2,COL3A1,FN1,GYS1,HBA1/HBA2,LAMC1,NID2,PLEC,S100A4,SLC25A1,SMC1A,TAGLN,TPM2,VIM
miR-30c-5p (and other miRNAs w/seed GUAAACA)	mature microRNA		-1.661	7.98E-08	ATP2A2,CAT,COL1A1,COL1A2,GNAI2,GPD2,HNRNPM,IDH1,LAMC1,MYH7,NCL,NID2,NT5C3A,PAFAH1B2,PGM1,PLEC,PNP,PPP3CA,PTPA,SEC23A,TMED10,TMED2
mir-29 (includes others)	microRNA		-1.662	1.19E-02	ACTA2,CDC42,COL1A1,COL1A2,COL3A1,FN1,LAMC1,SERPINH1,VIM
SCARB1	transporter		-1.664	7.30E-03	APOA1,APOB,APOD,APOE,FABP3,FASN
PPOX	enzyme		-1.667	1.37E-08	CACNA2D1,COX6B1,COX6C,CYC1,CYCS,ENO3,MT-CO3,NDUFA4,UQCRH
PPP3CA	phosphatase		-1.673	7.83E-10	ACTA1,ATP2A2,C3,CA2,CAV3,CKM,CSRP1,FN1,FTL,MAOB,MYH1,MYH4,PRDX5,S100A4,SAMHD1,TF,TNNI1,TNNT3,VIM
RNF5	enzyme		-1.673	1.30E-04	COL14A1,COL15A1,COL1A1,COL1A2,COL3A1,ENO1,MYH7,PRKAR1A,RPL14,RPS15A,SYNPO2L,ZYX
HSPB8	kinase		-1.706	9.28E-07	ACSL1,ALDOA,BAG3,CD36,CPT2,LDHA,PKM,SLC2A1,VIM
RHO	G-protein coupled receptor		-1.706	1.48E-02	ACADM,ARF4,ARHGDIA,B2M,BCL2L13,COL1A2,CP,CRABP1,DPYSL3,LAMB2,LGALS1,PSME1,S100A6,SERPING1
FREY1	other		-1.732	1.09E-13	CALR,CANX,CCT2,CLU,HSP90B1,HSPA2,HSPA5,HSPA8,P4HB,PDIA3,PDIA6,RPN2
NFIA	transcription regulator		-1.732	1.15E-08	ATP5F1A,ATP5F1D,MT-CO1,MYH1,MYH2,MYL1,NDUFA11,SDHB,SDHC,SLC25A5,UQCR10,UQCRC2
WNT11	other		-1.732	7.04E-04	ENO2,MYH4,MYH6,MYH7,RHOA,TNNC1
NFAT5	transcription regulator		-1.732	1.37E-03	ACTN1,ACTN2,AKR1B1,ATP2A2,CFL1,COL1A1,COL1A2,FABP3,HSPA2,PGK1,S100A4,SLC2A1,STAT1,VCL,VWF
NF1	other		-1.732	3.04E-03	MYH7,NCL,NDUFA13,NDUFB8,NDUFS1,NDUFS3
IREB2	translation regulator		-1.754	4.73E-09	ACO2,CYCS,FTL,LDHA,LDHB,NDUFS1,PFN2,SDHB,SLC2A1,UQCRFS1
NR4A2	ligand-dependent nuclear receptor		-1.767	1.24E-01	COL1A1,COL6A1,COL6A2,CPT1B,FABP4,PRKAA2
CAT	enzyme		-1.769	9.20E-04	AGT,CAT,CAV1,CD36,COL1A1,FN1,TAGLN,VIM
ESRRG	ligand-dependent nuclear receptor		-1.797	4.13E-34	ACADM,ACO2,ACTA1,ACTN2,ALDOC,ATP2A2,ATP5F1B,ATP5MC3,CASQ1,CS,CSRP3,CYCS,DLAT,DLD,DLST,ENO1,FABP3,FH,GAPDH,HADH,HRC,IDH2,IDH3A,LDHA,MB,MDH1,MDH2,MYH6,MYH7,MYL2,MYL3,MYOZ2,PDHA1,PDHB,PKM,PLN,SDHB,SGCG,SMPX,SNTA1,SUCLG1,TCAP,TNNC1,TPI1,TTN
miR-145-5p (and other miRNAs w/seed UCCAGUU)	mature microRNA		-1.797	3.50E-05	ACTA2,AHNAK,CES1,FSCN1,MYH11,MYL9,NDUFA4,PPP3CA,SOD2,SPTB,TAGLN,TPM3
FOXA2	transcription regulator		-1.8	6.84E-10	A2M,ACADS,ACADVL,ACSL1,ACTA2,AKR1C1/AKR1C2,ALB,ALDOC,APOA1,APOA4,APOB,APOC3,APOE,ATP1B1,C3,C5,CD36,COL15A1,COL1A1,COL1A2,DCN,DLAT,EPHX1,FABP3,FABP5,FBP1,FGB,HADH,MYH11,MYL3,MYL9,PDHX,PKM,PYGB,PYGL,SERPINA1,SLC2A1,SOD3,TAGLN,TF,TNNI1,TTR,TUBB4B,VIM
CPT1C	enzyme		-1.802	2.91E-07	ACADM,CD36,CPT1B,CS,FASN,MT-CO2,MT-CO3
AMPK (complex)	complex		-1.807	1.48E-08	ACO2,CAT,CS,FASN,FSCN1,IDH3A,LDHB,MT-ATP6,MT-CO1,MT-CO2,MT-CYB,MT-ND1,PDHB,PLIN1,SDHA,SLC2A1,STAT1,TJP1,VIM,YBX1
NRF1	transcription regulator		-1.825	1.75E-07	ATP1B1,COX4I1,COX5A,COX5B,COX6B1,COX7B,CYCS,HBB,PSMB7,PSMD3,SDHA,TJP1,VDAC1,VIM
TSC1	other		-1.837	9.85E-03	CAV1,CLIC1,CTSD,DMD,FASN,FLNA,GLRX,LDHB,NIBAN1,STAT1,VDAC1,VDAC3
MYOCD	transcription regulator		-1.841	8.25E-13	ACTA1,ACTA2,ACTN2,ATP2A2,CALD1,COL1A1,COL1A2,COL3A1,FN1,MYH11,MYH6,MYH7,MYL11,MYL2,PDLIM3,PHKA1,S100A4,TAGLN,TNNC1,TNNI1,TPM1,TTN
mir-17 (includes others)	microRNA		-1.875	5.01E-01	CD36,FN1,H2AX,VIM
PNPLA2	enzyme		-1.883	8.56E-10	ACAA2,ACADM,ACADS,ACADVL,ACO2,ACSL1,CD36,COL1A1,CPT1B,CPT2,CS,FABP4,FASN,FH,HSPA5,IDH2,SLC16A1,SLC2A1
H2AX	transcription regulator		-1.889	6.78E-06	ACTB,ATP5F1A,CLU,MT-CO1,MYL6,NDUFB8,PKM,SDHB,SLC2A1,UQCRC2
MFSD2A	transporter		-1.89	1.66E-04	ALDOC,COL15A1,COL1A1,FASN,IDH1,LSS,TGFBI
miR-338-3p (miRNAs w/seed CCAGCAU)	mature microRNA		-1.89	9.51E-04	COL1A1,COL1A2,LAMC1,NID2,PLEC,TAGLN,VIM
ADAR	enzyme		-1.89	1.08E-03	B2M,HLA-A,HLA-B,LGALS3,STAT1,TAPBP,TNNT3
BANF1	other		-1.89	1.21E-02	BAG3,CAV1,GBP1,HLA-A,PSME2,S100A9,STAT1
MACROH2A1	other		-1.89	2.33E-02	ANXA2,ATP5F1C,CD36,FASN,FN1,NDUFB6,SLC2A1
MYO1B	other		-1.901	1.68E-08	ALDOA,GAPDH,GPI,LDHA,PGK1,PKM,SLC2A1
IGG (complex)	complex		-1.914	1.53E-04	APOE,ATP1B1,B2M,C3,C5,CALR,CKM,COL1A1,COL3A1,EHD1,EZR,FABP5,FN1,HSPA5,HSPB1,KNG1,LGALS1,LGALS3,MAPK1,MYH7,PEA15,PLS3,SERPINF1,STAT1,SYNPO,TAPBP,TJP1
FGF21	growth factor		-1.92	1.88E-05	ACADM,COL1A1,COL3A1,COX7A1,CPT1B,CS,FASN,HSPA5,ME1,SLC2A1,SOD2,VIM
Esrra	ligand-dependent nuclear receptor		-1.936	8.50E-26	ACADM,ACAT1,AGL,AGT,ALDOA,ALDOC,APOA4,ATP5F1B,ATP5MC3,ATP5PB,ATP5PF,ATP5PO,COX5A,CPT2,CRAT,CYC1,CYCS,DLAT,ECH1,ENO1,ENO2,ENO3,FBP1,GOT1,GYS1,IDH3A,NDUFA2,NDUFA5,NDUFS3,PFKL,PGAM2,PGM1,PHKG1,PYGL,PYGM,SDHB,SLC2A1
GPX1	enzyme		-1.937	6.55E-05	ACTA2,CAT,GLRX,GPX3,NDUFB8,PRDX6,SOD2,TXN,UQCRC2
ETV5	transcription regulator		-1.941	5.86E-05	AHNAK,CAV1,CAVIN1,CAVIN2,DPYSL2,FASN,FN1,ITGB1,LGALS3,MSN,S100A6,SAMHD1,TINAGL1,TJP1
SP110	transcription regulator		-1.941	1.33E-03	ANXA5,CDC37,CLU,DMD,FUS,ITGB1,LMNA,MYH9,PDCD6IP,RAC1,SERPINA1,STAT1,TRIM28
MEF2A	transcription regulator		-1.941	2.78E-02	ACTA1,ATP2A2,CKM,CPT1B,ENO3,MYH6,TNNC1
SSTR2	G-protein coupled receptor		-1.941	1.04E-01	CALD1,COL6A3,DPYSL3,PYGL,SERPINA3,VIM,WARS1
E2F3	transcription regulator		-1.941	3.57E-01	AKR1C1/AKR1C2,AKR1C3,CAV2,COL18A1,FBLN5,LAMA4,S100A8,SERPINH1
GAPDH	enzyme		-1.945	1.86E-02	ACADM,ENO1,GAPDH,PRDX5,STAT1,WARS1
MED28	other		-1.958	4.57E-05	ACTA2,CRIP1,MYH11,TAGLN
DSG2	other		-1.96	3.63E-03	ACTA2,ALDH1A1,COL1A1,COL3A1
APOC3	transporter		-1.964	4.98E-05	APOA1,APOC3,HSPA9,LONP1,SOD2
PAPOLA	enzyme		-1.98	1.42E-06	MT-ATP6,MT-CO1,MT-CO2,MT-CO3
NUBPL	other		-1.98	6.90E-06	NDUFA13,NDUFS1,NDUFS3,NDUFV1
USP38	peptidase		-1.98	3.63E-03	ACTA2,FN1,H2AX,LDHA
ADM2	other		-1.98	5.31E-03	COX5B,NDUFB8,SDHB,UQCRC2
ACTG1	other		-1.981	2.52E-04	ACTA2,ACTB,CALD1,TAGLN
STUB1	enzyme		-1.981	2.08E-01	ACTA2,MYH11,PARK7,TAGLN
MRPL12	other		-1.982	8.88E-05	MT-CO1,MT-CO2,MT-ND1,MT-ND2
PIAS3	transcription regulator		-1.982	1.08E-03	FGG,HP,SERPINA3,TPSAB1/TPSB2
PDCD10	other		-1.982	1.43E-03	ACTA2,ANXA5,RHOA,VWF
NPPB	other		-1.982	2.62E-02	COL1A1,COL3A1,FN1,LSS
MAP3K7	kinase		-1.982	1.49E-01	ACTA1,GBP1,ITGB1,MYH7,SPTBN1
miR-125b-5p (and other miRNAs w/seed CCCUGAG)	mature microRNA		-1.982	5.66E-01	H2AX,H3-3A/H3-3B,H4C1,LCP1
AQP1	transporter		-1.987	6.31E-03	AK2,AKR1B1,CES1,PGK1
LINC00624	other		-1.999	7.90E-04	B2M,HLA-A,HLA-B,TAPBP
MALSU1	other	Inhibited	-2	2.01E-05	COX4I1,MT-CO1,MT-CO2,MT-ND1
MRPL14	other	Inhibited	-2	4.57E-05	COX4I1,MT-CO1,MT-CO2,MT-ND1
MCU	ion channel	Inhibited	-2	8.88E-05	ATP5F1A,MT-CO1,NDUFA9,UQCRC2
DHPS	enzyme	Inhibited	-2	8.88E-05	ATP5F1A,MT-CO1,NDUFB8,SDHB
TNFSF8	cytokine	Inhibited	-2	3.85E-04	IGHG3,PRKDC,XRCC5,XRCC6
WNT10B	other	Inhibited	-2	3.85E-04	ACADS,ACADVL,CPT1B,FABP4
SAV1	other	Inhibited	-2	8.68E-03	COL1A1,COL3A1,FN1,VIM
CNGA3	ion channel	Inhibited	-2	1.32E-02	CALR,CAPN1,CAPN2,HSPA5
NKX2-2-AS1	other	Inhibited	-2	1.32E-02	ACAA2,COQ8A,COX7A1,FAM162A
SCGB1A1	cytokine	Inhibited	-2	1.50E-02	C3,FN1,S100A8,S100A9
MIR124 (family)	group	Inhibited	-2	3.18E-02	CAV1,IQGAP1,NES,VIM
SAFB	other	Inhibited	-2	1.22E-01	B2M,HLA-DPA1,S100A8,UQCRC2
MYRF	transcription regulator	Inhibited	-2	2.23E-01	AKR1C3,ANXA6,COL14A1,S100A1
FAS	transmembrane receptor	Inhibited	-2.021	5.84E-08	ACTA2,AIFM1,ANXA2,ARHGDIA,BGN,CAMK2B,CAST,CLTB,COL15A1,COL18A1,COL1A1,COL1A2,COL3A1,COL6A1,COL6A3,FBN1,FLOT2,FSCN1,GBP1,GNAI2,LGALS3,LUM,MIF,NUMA1,ORM1,PDLIM7,PLEC,PRKDC,RDX,SOD2,SPTBN1,TAGLN2,TPM1,TPM4,TUBA4A,TWF2
PPP2CA	phosphatase	Inhibited	-2.057	2.33E-02	B2M,CD36,ERAP1,HLA-A,MYL1,STAT1,TAPBP
CST5	other	Inhibited	-2.063	7.58E-16	ABLIM1,ACYP2,ADRM1,ADSL,AHNAK,AKAP12,AKR1C1/AKR1C2,ANXA2,ANXA5,ANXA6,BCAP31,CAV1,CORO1A,DDT,DNAJB4,EZR,FHL1,HNRNPA2B1,HNRNPA3,HNRNPC,HNRNPU,LAMC1,MSN,MVP,MYL9,NCL,NDUFB7,NDUFC2,NUMA1,PCMT1,PDLIM5,PLS3,PRDX2,PYGB,RTN3,S100A11,SRSF1,TXN,VARS1,VDAC1,VDAC2,VIM
CALCA	other	Inhibited	-2.072	9.30E-02	AHNAK,ALB,ALDOA,COL3A1,LGALS1,LMNA,NDRG2,PRXL2A,SMPX,TNS1
PRKAA2	kinase	Inhibited	-2.084	9.72E-09	ACTA1,ACTA2,ALB,ALDH1A1,ARHGDIB,CA2,COX4I1,FABP4,FASN,FN1,HSPA5,ITGB1,LDHA,MT-CO1,NDRG2,P4HB,PTPN11,SLC16A1,TNS1,VIM,YBX1,ZYX
IFNGR1	transmembrane receptor	Inhibited	-2.111	4.27E-02	ATP5F1C,COL1A1,COL3A1,ECH1,FHL3,FN1,FSCN1,LDHB,MYH7,OLA1,PRDX3
SMARCAL1	enzyme	Inhibited	-2.117	3.87E-13	ACADS,ACAT1,ACSL3,APOA1,APOA4,APOC3,ATP5MC3,CAT,COX6B1,COX7C,CPT2,DBI,EPN1,FABP3,FASN,HADH,HIBCH,LSS,MGST3,NDUFA4,NDUFA8,NDUFB10,NDUFB5,NDUFC2,NDUFV2,PRKACA,SLC25A1
INHA	growth factor	Inhibited	-2.121	1.19E-02	ACTA2,COL1A2,COL3A1,COL6A1,EPHX1,LMNA,MYH11,MYL9,TJP1
BCL6	transcription regulator	Inhibited	-2.121	4.26E-02	A2M,ACAA2,ACADVL,ANXA6,COL1A1,CPT1B,DPYSL2,EPB41L2,HADHA,HADHB,LDHB,LMNA,PFKM,STAT1
INSIG1	other	Inhibited	-2.132	1.66E-02	APOE,FABP4,FABP5,FASN,FDPS,HSPA5,LSS,S100A8,S100A9
BCR (complex)	complex	Inhibited	-2.134	8.86E-11	ALDOA,CALR,CDC37,COX5A,COX6B1,COX6C,CYC1,ENO1,GAPDH,GPI,HNRNPA2B1,HSP90B1,HSPA5,IGHG1,ITGB1,LDHA,NDUFA11,NDUFA12,NDUFA13,NDUFA6,NDUFA7,NDUFAB1,NDUFB3,NDUFB6,NDUFB9,NDUFS1,NDUFS6,PGAM1,PHB1,S100A10,SDHB,SLC2A1,STAT1,TPI1,UQCRC2,UQCRFS1,UQCRQ
26S PROTEASOME (complex)	complex	Inhibited	-2.136	6.66E-03	ADRM1,BAG3,CTSD,H2AX,IGLL1/IGLL5,PPP2CA,PRKDC,PSMB5,PSMB6,PTPA,STAT1,VIM
PPARD	ligand-dependent nuclear receptor	Inhibited	-2.141	7.38E-09	ACAA2,ACADVL,ACTA2,ACY1,ALDH9A1,APOA1,APOA4,APOB,APOE,CD36,CPT1B,CPT2,ECH1,ENO1,FABP3,FABP4,FASN,FBP1,FN1,GOT2,GPD2,ILK,LDHA,LDHB,MAPK1,MFGE8,MYOM2,NDUFB10,PKM,S100A6,SLC25A20,STAT1,STBD1
UBA1	enzyme	Inhibited	-2.143	1.31E-10	ANXA2,ANXA5,APOE,HSP90B1,HSPA5,HSPA8,HSPB1,TAGLN,TAGLN2,TUBA1C,VIM
NRAS	enzyme	Inhibited	-2.151	2.19E-07	ACADM,AK1,AKAP12,ANXA4,B2M,CFH,CKM,COL1A2,EPHX1,FBLN2,FHL1,FN1,HLA-A,IGHM,ITIH2,KCTD12,LGALS1,LSP1,NOL3,PCBD2,PRDX2,PSMB8,SLC2A1,STAT1,TMEM43
DICER1	enzyme	Inhibited	-2.157	3.48E-01	APOD,CAMK2D,CANX,COL18A1,H2AX,ITGB1,LCP1,MYH7,SBDS,SERPINA1,SERPINF1,STAT1,SYNPO,TNNT1,VIM
TRIM21	enzyme	Inhibited	-2.176	9.52E-03	B2M,ERAP1,HLA-A,HSPA5,TAPBP
TNIP1	other	Inhibited	-2.176	1.90E-02	GBP1,HLA-A,HLA-B,S100A8,S100A9
POU4F2	transcription regulator	Inhibited	-2.183	5.25E-09	ATP2A1,CASQ1,CKM,COL1A1,HSPA8,MYBPC2,MYH1,MYL11,MYL3,MYLK2,NPR1,RYR1,S100A8,S100A9,SERPINA3,TCAP,TNNI2
ETV6	transcription regulator	Inhibited	-2.183	1.04E-01	ACTA2,LAP3,LGALS3BP,STAT1,TYMP
miR-141-3p (and other miRNAs w/seed AACACUG)	mature microRNA	Inhibited	-2.191	1.43E-01	AKR1C1/AKR1C2,COL1A2,ITGB1,RAC1,VIM
PLA2R1	transmembrane receptor	Inhibited	-2.193	3.99E-20	ACSL3,AK3,ATP5F1B,ATP5PD,COX5B,CTSD,CYB5R3,DPYSL2,HAGH,LAP3,NDUFA5,NDUFS3,PEBP1,SDHA,SDHB,SOD2,SQOR,UQCRFS1
DYSF	other	Inhibited	-2.2	8.72E-11	ACTR3,ANXA1,ANXA2,B2M,CAV1,CFD,FASN,FN1,FTL,HLA-A,HSPA1A/HSPA1B,HSPB1,IDH3A,ITGB1,LCP1,LGALS3,PLIN1,S100A13,S100A4,SERPINA3
FAM3C	cytokine	Inhibited	-2.2	2.85E-07	ACTA2,COL1A1,COL3A1,COL6A1,FN1
SMARCA5	transcription regulator	Inhibited	-2.2	4.62E-01	ALDH1B1,B2M,CPA3,CRIP1,HLA-A
mir-140	microRNA	Inhibited	-2.211	4.03E-04	ACTA2,COL3A1,LMNB1,OGN,PGK1,VIM
ZC3H10	other	Inhibited	-2.213	4.88E-08	ATP5F1A,MT-CO1,MT-CO2,NDUFB8,SDHB
KLF11	transcription regulator	Inhibited	-2.214	5.50E-08	ACTA2,AGT,CAT,CAV1,COL1A2,COL3A1,CPT1B,CPT2,DCN,FABP3,HADHB,IDH3A,ILK,MAOB,PLG,SERPINA1,SERPINH1,SLC25A20,SOD2,STAT1
ANXA1	enzyme	Inhibited	-2.219	1.03E-04	ACTA2,ANXA1,ANXA2,ANXA4,COL18A1,COL1A1,LGALS1,LGALS3,TYMP
FOXF2	transcription regulator	Inhibited	-2.219	2.09E-03	ACTA2,FN1,MYH11,TAGLN,VIM
LACTB	peptidase	Inhibited	-2.219	3.93E-03	ALDH1A1,DPYSL3,FBN1,FN1,TGFBI
CRTC2	other	Inhibited	-2.219	9.52E-03	CYCS,GOT1,GPT,IDH3A,MT-CO2
miR-182-5p (and other miRNAs w/seed UUGGCAA)	mature microRNA	Inhibited	-2.219	7.39E-02	FN1,ITGB1,RAC1,STAT1,VWF
TGFB2-AS1	other	Inhibited	-2.219	1.33E-01	ALDH1A1,CP,HBG1,LUM,TAGLN
AIFM1	enzyme	Inhibited	-2.222	6.43E-06	AIFM1,MT-CO2,NDUFA13,NDUFA9,NDUFB6,NDUFS7
SMAD7	transcription regulator	Inhibited	-2.223	7.23E-07	ACTA2,APOC3,BGN,BZW2,CKM,COL1A1,COL1A2,COL3A1,COL6A1,COL6A3,DCN,FN1,MYL11,NID2,RAC1,TAGLN,TGFBI,TPM2,TPM3,TXN
IL9	cytokine	Inhibited	-2.227	2.43E-08	ACTN1,CAPN2,CAPZB,CDC42,CFL1,CMA1,DSTN,IQGAP1,MARCKS,PLS3,S100A10,SLC16A1,SPTAN1,TPSAB1/TPSB2
TLE3	other	Inhibited	-2.236	4.54E-49	ANXA1,ANXA2,ATP5F1A,ATP5F1B,ATP5F1C,ATP5F1D,ATP5MC3,ATP5MG,ATP5PB,ATP5PD,ATP5PF,ATP5PO,COQ10A,CYC1,CYCS,ETFA,ETFDH,LAMC1,MT-ND1,MT-ND2,NDUFA10,NDUFA11,NDUFA12,NDUFA13,NDUFA2,NDUFA5,NDUFA6,NDUFA7,NDUFA8,NDUFA9,NDUFAB1,NDUFB10,NDUFB11,NDUFB3,NDUFB4,NDUFB5,NDUFB6,NDUFB7,NDUFB9,NDUFC2,NDUFS1,NDUFS2,NDUFS3,NDUFS4,NDUFS6,NDUFS7,NDUFV1,NDUFV2,TAGLN2,UQCR10,UQCRB,UQCRC1,UQCRC2,UQCRFS1,UQCRQ,YWHAZ
SMYD1	transcription regulator	Inhibited	-2.236	1.54E-31	ACO2,AGL,ATP5F1A,CYC1,CYCS,FH,GOT2,IDH3A,MIF,MT-CO1,MT-ND1,NDUFA10,NDUFA13,NDUFA5,NDUFA9,NDUFAB1,NDUFV1,PDHB,PFKM,PGD,PKM,PYGB,PYGL,PYGM,SDHA,TKT,TPI1,UGP2,UQCRC1,UQCRC2,UQCRFS1
PGRMC2	transporter	Inhibited	-2.236	2.85E-07	ATP5F1A,MT-CO1,NDUFB8,SDHB,UQCRC2
NSUN3	enzyme	Inhibited	-2.236	2.51E-06	MT-ATP6,MT-CO1,MT-CO2,MT-CYB,MT-ND2
TOP1MT	enzyme	Inhibited	-2.236	5.48E-06	ATP5F1A,MT-CO2,NDUFB8,SDHB,UQCRC2
SCN1B	ion channel	Inhibited	-2.236	5.48E-06	ACTA2,COL1A1,COL1A2,POSTN,VIM
KCNJ11	ion channel	Inhibited	-2.236	1.06E-05	ACADM,ACADVL,CPT1B,MT-CO1,MT-CO3
LATS (family)	group	Inhibited	-2.236	4.10E-02	ACTA2,LGALS3,MYL9,TAGLN,VIM
SFTPA1	transporter	Inhibited	-2.236	1.38E-01	AKR1C1/AKR1C2,COL1A1,HBA1/HBA2,HBG1,HBG2
let-7 (includes others)	microRNA	Inhibited	-2.246	4.63E-02	ACTA2,ALDH1B1,COL1A1,COL1A2,COL3A1,DMD,EIF4A1,FN1,GPI,HBA1/HBA2,NAP1L1,PKM,S100A4,VIM
IKBKE	kinase	Inhibited	-2.262	5.86E-07	ALDOC,DLST,ENO3,HLA-A,IDH3A,LDHA,PDHA1,PFKL,PGK1,PGM1,PYGL,SLC16A1,SLC2A1,STAT1,TPI1
AMBRA1	other	Inhibited	-2.286	1.23E-03	COL14A1,COL15A1,COL18A1,COL1A1,COL3A1,FN1,VIM
TFRC	transporter	Inhibited	-2.291	2.90E-32	ACTA2,ANXA2,ATP5F1A,ATP5F1B,ATP5F1C,ATP5F1D,ATP5MC3,ATP5MG,ATP5PB,ATP5PD,ATP5PO,COL1A1,F13A1,FTL,GPX3,HSPA5,LDHA,ME1,MT-ND2,NDUFA10,NDUFA11,NDUFA13,NDUFA2,NDUFA4,NDUFA7,NDUFA8,NDUFA9,NDUFB10,NDUFB3,NDUFB4,NDUFB5,NDUFB6,NDUFB7,NDUFB8,NDUFB9,NDUFS1,NDUFS2,NDUFS3,NDUFS4,NDUFS6,NDUFV1,SDHA,SLC2A1,UQCRC1,UQCRC2,UQCRQ
PPARA	ligand-dependent nuclear receptor	Inhibited	-2.293	1.22E-19	ACAA2,ACADM,ACADS,ACADVL,ACAT1,ACSL1,ACTA1,ALDH9A1,ANXA2,APCS,APOA1,APOA4,APOC3,APOE,ARHGDIA,ATP5F1B,C3,C5,CAT,CD36,CFH,COX4I1,CPT1B,CPT2,CS,CYCS,DBI,ECH1,ECI1,FABP3,FABP4,FABP5,FASN,FDPS,FGA,FGB,FGG,FITM1,GLUD1,GOT2,GPD2,GPT,H2AX,H2AZ1,HADH,HADHA,HADHB,HPX,LSS,MGST3,MT-CO2,PLIN1,PRDX6,RBP4,S100A8,S100A9,SLC25A20,STBD1,TALDO1,TJP1,TSPO,TXN,UQCRC1,YWHAQ
ZNF106	other	Inhibited	-2.309	2.72E-08	C3,C4A/C4B,GLRX,HBA1/HBA2,HSPB1,LGALS1,LGALS3,NDUFB10,PRDX2,S100A8,SERPINA3,TSPO
OXT	other	Inhibited	-2.345	8.91E-05	COL3A1,COX7A1,FASN,FN1,MYH6,MYH7,MYL2,VIM,VTN
GCG	other	Inhibited	-2.37	8.92E-04	ACADM,ACADS,AHNAK,FASN,FDPS,FN1,LMNA,MYH7,NDRG2,PDHA1,SLC2A1,SMPX,TNS1
RYR1	ion channel	Inhibited	-2.381	3.75E-29	ACADM,ACADVL,ACAT1,ACSL1,AFG3L2,ATP5F1A,ATP5PD,CD36,COX4I1,CPT1B,CPT2,DLAT,DLD,ETFA,ETFDH,GAPDH,HADHA,HADHB,MB,MT-CO1,MT-CO2,MT-ND1,MYH4,NDUFB4,PDHA1,PRKAA2,SDHA
PRKAA1	kinase	Inhibited	-2.387	1.89E-06	ACTA2,ALB,ARHGDIB,CA2,CAT,CLU,COX4I1,FN1,HSPA5,LDHA,MT-CO1,NDRG2,PRKAA2,PSMB8,PTPN11,SLC16A1,SLC2A1,SOD2,TJP1,TNS1,ZYX
SELENOS	other	Inhibited	-2.4	4.29E-05	CAV1,CD36,CFD,FABP4,FASN,HSPA5
miR-29b-3p (and other miRNAs w/seed AGCACCA)	mature microRNA	Inhibited	-2.401	8.06E-04	CAV2,CDC42,COL15A1,COL1A1,COL1A2,COL3A1,FBN1,LAMC1,MAPRE2,NID2,PLEC
miR-17-5p (and other miRNAs w/seed AAAGUGC)	mature microRNA	Inhibited	-2.403	2.76E-01	ACTA2,FN1,H2AX,RHOA,RNH1,VIM
MYCN	transcription regulator	Inhibited	-2.413	3.41E-21	ACTB,ACTN4,ALDH1A1,ALDOA,ARPC1B,B2M,CAV1,CDC42,CLU,COL18A1,COL1A1,DPYSL3,EEF1A1,EIF4A1,FBN1,FN1,GAPDH,HLA-A,ITGB1,LDHA,LGALS1,MYH9,MYL12A,MYOM3,NACA,NCL,PGRMC2,PHB1,PSMB6,PSMB7,RBBP4,RPL19,RPL22,RPL29,RPL30,RPL4,RPL5,RPL8,RPLP1,RPS13,RPS3,RPS3A,RPS4X,RPS5,S100A10,SLC16A1,SLC2A1,SNRPD3,TAGLN,TPI1,TPM1,TUBB,TUFM,UCHL1,VIM,ZYX
ALKBH7	other	Inhibited	-2.425	1.30E-06	MT-ATP6,MT-CO1,MT-CO2,MT-CYB,MT-ND1,MT-ND2
ADAMTS12	peptidase	Inhibited	-2.425	2.13E-04	HPX,LGALS1,S100A6,S100A8,S100A9,TAGLN
IRGM	enzyme	Inhibited	-2.425	9.53E-02	B2M,GBP1,HLA-B,PSMB8,SAMHD1,STAT1
YAP/TAZ (family)	group	Inhibited	-2.429	5.38E-03	GOT1,HLA-DPA1,HLA-DRB1,HSPA1A/HSPA1B,HSPB1,SPEG
TWNK	enzyme	Inhibited	-2.433	1.32E-04	MT-CO1,MT-CYB,MT-ND1,MT-ND2,NDUFB8,UQCRC2
PAX5	transcription regulator	Inhibited	-2.433	2.09E-03	FN1,IGLL1/IGLL5,MSN,PFKL,PGAM1,PKM,PYGL,SERPINA3,SLC2A1,VIM
mir-802	microRNA	Inhibited	-2.438	4.27E-08	ACTA2,ACTR2,ACTR3,CFL2,GNB4,GSN,ITGB1,MYH11,MYL12A,MYL6,MYL9,NDUFB6,PFN2,RAC1,RALA,RAN,RAP1A,RDX,RHOA,SMTNL2,VIM
ELF3-AS1	other	Inhibited	-2.438	1.60E-02	H1-4,H2AC20,H2AC4,H2BC13,H2BC17,H2BC26
Ces2a	enzyme	Inhibited	-2.449	2.34E-06	ACTA2,CD36,COL1A1,COL1A2,FABP4,FASN
miR-450a-5p (and other miRNAs w/seed UUUGCGA)	mature microRNA	Inhibited	-2.449	1.35E-03	COL1A2,COL3A1,HNRNPK,ILK,ITGB1,VIM
SIX2	transcription regulator	Inhibited	-2.449	2.15E-02	ALDOA,CAMK2B,ENO2,FBP1,PGK1,TPI1
USP8	peptidase	Inhibited	-2.468	6.17E-06	B2M,CALR,CANX,ERAP1,HLA-A,HLA-B,HNRNPD,PSMB6,PSMB7,PSMB8,STAT1,TAPBP
IMMUNOGLOBULIN (complex)	complex	Inhibited	-2.482	6.70E-30	ACO2,ACSL1,ACTA1,ACTA2,AGT,ALDH1A1,ALDOA,APOE,ATP5F1A,ATP5F1B,ATP5F1D,ATP5MC3,ATP5PF,B2M,BIN1,BLVRB,C3,CALR,CAMK2D,CAT,CFD,CLU,CMA1,COL1A1,COL1A2,COL3A1,COL6A1,COL6A2,COL6A3,COX6B1,CTSD,DBI,DGLUCY,DLAT,DLD,DLST,DPYSL2,ENO1,ENO2,ENO3,ERGIC1,F13A1,FASN,FBN1,FBP1,FBP2,FN1,GAPDH,GBP1,GPI,GPX3,GYS1,H2AX,HADHA,HLA-A,HLA-B,HLA-DRB1,HNRNPK,IDH2,IDH3A,KCTD12,LAMC1,LAP3,LDHA,LGALS1,LGALS3,LGALS3BP,LSP1,MDH…
MTOR	kinase	Inhibited	-2.494	2.13E-23	ACADM,AIFM1,AKR1A1,AKR1B1,ATP2A2,ATP5MG,ATP5PB,CAV3,CLTC,COX4I1,CPT1B,CPT2,CS,CYCS,DCTN1,DMD,EIF3A,ELOB,ENO1,ETFA,FABP4,FABP5,FASN,FDPS,FGB,FN1,GLUD1,HADHA,HADHB,HBA1/HBA2,HSP90B1,HSPB1,LDHA,LDHB,MB,MDH1,MDH2,MT-CO1,MYH8,NDUFA6,PDHA1,PDHX,PFN1,PKM,PPIB,PPP2CA,PRDX5,PRKAR1A,PRKAR2A,PSMB5,PYGB,RAB11B,RHOA,RPS18,SERPINA1,SGCA,SLC2A1,SND1,STAT1,UQCRC2
LIPA	enzyme	Inhibited	-2.53	1.10E-04	ACOT1,ANXA1,COL1A1,COL1A2,CTSD,DCN,EMILIN1,LGALS3,PKM,S100A9
RNASEH2B	other	Inhibited	-2.538	7.00E-03	ACAT1,B2M,CFH,LGALS3BP,MVP,PSMB8,PSME1,S100A6,SSB,TXN
miR-199a-5p (and other miRNAs w/seed CCAGUGU)	mature microRNA	Inhibited	-2.575	6.59E-05	ACTA1,BGN,C3,CALD1,COL1A1,DCN,FN1,MYH11,MYH9,MYL9,TAGLN
SPDEF	transcription regulator	Inhibited	-2.588	4.32E-03	COL1A1,COL6A1,COL6A2,COL6A3,LAMB2,LAMC1,LASP1,VIM
PTEN	phosphatase	Inhibited	-2.6	5.82E-18	ACAA2,ACO2,ACSL1,ACTA2,AKR1C3,ANXA1,ARF4,ARHGDIA,ASPH,ATP5F1A,ATP5ME,C3,CA2,CAMK2B,CFD,CLTC,COL14A1,COL15A1,COL18A1,COL1A1,COL3A1,COPS5,COQ10A,COX5A,CS,CSRP1,DLAT,DLD,FABP4,FASN,FBP1,FDPS,FN1,GALK1,GAPDH,GPX3,GYS1,HADH,HADHA,HADHB,HSPA1A/HSPA1B,IDH2,IDH3A,ITGB1,LDHB,LGALS3,LSS,MDH1,ME1,MT-ATP6,MT-CO2,MT-CYB,MT-ND1,NDUFB3,NDUFB4,NDUFS3,PCBP2,PDHA1,PDHB,PFKL,PGK1,PGM1,PKM,PLEC,PPM1A,PRKAA2,PYGL,RAP…
ALKBH1	enzyme	Inhibited	-2.607	8.28E-07	ACTA2,MT-ATP6,MT-CO1,MT-CO2,MT-CYB,MT-ND2,TAGLN2
RPSA	translation regulator	Inhibited	-2.63	1.23E-03	HLA-A,HLA-B,LAP3,LGALS3BP,PSMB8,STAT1,TAPBP
INPP5D	phosphatase	Inhibited	-2.63	2.07E-02	ACTA2,IDH1,IGHG1,IGHM,PYGL,S100A8,S100A9
miR-21-5p (and other miRNAs w/seed AGCUUAU)	mature microRNA	Inhibited	-2.639	2.02E-04	ACTA2,ARF4,CFL2,COL1A1,FN1,MARCKS,SOD3,TAGLN,TJP1,TPM1,VIM
PTCD1	other	Inhibited	-2.646	6.32E-09	MT-ATP6,MT-CO2,NDUFB8,NDUFB9,SDHB,UQCRB,UQCRC2
DAP3	other	Inhibited	-2.646	8.24E-08	MT-ATP6,MT-CO1,MT-CO2,MT-CO3,MT-CYB,MT-ND1,MT-ND2
mtRNase P	complex	Inhibited	-2.646	3.61E-05	MT-ATP6,MT-CO1,MT-CO2,MT-CO3,MT-CYB,MT-ND1,MT-ND2
ELAC2	enzyme	Inhibited	-2.646	5.85E-05	MT-ATP6,MT-CO1,MT-CO2,MT-CO3,MT-CYB,MT-ND1,MT-ND2
NTF3	growth factor	Inhibited	-2.646	1.66E-04	ACTA1,ATP2A1,CKM,MYH1,MYH4,TNNC2,TNNI2
TOR1AIP1	other	Inhibited	-2.646	5.40E-04	ALDOA,ATP2A1,CKM,HADH,MYL11,TNNC1,TNNC2
NTRK3	kinase	Inhibited	-2.646	6.26E-04	ACTA1,ATP2A1,CKM,MYH1,MYH4,TNNC2,TNNI2
MAPK1	kinase	Inhibited	-2.689	3.68E-08	AKAP12,APOE,ATP1A2,ATP1B1,ATP2A1,CAPN2,CAV1,CAV3,DCN,DDT,EHD1,ENO3,ERAP1,FLNC,FN1,GBP1,HBA1/HBA2,HBB,HLA-B,LAMA4,LAP3,LGALS1,LGALS3,LGALS3BP,LMNA,MAOB,MVP,MYH4,MYH7,PDLIM3,POSTN,PSMB8,PSME2,SAMHD1,STAT1,TJP1,VIM
ZBTB7B	transcription regulator	Inhibited	-2.701	3.04E-09	ACAA2,ACADM,ACADVL,ATP5F1A,COL1A1,COL1A2,COQ3,COX7A1,CPT1B,ECH1,HADHA,NDUFAB1,NDUFB8,NDUFV2,SDHB,UQCRC2
mir-133 (includes others)	microRNA	Inhibited	-2.706	3.98E-05	AK2,ARHGDIA,CDC42,FN1,FSCN1,FTL,LASP1,MSN,RHOA,TAGLN,TPM4
TRIM38	enzyme	Inhibited	-2.716	1.20E-03	ACSL3,CBR1,CD36,COL1A1,COL1A2,COL6A1,COL6A2,COL6A3,FABP4,LAMA4,LAMB2
NQO1	enzyme	Inhibited	-2.717	2.40E-08	ALDOA,ENO1,ENO2,LDHA,MT-ATP6,MT-CO1,MT-CO2,MT-CO3,MT-CYB,MT-ND1,MT-ND2,NDUFB8,PKM,SDHB,SLC2A1
MYO1C	enzyme	Inhibited	-2.72	9.54E-14	ATP5F1A,ATP5F1D,COX5A,GSN,MT-CO1,MT-ND1,NDUFS3,SDHA,SDHB,UQCRB,UQCRC2
CHKB	kinase	Inhibited	-2.72	3.49E-07	ACAA2,ACADM,ACSL1,ACSL3,CLU,CPT1B,CPT2,ECH1,ETFDH,FABP3,NPR1
KMT2D	transcription regulator	Inhibited	-2.758	3.54E-05	ACADM,B2M,CRIP1,CTSD,ENO3,FABP3,FAH,FHL1,GALK1,HLA-A,MYOM3,NIPSNAP3A,PSMB8,PSME1,PSME2,PTGR2,S100A8,STBD1,SYPL2,TAPBP,TNNC1,VIM,VTN
BACE1	peptidase	Inhibited	-2.772	1.16E-04	CAV1,CLU,CTSD,KCTD12,SERPINA3,TTR,VIM,VTN
CASZ1	enzyme	Inhibited	-2.779	2.19E-04	ACTA1,CASQ1,CKM,MYOF,MYOZ1,MYPN,TNNI2,TNNT1
IMMT	other	Inhibited	-2.805	1.28E-03	APOOL,CD36,CHCHD3,FASN,IMMT,LAMB2,MIF,SAMM50
NR3C1	ligand-dependent nuclear receptor	Inhibited	-2.808	1.24E-13	A2M,ACAT1,ACOT1,ACSL1,ACSL3,ACTA2,ACTB,ACTN1,ACTN2,AGT,ANXA1,APOE,ATP1B1,B2M,BAG3,BIN1,C4A/C4B,CAPN2,CAT,CAV1,CAVIN2,CBR1,COL1A1,COL1A2,COL3A1,COL6A1,COL6A2,COQ8A,CRAT,CS,CYC1,DBI,DLD,ECI1,FABP4,FASN,FN1,GPX3,HADH,HNRNPU,IDH1,IDH3A,LRPPRC,MAPK1,MDH2,NDUFA10,NDUFA13,NDUFA5,NDUFA6,NDUFA9,NDUFB7,NDUFS1,NDUFS2,NDUFS3,NDUFS7,NDUFS8,NDUFV1,NDUFV2,NOL3,PDHA1,PDHB,PEA15,PGK1,PPP2CA,PPP3CA,PRKAR1A,PYGL,S1…
COL6A1	other	Inhibited	-2.81	3.64E-08	AK1,ALDOA,CKM,ENO3,FASN,IDH1,TNNI2,TPI1
TFE3	transcription regulator	Inhibited	-2.84	6.18E-10	ATP5PF,ATP5PO,CKB,COX7A1,CTSD,CYCS,ENO1,FASN,LDHA,MT-ATP6,MT-CO1,MT-CYB,MT-ND1,MT-ND2,MYH9,NDUFV2
TRIM24	transcription regulator	Inhibited	-2.859	4.40E-05	CA2,CSRP1,FBN1,ITIH2,LGALS3,LGALS3BP,MYH10,NUMA1,PACSIN3,PLEC,PSMB8,SAMHD1,STAT1,TGFBI
MYOD1	transcription regulator	Inhibited	-2.871	6.07E-18	ACTA1,ACTA2,AGT,ALDOA,ANKRD2,ATP2A1,BIN1,CAV3,CKM,DMD,EIF3E,ENO3,GYS1,HADH,IGLL1/IGLL5,LDB3,MYBPH,MYH2,MYH4,MYH6,MYH7,MYL1,MYL11,PFKM,PNP,POSTN,PRKACA,PRKAR1A,RYR1,SGCA,SLC2A1,SPTBN1,STAT1,TJP1,TKT,TNNC1,TNNC2,TNNI1,TNNI2,TNNT1,TNNT3,TNS1,TTN
2500002B13Rik	other	Inhibited	-2.883	4.71E-17	ATP5F1A,ATP5F1B,COX4I1,CYCS,HINT1,MT-ATP6,MT-CO1,MT-CO2,MT-CO3,MT-CYB,NDUFB8,SDHB,UQCRC2
DMD	other	Inhibited	-2.909	1.13E-28	AMPD1,ATP2A1,BGN,CACNA2D1,CAMK2B,CAPN3,CASQ1,CFL2,CKMT2,COL1A2,COL3A1,CSRP3,DMD,EEF1A1,HSPA8,LDB3,MAOB,MT-ND1,MYBPC1,MYBPC2,MYH1,MYH13,MYH2,MYH4,MYH7,MYH8,MYL1,MYLK2,MYOM2,MYOZ1,NDRG2,OBSCN,PADI2,PFKM,PHKG1,PKM,POSTN,PYGM,RPL3L,S100A10,SERPINA1,SGCA,SGCG,SNTA1,SPTB,SYNM,TCAP,TMOD4,TNNI1,TPI1,TPM3,VIM
ACLY	enzyme	Inhibited	-2.919	3.64E-07	ATP5F1B,ATP5F1D,COX4I1,COX5A,FASN,IDH3A,NDUFA8,NDUFS3,SDHB
PPARGC1B	transcription regulator	Inhibited	-2.965	2.06E-16	ACADM,ACADVL,ATP5F1B,ATP5PO,C3,CKB,COX4I1,COX5A,COX7A1,CPT1B,CS,CYCS,ENO1,FASN,FDPS,LSS,MT-ATP6,MT-CO1,MT-CO2,MT-ND1,MT-ND2,MYH6,NDUFV2
MANF	other	Inhibited	-2.97	4.48E-06	ACTA2,ATP5F1A,COL1A1,CYCS,HSPA5,MT-CO1,NDUFB8,SDHB,UQCRC2
NAMPT	cytokine	Inhibited	-2.977	1.95E-11	AIFM1,ALDH5A1,COX4I1,COX5A,DLD,FASN,FN1,HADH,HADHA,HIBADH,HIBCH,IDH3A,ITGB1,NDUFA12,NDUFA4,NDUFA9,NDUFB3,NDUFC2,PGD,SDHB,UQCRFS1,UQCRQ
NPC1	transporter	Inhibited	-2.984	4.88E-04	APOB,APOE,B2M,BIN1,CAV1,CAV2,CTSD,FABP5,FTL,HLA-A,LGALS3,LSS,S100A8,S100A9,STAT1
CUL3	enzyme	Inhibited	-2.985	4.86E-06	CKMT2,MFAP4,MYBPC2,MYH7,MYL2,MYL3,NT5C1A,PDLIM5,PLS3,S100A9,TAGLN
COL5A1	other	Inhibited	-3.046	7.89E-13	ACTA2,APOE,CALR,CTSD,EMILIN1,FBLN2,FBLN5,FBN1,FN1,ITGB1,LGALS1,LGALS3,PKM,S100A6,TF
IKZF1	transcription regulator	Inhibited	-3.054	2.92E-02	ARF3,B2M,CAV1,CAV2,FN1,HHATL,IGLL1/IGLL5,LAP3,PFKL,PGAM1,PREP,PYGL,RYR1,SERPINH1,SLC2A1,VWF,XPO1
HAND2	transcription regulator	Inhibited	-3.076	8.31E-08	ACTA1,ACTN2,ADSS1,ATP2A2,COL1A1,COL1A2,COL3A1,MYH6,PDLIM3,PHKA1,S100A4,TNNC1,TPM1,TTN
CD40	transmembrane receptor	Inhibited	-3.08	1.18E-14	CALR,COX5A,COX6B1,COX6C,COX7C,CYC1,ENO1,GAPDH,GPI,HSP90B1,HSPA5,IGHG1,IGHG2,IGHG3,IGHG4,ITGB1,LDHA,LGALS3,NDUFA12,NDUFA13,NDUFA2,NDUFA4,NDUFA5,NDUFA6,NDUFA8,NDUFAB1,NDUFB3,NDUFB6,NDUFB7,NDUFB9,NDUFS1,NDUFS4,NDUFS6,PFKL,PGAM1,PHB1,SDHB,SLC2A1,TAPBP,TPI1,UQCRC1,UQCRC2,UQCRFS1,UQCRQ
IRF2BP2	transcription regulator	Inhibited	-3.113	1.73E-02	AHSG,AMBP,APOA1,C4A/C4B,HLA-A,IGHM,KNG1,S100A8,SERPINA1,SERPINA3
CLUH	translation regulator	Inhibited	-3.116	2.68E-05	ACADS,DDX39B,FH,HDHD5,HLA-A,NDUFB8,NDUFS7,PDHX,STAT1,SUCLA2
GATA4	transcription regulator	Inhibited	-3.137	5.55E-09	ACTA1,ACTN2,ATP2A2,COL1A1,COL1A2,COL3A1,EPHX1,GPI,HSPA5,LDHA,MYH6,MYH7,MYH9,MYL1,MYL11,MYL2,OGN,PDHA1,PDLIM3,PGAM1,PHKA1,POSTN,S100A4,SERPINA3,TAGLN,TGFBI,THBS4,TNNC1,TPM1,TTN,VIM
GRIN2A	ion channel	Inhibited	-3.148	1.19E-03	AHNAK,APOB,APOE,FASN,FDPS,HSPA8,KPNB1,LSS,RAN,SFPQ
FAN1	enzyme	Inhibited	-3.162	2.47E-14	ACADM,ACADVL,ATP5F1A,CPT2,ECHS1,MT-CO1,NDUFB8,SDHA,SDHB,UQCRC2
FKBP10	enzyme	Inhibited	-3.162	4.23E-05	BGN,COL15A1,COL18A1,COL1A1,COL1A2,COL3A1,COL6A1,COL6A2,COL6A3,POSTN
TREX1	enzyme	Inhibited	-3.207	7.71E-05	ACAT1,ACSL1,B2M,CAST,CD36,CFH,GSN,HLA-DRB1,MVP,PSMB8,PSME1,S100A6,SAMHD1,SSB,STAT1,TAPBP,TXN
ALPHA CATENIN (family)	group	Inhibited	-3.214	2.11E-05	BGN,COL15A1,COL1A1,COL1A2,COL3A1,COL6A1,COL6A2,COL6A3,LAMA2,LAMA4,LUM,S100A8,S100A9,VIM,ZYX
CR1L	transmembrane receptor	Inhibited	-3.278	7.64E-09	BGN,C3,COL15A1,COL18A1,COL1A1,COL1A2,COL3A1,COL6A1,COL6A3,FBN1,LUM
YARS2	enzyme	Inhibited	-3.317	9.54E-14	COX5A,LONP1,MT-CO2,MT-CYB,NDUFA9,NDUFB8,NDUFS1,NDUFS3,SDHB,UQCRC1,UQCRC2
PEAR1	other	Inhibited	-3.317	1.60E-06	ACTA2,COL1A1,COL1A2,COL3A1,COL6A3,FBN1,FN1,ITGB1,LGALS1,POSTN,TAGLN
TBX5	transcription regulator	Inhibited	-3.393	1.24E-08	ACTN2,ATP2A2,COL1A1,COL1A2,COL3A1,MYH6,MYL11,MYL2,PDLIM3,PHKA1,POSTN,S100A4,TNNC1,TPM1,TTN,VIM
TSC2	other	Inhibited	-3.429	3.27E-07	A2M,ANXA1,ANXA2,AP1B1,CLTB,CLTC,CP,CRIP1,CTSD,FASN,GSN,HSPA5,HSPB1,LDHB,LGALS3,MAOB,NIBAN1,PRELP,PSMB2,PSMB5,PTPN11,S100A11,S100A6,SLC2A1,SOD2,STAT1,TAGLN
PITX2	transcription regulator	Inhibited	-3.437	3.14E-07	ATP1B1,COL1A2,IDH2,ITGB1,LDHA,NDUFA13,NDUFB3,NDUFB4,NDUFB7,NDUFB8,NDUFC2,NDUFS2,NDUFS3,NDUFS7,NDUFS8,PRDX2,SDHC,SOD2,UQCRQ,VIM
miR-1-3p (and other miRNAs w/seed GGAAUGU)	mature microRNA	Inhibited	-3.526	2.26E-08	ANXA2,ARCN1,ARF3,ARF4,CAND1,CAP1,CDC42,CSRP1,FBLN2,FERMT2,GPD2,H3-3A/H3-3B,LASP1,PDLIM7,PNP,PPIB,SH3BGRL3,SLC25A1,TAGLN2,TPM1,TPM2,TPM3,TPM4,WDR11,YWHAQ
GFER	enzyme	Inhibited	-3.606	4.38E-11	COX4I1,COX5A,CYC1,NDUFA10,NDUFB9,NDUFS2,NDUFV1,NDUFV2,SDHC,UQCR10,UQCRB,UQCRC1,UQCRQ
SIRT6	enzyme	Inhibited	-3.786	2.43E-07	ACSL3,ACTA2,CD36,COL1A1,COL3A1,FASN,FBP1,FN1,LSS,MT-ATP6,MT-CO1,MT-CO2,MT-CO3,MT-CYB,MT-ND1,PCBP2,RPS15A,SOD2
mir-1 (includes others)	microRNA	Inhibited	-3.795	2.56E-05	ADD1,ANXA2,CALR,CAP1,FN1,H3-3A/H3-3B,HNRNPA3,HNRNPU,HSP90B1,LASP1,PPIB,RRBP1,SH3BGRL3,SLC25A1,TAGLN2
IGF1R	transmembrane receptor	Inhibited	-3.882	6.74E-24	ACADM,ACADS,ACSL1,ACTA1,ACTA2,ACTN4,ALDOA,ATP5F1A,ATP5F1B,ATP5F1D,ATP5MC3,ATP5MG,ATP5PD,ATP5PF,ATP5PO,CAVIN3,CD36,CDC42,CKM,CLU,COL18A1,COL1A1,COL3A1,COX4I1,CPT2,CTSD,CYCS,FASN,FLNC,HADHA,HSPA5,LASP1,MT-ATP6,MT-CO1,MYH7,MYL1,MYOM2,NDUFA4,NDUFA9,NDUFB4,NDUFB9,NDUFV2,PDLIM5,PKM,PRKAR1A,RAC1,RHOA,S100A10,S100A4,SLC25A20,SMPX,TGFBI,TJP1,TNNI1,TNNI2,TNNT1,TXN,UQCRC1,UQCRC2
TRIB1	kinase	Inhibited	-3.944	7.48E-11	ACAA2,ACADM,ATP5F1A,COX7A1,CPT2,FASN,MT-CO1,NDUFA12,NDUFA4,NDUFA9,NDUFB11,NDUFB4,NDUFB5,NDUFB8,NDUFS7,UQCRC2
NR4A3	ligand-dependent nuclear receptor	Inhibited	-4.06	4.07E-12	ACADM,ACTA2,ADPRHL1,ASPN,ATP5F1A,CAV3,CKMT2,COL1A1,COL6A1,COL6A2,CPT1B,CYCS,ENO3,FABP4,FBP1,FBP2,FN1,MB,MT-CO1,MT-ND2,MYBPC1,MYH1,MYH11,MYH2,MYH4,MYH8,NDUFA5,NDUFB8,SDHB,SLC25A4,TNNI1,TNNI2,UQCRC2
Perm1	other	Inhibited	-4.101	3.13E-16	ACADM,ATP5F1B,COX4I1,COX5A,CPT1B,ENO3,IDH2,MT-CO2,MT-CO3,NDUFB8,NDUFS1,NDUFS3,NDUFS8,NDUFV1,PDHB,SDHB,UQCRC2
LARP1	translation regulator	Inhibited	-4.264	8.86E-14	EEF1A1,EIF3A,EIF3E,HNRNPA1,RACK1,RPL14,RPL19,RPL22,RPL29,RPL30,RPL4,RPL5,RPL8,RPS13,RPS15A,RPS18,RPS3,RPS3A,RPS4X,RPS5,TPT1,VIM
ESRRA	transcription regulator	Inhibited	-4.281	1.70E-22	ACADM,ACADVL,ACSL1,ACTA1,ACTN2,ALDOC,ANXA1,ATP2A2,ATP5F1B,CACNB1,CASQ1,CD36,CKB,CKMT2,COL1A1,CPT1B,CSRP3,CYB5A,CYCS,EMILIN1,ENO1,ETFDH,FABP3,FABP4,FASN,GAPDH,GOT1,HADHA,HRC,IDH3A,LDHA,LDHB,MAOB,MFGE8,MYH6,MYH7,MYH9,MYL2,MYL3,MYOZ2,NDUFB5,PKM,PLIN1,PLN,PSMD3,RPL19,SGCG,SLC25A20,SMPX,SNTA1,TCAP,TNNC1,TPI1,TTN
Hbb-b1	transporter	Inhibited	-4.315	4.36E-19	ATP5F1C,ATP5PO,CYC1,FN1,FTL,NDUFA11,NDUFA13,NDUFA4,NDUFA5,NDUFA6,NDUFA7,NDUFA9,NDUFB11,NDUFB4,NDUFB7,NDUFB8,NDUFB9,NDUFS3,NDUFS4,NDUFS7,NDUFS8,NDUFV1,NDUFV2,SDHA,SERPINF2,TF,UQCRC1,UQCRC2
IGBP1	phosphatase	Inhibited	-4.662	2.64E-30	ATP5F1A,ATP5F1D,COX7A1,COX7B,NDUFA10,NDUFA11,NDUFA12,NDUFA4,NDUFA6,NDUFA9,NDUFAB1,NDUFB10,NDUFB11,NDUFB5,NDUFB6,NDUFB8,NDUFB9,NDUFS1,NDUFS2,NDUFS3,NDUFS7,NDUFS8,RAC1,SDHA,SDHB,SDHC,TJP1,UQCRC1,UQCRFS1,UQCRQ
CAB39L	kinase	Inhibited	-4.899	3.84E-26	ATP5F1E,ATP5MC3,ATP5ME,ATP5MG,COX4I1,COX5B,COX6C,COX7C,NDUFA12,NDUFA13,NDUFA4,NDUFB10,NDUFB11,NDUFB3,NDUFB5,NDUFB8,NDUFB9,NDUFS4,NDUFS5,NDUFS6,NDUFV2,UQCR10,UQCRB,UQCRQ
HBA1/HBA2	transporter	Inhibited	-4.899	5.74E-24	ATP5F1C,ATP5PO,CYC1,NDUFA11,NDUFA13,NDUFA4,NDUFA5,NDUFA6,NDUFA7,NDUFA9,NDUFB11,NDUFB4,NDUFB7,NDUFB8,NDUFB9,NDUFS3,NDUFS4,NDUFS7,NDUFS8,NDUFV1,NDUFV2,SDHA,UQCRC1,UQCRC2
MEF2C	transcription regulator	Inhibited	-4.973	4.26E-20	ACTA1,ACTN2,ATP2A1,ATP2A2,ATP5MG,CALR,CKB,CKM,COL1A1,COL1A2,COL3A1,CPT1B,MYH1,MYH6,MYH7,MYL11,MYL2,MYOM1,MYOM2,MYOT,MYOZ1,MYOZ2,NDUFA5,NDUFB8,PDLIM3,PHKA1,POSTN,S100A4,S100A8,S100A9,SMYD1,TNNC1,TNNI1,TNNI2,TNNT1,TPM1,TTN,VIM
STK11	kinase	Inhibited	-5.008	4.40E-23	A2M,ADSL,AK2,AKR1A1,ALB,ALDH9A1,ALDOA,ATP5F1C,ATP5F1D,ATP5MC3,CDC42,COL3A1,COX5A,COX6B1,CS,CTSD,CYC1,EIF3A,ENO1,FGG,FN1,GAPDH,GOT2,GPI,LDHA,LUM,MDH2,NDUFA10,NDUFA11,NDUFA13,NDUFA2,NDUFA4,NDUFA8,NDUFA9,NDUFB11,NDUFB7,NDUFB9,NDUFC2,NDUFS7,NDUFS8,NDUFV1,PGK1,PGM1,PKM,PNP,PSMB5,SDHB,SOD2,TALDO1,TKT,TPI1,TWF2,UQCR10,UQCRC1,UQCRQ
DDX5	enzyme	Inhibited	-5.667	4.64E-25	ACTA2,ATP5F1C,ATP5MC3,ATP5ME,ATP5MG,ATP5PB,ATP5PD,ATP5PF,COX5A,COX5B,COX6C,COX7B,COX7C,CYCS,FH,IDH3A,MDH1,MT-CO2,NDUFA12,NDUFA2,NDUFA4,NDUFA5,NDUFA6,NDUFAB1,NDUFB3,NDUFB4,NDUFB5,NDUFB6,NDUFS5,NDUFS6,S100A4,SDHB,UQCR10,UQCRB,UQCRC1,UQCRH,UQCRQ
INSR	kinase	Inhibited	-5.746	7.52E-37	ACAA2,ACADM,ACADS,ACADVL,ACO2,ACSL1,ACTA1,ACTA2,ACTN4,ALAD,ALB,ALDH1A1,APOA1,ARHGDIA,ATP1B1,ATP2A2,ATP5F1A,ATP5F1B,ATP5F1D,ATP5MC3,ATP5MG,ATP5PD,ATP5PF,ATP5PO,CBR1,CD36,CFL1,CKM,CKMT2,COL6A3,CORO1A,COX4I1,CPT1B,CPT2,CRAT,CS,CYC1,CYCS,ECHS1,ECI1,ETFA,ETFDH,FABP4,FASN,FBP1,FDPS,FH,FHL1,FLNC,GANAB,GAPDH,GOT2,HADHA,HADHB,HPX,IDH1,IDH3A,IQGAP1,LCP1,LGALS1,LSS,MAOB,MDH2,MT-CO1,MT-CO2,MYH7,MYL1,MYOM2,ND…
RB1	transcription regulator	Inhibited	-6.478	1.91E-19	ACO2,ACTB,ACTN2,ASPN,ATP1B1,ATP5F1A,CACNA1S,CAP1,CHCHD3,CKM,CLIC4,COQ5,COQ7,COX4I1,COX6B1,DLAT,DLST,EZR,FABP4,FN1,GSTO1,H1-0,H2AX,LAMC1,MAPK1,MDH1,MSN,MYBPC1,MYH2,MYH4,MYH6,MYH7,MYH8,MYL1,MYOM2,NDUFA10,NDUFA13,NDUFA2,NDUFA4,NDUFA5,NDUFA6,NDUFA9,NDUFB10,NDUFB8,NDUFS2,NDUFS4,NDUFS7,NDUFV1,PARK7,PGAM2,PGD,PRKAR1A,RYR1,SDHB,SDHC,SOD2,TCAP,TNNC1,TNNC2,TNNI2,TNNT1,TRIM72,UQCRC1,UQCRFS1,UQCRQ,VDAC1
PPARGC1A	transcription regulator	Inhibited	-6.785	1.62E-47	A2M,ACADM,ACADS,ACADVL,ACAT1,ACO2,AGT,AK1,ALDH5A1,APOA4,APOC3,APOD,ASPN,ATP1B1,ATP5F1A,ATP5F1B,ATP5MC3,ATP5PD,ATP5PF,ATP5PO,C3,C5,CAT,CAV3,CD36,CFH,CKMT2,COL1A2,COL6A2,COL6A3,COX4I1,COX5A,COX5B,COX6C,COX7A1,COX7B,CPT1B,CS,CYCS,DCN,DLAT,DPT,ENO1,FABP3,FABP4,FASN,FBLN2,FDPS,FH,GLRX,GOT2,IDH3A,IMPA1,ITGB1,LAMA2,LAMA4,LAMB1,LDHA,LDHB,LUM,MAOB,MB,MDH2,ME1,MT-CO1,MT-CO2,MT-ND1,MYH1,MYH6,MYH7,MYL2,NDUFA…
TEAD1	transcription regulator	Inhibited	-7.592	6.60E-75	ACADM,ACADS,ACADVL,ACSL1,ACTA1,ACTA2,ATP2A2,ATP5F1A,ATP5F1B,ATP5F1C,ATP5F1D,ATP5MC3,ATP5MG,ATP5PB,ATP5PD,ATP5PF,ATP5PO,CALD1,COL3A1,COX4I1,COX5A,COX7B,CPT1B,CPT2,CS,CYC1,CYCS,ECH1,ECHS1,ETFA,ETFDH,FABP3,HADH,HADHA,HADHB,MB,MYH1,MYH4,MYH6,MYH7,MYL2,MYL3,NDUFA10,NDUFA11,NDUFA12,NDUFA13,NDUFA2,NDUFA4,NDUFA5,NDUFA6,NDUFA7,NDUFA8,NDUFA9,NDUFAB1,NDUFB10,NDUFB3,NDUFB4,NDUFB5,NDUFB6,NDUFB7,NDUFB8,NDUFC2,…

## Sheet: Subcluster2_17pat
Upstream Regulator	Molecule Type	Predicted Activation State	Activation z-score	p-value of overlap	Target Molecules in Dataset
TP53	transcription regulator	Activated	4.113	4.66e-13	ACTA2,ACTB,AKAP12,ALDH1B1,ANXA1,ANXA2,ANXA6,CAP1,CISD1,CKB,CMBL,COL1A1,COL6A2,COPB1,COQ3,CORO1A,COX7A1,CRYAB,CSTB,EEF1A1,EPHX1,FBLN2,FDPS,GBP1,GPD1L,GSN,GSR,HLA-B,HSPA5,LASP1,LDHB,MYL2,MYL3,MYL9,NAP1L1,PAFAH1B2,PARP1,PDHA1,PDHX,PFKM,PFN1,POSTN,PPP3CA,PURA,RNASE4,S100A4,STAT1,TAGLN2,TGFBI,TMEM97,TMOD4,TPM3,TSPO,TTN,TUBA1C,TUBB4B,VDAC1,VDAC3,VIM
INTERFERON ALPHA (family)	group	Activated	4	4.49e-07	ALDH1B1,ANXA1,ANXA2,ANXA5,B2M,COL1A1,COX7A1,FBLN2,GBP1,HLA-A,HLA-B,LAP3,LGALS3BP,PSMB8,S100A6,STAT1,TAPBP,TUBB6,TYMP,VIM,WARS1
IFNG	cytokine	Activated	3.586	4.99e-05	ACTA2,ACTB,ALDH1L1,B2M,CAPN3,COL1A1,CORO1A,EEF1A1,ENDOD1,GBP1,GPT,HLA-A,HLA-B,HLA-DRB1,HSPA5,IGHG1,KCTD12,LGALS3BP,MIF,PDHA1,PPIA,PSMB8,PSME1,PSME2,S100A10,SAMHD1,SLC25A5,STAT1,SYNM,TAPBP,TYMP,VIM,WARS1
IL1B	cytokine	Activated	3.498	0.000408	ACTA2,ANXA1,B2M,C5,COL1A1,CRYAB,EHD1,F13A1,GBP1,HLA-A,HSPA5,HSPB8,LAMB1,LCP1,MIF,PDHA1,PGAM1,POSTN,PSMB8,PSME2,S100A10,S100A6,STAT1,TYMP,VIM
OSM	cytokine	Activated	3.377	4.61e-11	ACTA2,AKR1C1/AKR1C2,AKR1C3,ANXA1,ANXA2,B2M,CLIP1,COL1A1,COL6A1,COX7B,DHRS7,GBP1,HLA-A,HLA-B,HSPA5,MAOA,MARCKS,NEB,PSMB8,RNASE4,STAT1,TAPBP,TECR,TNNC1,TPM1,TYMP,VIM
AGT	growth factor	Activated	3.358	3.48e-15	ACTA2,ACTB,ALDH1L1,ANXA1,ATP2A1,CA3,CACNA1S,CACNB1,CALR,CAPN3,CASQ1,COL1A1,COL6A1,COL6A2,COL6A3,COX7A1,CSRP3,CUL3,EEF1A1,FBLN2,GSN,HSPA5,JPH2,LAMB1,LASP1,MIF,MYH1,NPR1,PARP1,PDHA1,PDLIM7,PFN1,POSTN,PSMB8,PURA,RYR1,SLC25A5,STAC3,TAGLN2,TGFBI,TTN,TUBB4B,VIM,XIRP1
SMTNL1	other	Activated	3.162	1.1e-13	AGL,GLO1,MYH4,MYL1,MYOM2,PFKM,PYGM,TNNC2,TNNI2,TNNT3
NTRK1	kinase	Activated	3.153	1.1e-08	AHNAK,CALR,CANX,COL1A1,COL6A3,HSP90B1,HSPA5,LGALS1,MAOA,MAOB,MYL9,NPR1,PDIA3,POSTN,PPIB,S100A6,WARS1
KLF6	transcription regulator	Activated	2.795	0.00589	ANXA5,COL1A1,EHD1,HSPA5,PFN1,PGAM1,PSME2,TAPBP
IFNAR1	transmembrane receptor	Activated	2.779	0.000916	B2M,GPT,HLA-A,LAP3,LGALS3BP,PSME1,PSME2,STAT1
TGFB1	growth factor	Activated	2.76	6.24e-11	ACTA2,AHNAK,AKR1C1/AKR1C2,ANXA2,ARF4,B2M,C5,CALR,CAP1,COL1A1,COL6A1,COL6A2,COL6A3,DES,DPYSL2,EEF1A1,EHD1,F13A1,FBLN2,GBP1,GPT,GSN,HINT1,HLA-DPA1,HLA-DRB1,HSP90B1,HSPA5,KPNA3,LASP1,MAOA,MAPK8IP3,MSN,MYL11,MYL12A,MYL3,NDST1,NPR1,PARP1,PDLIM7,PFKM,POSTN,S100A10,S100A4,S100A6,SAMHD1,STAT1,TAGLN2,TGFBI,TMEM97,TPM1,TPM3,TUBB4B,TYMP,VIM
STAT1	transcription regulator	Activated	2.75	0.00132	B2M,COL1A1,GBP1,KCTD12,PSMB8,PSME1,PSME2,S100A10,SAMHD1,STAT1,TYMP,WARS1
CD40LG	cytokine	Activated	2.749	4.87e-05	ANXA6,APRT,B2M,CLIP1,IGHG1,IGHG3,MARCKS,MIF,NAP1L1,PSMB8,PSME1,PSME2,STAT1,TYMP
INSULIN (family)	group	Activated	2.654	7.5e-09	ACTB,AKR1C3,APOC3,CA3,CANX,COL1A1,COL6A1,CRYAB,ECI1,FBP2,HSP90B1,HSPA5,LAMB1,LDHB,LGALS3BP,MAOA,MAOB,MIF,NPR1,PDHA1,PLIN3,PPIA,PPIB,SLC25A5,STAT1,TGFBI,VIM
FOS	transcription regulator	Activated	2.646	5.88e-07	AKR1C3,C5,CLIP1,COL1A1,COL6A1,EEA1,GSR,HLA-B,HSP90B1,HSPA5,HSPB8,KLHL41,LGALS3BP,MAOA,NDUFS7,NPLOC4,PFN1,S100A10,TGFBI,TXN,VIM
FOXC1	transcription regulator	Activated	2.646	0.00134	B2M,COL1A1,GBP1,HLA-B,PSMB8,SAMHD1,STAT1
TYK2	kinase	Activated	2.619	2.54e-05	B2M,HLA-A,PSMB8,PSME1,PSME2,STAT1,TAPBP,UCHL1
XBP1	transcription regulator	Activated	2.601	0.00553	CALR,COPB1,HSP90B1,HSPA5,PDIA3,PPIB,S100A6,TXN
MRTFA	transcription regulator	Activated	2.592	1.54e-05	ABLIM1,ACTA2,ACTB,COL1A1,COL6A3,COX7A1,CTSG,HLA-A,MYL9,PFN1,STAT1
TNF	cytokine	Activated	2.59	0.00321	ACTA2,ACTB,AKAP12,ANXA1,ARF4,ARHGDIB,B2M,C5,CALR,CMBL,COL1A1,CRYAB,EHD1,FDPS,GBP1,GPD2,HLA-A,HLA-B,HSP90B1,HSPA5,MIF,NES,PARP1,POSTN,PSMB8,PSME1,PSME2,RNASE4,S100A10,STAT1,TAPBP,TNNC1,TXN,TYMP,VIM
TWIST1	transcription regulator	Activated	2.584	0.0057	ACTA2,COL1A1,COL6A1,GSN,S100A4,TGFBI,VIM
CG (complex)	complex	Activated	2.578	0.0558	ACTA2,ACTB,AKR1C3,B2M,CRYAB,HLA-A,LGALS3BP,NPR1,S100A10,S100A6
F2	peptidase	Activated	2.568	0.0207	ACTA2,ALDH1B1,CALR,CLIC1,COL1A1,MIF,TAGLN2
IFNA2	cytokine	Activated	2.506	4.98e-05	ANXA1,B2M,GBP1,HLA-A,HLA-B,HLA-DRB1,LGALS3BP,MYH2,PSME1,SAMHD1,STAT1
KDM5A	enzyme	Activated	2.496	7.3e-08	CACNA1S,COQ7,MYH2,MYH4,MYL1,MYL6B,MYOM2,NDUFS7,RYR1,TNNC1,TNNC2,TNNI2,VDAC1
IPMK	kinase	Activated	2.449	1.93e-05	ACTA2,ACTB,CORO1A,MYL9,PFN1,TAGLN2
NPM1	transcription regulator	Activated	2.449	0.00604	AKR1C1/AKR1C2,AKR1C3,CALR,COL6A2,HSPA5,TGFBI
SLC15A4	transporter	Activated	2.449	0.00213	ANXA1,ANXA2,COL1A1,S100A6,TUBB6,VIM
IGF2BP1	translation regulator	Activated	2.433	3.64e-06	ACTB,COL1A1,COL6A2,COL6A3,LGALS1,MIF
TBX3	transcription regulator	Activated	2.433	0.0212	COL6A2,MYL2,MYL9,TTN,UCHL1,VIM
ANGPT2	growth factor	Activated	2.413	6.94e-05	ACTA2,CALR,COL1A1,CRYAB,HSPA5,MIF,PDIA3,PLG,POSTN,VIM
IFNAR (family)	group	Activated	2.412	0.000525	B2M,HLA-A,LGALS3BP,PSMB8,STAT1,TAPBP
ATF4	transcription regulator	Activated	2.4	0.02	CALR,CANX,CSRP3,HSP90B1,HSPA5,WARS1
IL6	cytokine	Activated	2.376	0.0009	ACTA2,AGL,AHNAK,ANXA1,ATP2A1,COL1A1,CRYAB,F13A1,HLA-A,HSPA5,LGALS1,NES,PLG,PSMB8,PSME1,PSME2,STAT1,VIM,WARS1
IL2	cytokine	Activated	2.343	0.00444	ANXA1,EPHX1,HLA-DPA1,HLA-DRB1,HSP90B1,HSPA5,NEB,PDIA3,RCN1,RPL21,S100A4,S100A6,TMEM97,TTN,VDAC1,VIM
YAP1	transcription regulator	Activated	2.343	0.000414	ACTA2,COL1A1,COL6A1,EHD1,FDPS,HLA-B,MYL9,NAP1L1,NDUFS8,PSMB8,RPL21,RPL22,STAT1,TXN,VIM
LMO2	transcription regulator	Activated	2.333	0.00267	ACTB,ALDH1B1,ANXA1,CSTB,GSN,LGALS1,PURA,STAT1,TSPO
TGF BETA (family)	group	Activated	2.269	0.11	ACTA2,COL1A1,COL6A2,FBLN2,MIF,POSTN,TGFBI,VIM
IL27	cytokine	Activated	2.259	2.78e-05	B2M,GBP1,HLA-A,HLA-B,HLA-DPA1,PLG,PSMB8,PSME1,SAMHD1,STAT1,VIM
ADAM17	peptidase	Activated	2.236	0.0122	AHNAK,ANXA2,CLIC1,LASP1,PLIN3
IL33	cytokine	Activated	2.236	0.26	ACTB,CSTB,EHD1,LGALS1,MIF,TUBB6
FGF7	growth factor	Activated	2.219	0.001	ACTA2,APRT,COL1A1,S100A10,STAT1
FGF10	growth factor	Activated	2.219	0.000198	AHNAK,ANXA1,ANXA2,S100A13,S100A6
HDAC4	transcription regulator	Activated	2.219	0.000721	ACTA2,CSRP3,MYBPC2,MYLK2,MYOM2,MYOZ1,PPP3CA
SENP3	peptidase	Activated	2.219	0.000103	HLA-A,SAMHD1,STAT1,TYMP,WARS1
ZHX2	transcription regulator	Activated	2.219	0.000322	COX7A1,COX7B,COX7C,NDUFA7,NDUFB6
NRG1	growth factor	Activated	2.202	0.00589	COL1A1,COL6A3,EEF1A1,MARCKS,MYL2,PLG,PYGM,VIM
EBI3	cytokine	Activated	2.186	0.000234	B2M,HLA-A,HLA-B,HLA-DPA1,STAT1
ZEB1	transcription regulator	Activated	2.168	0.00719	COL1A1,EHD1,S100A10,TGFBI,VIM
IL1A	cytokine	Activated	2.163	0.0533	B2M,GBP1,HLA-A,HSP90B1,S100A10,VIM
TCF7L2	transcription regulator	Activated	2.138	0.074	ANXA1,ARHGDIB,CAP1,DHRS7,FBP2,GSN,RNASE4,VIM
LDB1	transcription regulator	Activated	2.121	0.0153	ACTB,ALDH1B1,ANXA1,CSTB,GSN,LGALS1,PURA,TSPO
BHLHE40	transcription regulator	Activated	2.111	0.000572	ACTA2,ANXA1,B2M,EPHX1,GBE1,HSPA5,LAP3,LGALS3BP,PSME1,SAMHD1,STAT1
HIF1A	transcription regulator	Activated	2.11	3.62e-05	ACTA2,AKAP12,CORO1A,ERGIC1,FHL3,GBE1,HSPA5,LGALS1,MIF,NDUFB6,NDUFS8,PDHA1,PGAM1,PPIA,STAT1,TTN,TXN,VIM
ARNT2	transcription regulator	Activated	2	0.144	HLA-A,LCP1,PFN1,POSTN
CLCF1	cytokine	Activated	2	0.00354	COX7A1,NDUFB7,NDUFS7,VDAC1
GABARAP	transporter	Activated	2	0.000225	CRYAB,CSTB,GSR,HLA-B
GABARAPL1	other	Activated	2	0.000325	CRYAB,CSTB,GSR,HLA-B
GABARAPL2	other	Activated	2	0.000173	CRYAB,CSTB,GSR,HLA-B
GDF2	growth factor	Activated	2	0.0607	COL1A1,CRYAB,HSPB8,POSTN
IFN GAMMA (complex)	complex	Activated	2	0.0151	GBP1,PSME1,PSME2,STAT1
KAT5	enzyme	Activated	2	0.13	CALR,HSP90B1,HSPA5,WARS1
SIM1	transcription regulator	Activated	2	0.161	HLA-A,LCP1,PFN1,POSTN
TGM2	enzyme	Activated	2	0.199	EHD1,HLA-B,SAMHD1,STAT1
TRAPPC1	other	Activated	2	0.0122	CALR,HSP90B1,HSPA5,PDIA3
TSPO	transmembrane receptor	Activated	2	0.00396	ANXA1,PSMB8,TSPO,VDAC1
IFN BETA (family)	group		1.983	0.0503	EEF1A1,HLA-A,HLA-B,SAMHD1,STAT1,TAPBP
Brd4	kinase		1.982	0.0228	ACTA2,COL1A1,COL6A3,PGAM1
IFNL1	cytokine		1.982	0.0113	GBP1,HLA-B,LGALS3BP,STAT1
NOX4	enzyme		1.982	0.00217	ACTA2,COL1A1,DES,VIM
STING1	ion channel		1.982	0.0466	HLA-A,HSPA5,PSMB8,SAMHD1,STAT1
CSF2	cytokine		1.981	0.431	ACTA2,ANXA1,LCP1,NDST1,TGFBI,TPM4
RETNLB	other		1.98	0.00851	ACTA2,COL1A1,MSN,TNNC1
CREB1	transcription regulator		1.964	1	HLA-A,HSPA5,TAGLN2,TXN,VIM
G PROTEIN ALPHA I (family)	group		1.964	0.00623	HLA-A,PSMB8,TAGLN2,TUBB6
PI3K (complex)	complex		1.964	0.167	COL1A1,LASP1,POSTN,SAMHD1,TYMP
BRD4	kinase		1.961	0.124	ABLIM1,ACTA2,ALDH1B1,COL1A1
TLR4	transmembrane receptor		1.961	0.405	HSPA5,MIF,STAT1,TPM1,TSPO
EDN1	cytokine		1.957	1.27e-06	ACTA2,ACTB,ANXA1,ANXA5,ANXA6,HSPA5,MSN,MYL2,TPM3,TPM4,TTN,VIM
CEBPB	transcription regulator		1.948	0.287	ACTA2,AKR1C3,APOC3,COL1A1,HLA-A,PLG,STAT1,VIM
NONO	transcription regulator		1.948	0.0549	GBP1,LGALS3BP,SAMHD1,STAT1
IFNB1	cytokine		1.94	0.00114	AGL,ANXA5,CRYAB,FBLN2,GBP1,HLA-A,LAMB1,RNASE4,STAT1,UCHL1
C1QA	other		1.938	0.00113	B2M,HLA-A,S100A10,VIM
YY1	transcription regulator		1.934	3.31e-08	ACTA2,CALR,COL1A1,CRYAB,FDPS,GBP1,HSPA5,LUC7L2,MYH1,MYH2,MYH4,MYL1,MYL11,TGFBI,TNNC1,TNNC2,VIM
IRF1	transcription regulator		1.93	0.00128	ACTA2,B2M,PSMB8,PSME1,PSME2,SAMHD1,STAT1,TAPBP
PRL	cytokine		1.923	4.29e-08	ACTB,AKR1C3,ANXA2,ANXA5,B2M,COL1A1,DES,MSN,PSME1,PSME2,RNASE4,SAMHD1,STAT1,TECR,TPM3,TUBA1C,VIM
CEBPD	transcription regulator		1.912	0.000322	AKR1C1/AKR1C2,APOC3,COL1A1,COL6A1,COL6A2,COL6A3,HSP90B1
CCR2	G-protein coupled receptor		1.89	1.65e-05	COL1A1,COL6A1,COL6A2,COL6A3,F13A1,FBLN2,GPT,TGFBI
RICTOR	other		1.868	2.17e-07	COX7A1,COX7B,NDUFA7,NDUFB5,NDUFB6,NDUFS7,NDUFS8,PSMB5,PSMB6,PSMB8,PSME1,PSME2,RPL21,RPL22,VIM
CIITA	transcription regulator		1.846	4.18e-06	B2M,COL1A1,HLA-A,HLA-B,HLA-DPA1,HLA-DRB1
TGFB2	growth factor		1.842	9.87e-07	ACTA2,ALDH1B1,COL1A1,COL6A2,DES,MIF,PFKM,PGM1,PLG,S100A4,TUBB4B,VIM
IL5	cytokine		1.824	3.15e-05	ANXA2,ANXA6,CISD1,HSP90B1,HSPA5,IGHG1,PGM1,S100A4,S100A6,TMEM97,TPM4,VIM
WNT3A	cytokine		1.8	0.0262	ACTA2,CALR,COL1A1,KCTD12,MYH2,NDUFB6,NDUFS8,VIM
SPARC	other		1.775	0.00604	AKR1C3,COL1A1,NES,NIPSNAP2,STAT1,VIM
APP	other		1.765	3e-11	ACTA2,ACTB,AIFM1,ANXA5,ANXA6,ARF4,CALR,CANX,CAP1,CKB,CLIC1,CLTB,CUL3,DPYSL2,EEA1,HINT1,HSPA5,LDHB,NDUFS8,NES,PAFAH1B2,PGAM1,PPIA,PSME1,PURA,TPM1,TPM3,TPPP3,TUBA1C,TUBA4A,TUBB4B,TUBB6,TXN,UCHL1,VDAC1,ZNRF1
FGFR1	kinase		1.765	3.85e-05	COL1A1,EEF1A1,HSP90B1,HSPA5,STAC3,TGFBI,TXN,VDAC3,VIM
EP300	transcription regulator		1.751	0.00791	ACTA2,AKAP12,ANXA6,B2M,CKB,COL1A1,HLA-B,LGALS3BP,NPR1,PARP1,TMEM38A
JNK (family)	group		1.741	0.0238	ACTA2,ANXA5,COL1A1,HSPA5,PLG,POSTN
FNDC5	other		1.732	3.18e-10	ATP2A1,CACNA1S,CACNB1,CAPN3,CASQ1,COL1A1,HSPA5,JPH2,RYR1,STAC3
MRTFB	transcription regulator		1.726	3.55e-05	ABLIM1,ACTA2,ACTB,COL1A1,COL6A3,CTSG,HLA-A,MYL9,POSTN,TPM1
IGE (complex)	complex		1.706	0.00617	ANXA1,COQ7,GSN,MIF,PFN1,TPM3,TPPP3,TUBB6,VIM
ERK (family)	group		1.673	0.0121	ACTA2,COL1A1,DPYSL2,LAMB1,POSTN,STAT1,TYMP
mir-223	microRNA		1.673	0.00422	ACTA2,CTSG,PARP1,POSTN,S100A6,TGFBI
IRF7	transcription regulator		1.672	0.00882	C5,GBP1,PSMB8,PSME1,PSME2,STAT1
RBPJ	transcription regulator		1.671	0.0382	B2M,CORO1A,FDPS,HLA-A,PSMB8,TPPP3
MAP4K4	kinase		1.667	3.22e-06	AGL,COQ3,LDHB,NDUFB7,NDUFS8,PDHX,PFKM,PGAM1,PGM1
CHROMR	other		1.664	0.00396	GBP1,LAP3,SAMHD1,STAT1,TYMP,WARS1
TCR (complex)	complex		1.664	0.0131	ABLIM1,APOC3,HSP90B1,HSPA5,LDHB,PGAM1,RPL22,STAT1,VDAC3
CD38	enzyme		1.64	1.17e-08	ACTA2,ANXA2,ANXA6,CISD1,COL1A1,GBE1,IGHG1,PGM1,PPP3CA,S100A4,S100A6,TMEM97,VIM
Bvht	other		1.633	9.27e-05	ACTA2,CSRP3,MYL2,MYL3,TTN,VIM
KAT2A	enzyme		1.633	0.00169	AKAP12,B2M,HLA-A,HLA-B,HSPA5,PGAM1
SMAD3	transcription regulator		1.559	3.89e-05	ACTA2,APOC3,COL1A1,COL6A1,COL6A2,COL6A3,DES,HSP90B1,HSPA5,LAMB1,TPM1,TPM3,VIM
P38 MAPK (family)	group		1.554	8.22e-06	ANXA5,DES,GBP1,HSPA5,MIF,MYBPH,MYH2,MYL11,NPR1,POSTN,RYR1,STAT1,TNNC1,TNNC2,TNNT3
IL3	cytokine		1.486	0.0217	ARHGDIB,CALR,CAPZB,EEF1A1,HLA-A,HSP90B1,HSPA5,PSME1
ERN1	kinase		1.469	3.46e-06	ACTA2,ARF4,COL6A1,GPT,HSP90B1,HSPA5,PDHA1,PDHX,PDIA3,WARS1
ESRRG	ligand-dependent nuclear receptor		1.463	2.86e-05	CASQ1,CASQ2,CSRP3,MYL2,MYL3,PDHA1,TNNC1,TTN
CD44	other		1.444	0.000172	ACTA2,ACTB,CALR,COL1A1,LAMB1,LGALS1,PFKM,PGAM1,STAC3,VIM
EPAS1	transcription regulator		1.432	0.000276	AKAP12,CKB,CORO1A,FBLN2,GBE1,HSPA5,MIF,MYH4,MYOM2,NDUFB6
CNTF	cytokine		1.408	0.000511	ACTB,CLIC1,KCTD12,LDHB,PGAM1,PPIB,S100A6,STAT1,VIM
ITGB1	transmembrane receptor		1.404	0.00159	ACTA2,COL1A1,HLA-A,LAMB1,PDHA1,PSMB8,VIM
EIF4E	translation regulator		1.4	0.0247	B2M,CAPZB,HLA-A,LGALS3BP,TAPBP,TGFBI
F2R	G-protein coupled receptor		1.4	0.00355	LAMB1,LDHB,MIF,S100A4,VIM
FBXO32	enzyme		1.387	0.00147	ADSS1,CALR,HSPA5,PDIA3,PPP3CA
S100A9	other		1.387	0.0288	AKAP12,CORO1A,HSPA5,MYH1,POSTN
IL17A	cytokine		1.38	0.0239	ACTA2,ACTB,B2M,COL1A1,HSPB8,STAT1,TNNC1,TYMP,VIM
EIF2AK3	kinase		1.378	0.0173	ARF4,CANX,HSPA5,PDIA3,WARS1
NFE2L2	transcription regulator		1.348	3.47e-08	AKR1C1/AKR1C2,AKR1C3,B2M,C5,CA3,CBR1,COL1A1,COQ7,COX7A1,EPHX1,GBE1,GSR,GSTO1,HLA-A,HSP90B1,NDST1,PDIA3,PPIB,PSMB5,PSMB6,S100A13,TXN,UCHL1
LDL (complex)	complex		1.346	0.00929	ACTA2,FDPS,GSR,HSP90B1,HSPA5,LASP1,PARP1,RABEP1,STAT1
CDKN2A	transcription regulator		1.342	0.00121	ACTA2,COL1A1,DES,EEF1A1,GBP1,MYL2,S100A6,TGFBI,TMEM97,TPM1,VIM
mir-208 (includes others)	microRNA		1.342	8.79e-07	MYL1,MYL3,MYL9,TNNC1,TNNI2
mir-34 (includes others)	microRNA		1.342	0.000816	ACTA2,CACNB1,CAPZA1,COL1A1,MARCKS,TUBB4B
PRNP	other		1.342	0.00434	HSP90B1,HSPA5,LDHB,PDIA3,STAT1
RET	kinase		1.342	0.000907	ANXA1,COL1A1,CRYAB,DES,DPYSL2,TAGLN2,TTN
SORL1	transporter		1.342	0.00774	B2M,COL1A1,COL6A1,EEA1,LAMB1,NPR1
SYVN1	transporter		1.342	0.0173	HLA-A,LDHB,LGALS3BP,PFN1,VIM
TARBP2	other		1.342	8.79e-07	MYL1,MYL3,MYL9,TNNC1,TNNI2
IL15	cytokine		1.331	1.21e-05	ANXA1,ARHGDIB,CORO1A,GPD2,LCP1,MIF,MYH1,MYH2,PDIA3,PFN1,PGM1,PSMB8,PSME2,SLC25A5,STAT1,TNNI2,VDAC3
MAPK14	kinase		1.331	0.00643	ACTA2,CALR,COL1A1,CRYAB,FDPS,MAOB,TXN
NFIC	transcription regulator		1.32	7.85e-06	B2M,COL6A1,COL6A2,HLA-A,HSPA5,LGALS3BP,PPIA,SLC25A5,TYMP
Tcf7	transcription regulator		1.265	0.00222	ANXA1,ARHGDIB,CAPN3,EPHX1,FDPS,GPD1L,GPD2,PARP1,S100A4,STAT1
CPT1B	enzyme		1.254	0.00517	COX7A1,COX7B,FBP2,NDUFA7,NDUFB6,PHKB,PYGM
IL4	cytokine		1.242	3.2e-14	ABLIM1,ACTA2,ACTB,AHNAK,ANXA1,ANXA2,ANXA6,APRT,ATP2A1,BANF1,CKB,CLIP1,COL1A1,COL6A2,COL6A3,CSTB,EEA1,EPHX1,F13A1,GBE1,GBP1,GPT,GSR,H1-0,HLA-DPA1,HLA-DRB1,IGHG1,IGHG3,KCTD12,LAP3,LGALS1,LGALS3BP,MAOA,NAP1L1,PGM1,POSTN,PSMB6,PSMB8,PSME1,S100A10,STAT1,TAPBP,TGFBI,TYMP,VDAC1,VIM
MUC1	other		1.237	0.00304	GSR,HSPA5,STAT1,TYMP,VIM,WARS1
NLRP3	enzyme		1.206	0.0381	ACTA2,COL1A1,PARP1,STAT1,VIM
RELA	transcription regulator		1.204	4.65e-05	ACTA2,ARHGDIB,B2M,COL1A1,CRYAB,GBP1,HLA-A,HLA-B,HSP90B1,IGHG1,MIF,PARP1,PFKM,S100A6,TAPBP,VIM
COPS5	transcription regulator		1.195	0.0103	APRT,COL1A1,LDHB,MARCKS,NAP1L1,S100A10,S100A4
ELAVL1	other		1.195	0.0146	ACTA2,B2M,HLA-A,LGALS3BP,POSTN,STAT1,VIM,WARS1
FN1	other		1.195	0.000316	ACTA2,CANX,COL1A1,CORO1A,HLA-B,MARCKS,NES,VDAC1,VIM
NFYC	transcription regulator		1.195	1.05e-07	COL1A1,MYBPH,MYL1,MYL11,NPR1,PYGM,TNNC1,TNNT3
EGFR	kinase		1.176	1.69e-10	ACTA2,ACTB,ANXA1,COL1A1,COL6A1,COL6A2,CRYAB,CUL3,DHRS7,EHD1,FBLN2,GBP1,HSP90B1,HSPA5,LAMB1,MARCKS,PDLIM7,POSTN,PPIA,PSMB5,PSMB6,TMEM97,TNNT3,TUBA4A,TUBB4B,VIM
ROCK2	kinase		1.165	0.00396	ACTA2,DES,MSN,VIM
UCHL1	peptidase		1.158	1.15e-06	ACTA2,ANXA6,DPYSL2,HSPA5,LDHB,PFKM,PSMB5,PSME1
BCR (complex)	complex		1.154	0.00109	CALR,HSP90B1,HSPA5,IGHG1,NDUFA7,NDUFB6,PGAM1,S100A10,STAT1,TMEM97
CEBPA	transcription regulator		1.145	0.000829	ACTA2,AKAP12,AKR1C1/AKR1C2,AKR1C3,ANXA1,APOC3,COL1A1,EPHX1,GBP1,HLA-B,HSPA5,LGALS1,VIM
ATF6	transcription regulator		1.137	0.0126	CALR,FDPS,HSP90B1,HSPA5
CTNNB1	transcription regulator		1.11	2.5e-07	ACTA2,ACTB,ANXA1,CA3,CAPZB,COL1A1,CYB5R3,DES,EHD1,F13A1,FBLN2,LAMB1,LAP3,MAOA,MAOB,NDUFB6,NDUFS8,NES,PFN1,PGM1,PLIN3,PPP3CA,RCN1,RPL21,RPL22,S100A4,STAT1,SYNM,TNNC1,VIM
CREB3	transcription regulator		1.109	6.53e-07	ANXA1,ARF4,CANX,COPB1,HSPA5
HMOX1	enzyme		1.109	0.00931	ACTA2,COL1A1,GPT,SLC25A5,TYMP
NFKB1	transcription regulator		1.103	0.0386	B2M,COL1A1,GBP1,HSP90B1,IGHG1,LGALS1,STAT1
UCP1	transporter		1.056	0.000321	CAPN3,EEF1A1,GSR,GSTO1,MYH1,MYH2,MYH4,SYNM
FLT1	kinase		1	0.00925	CANX,HLA-B,MARCKS,VDAC1
FSH (complex)	complex		1	0.00893	ACTA2,ACTB,AKAP12,CAPZA1,CLIP1,GBP1,LGALS1,PLIN3,STAT1,TPM1
HFE	transmembrane receptor		1	0.0342	B2M,HSP90B1,HSPA5,PSMB8
HTT	transcription regulator		1	2.47e-12	ACTA2,AKAP12,B2M,CANX,CBR1,CKB,COL6A1,COL6A3,COX7B,CRYAB,ECI1,EEF1A1,FDPS,GLO1,GPD2,GSN,GSR,HSPA5,LDHB,MYH1,MYL1,MYL2,NDUFA7,NDUFS7,PFKM,PFN1,PPP3CA,PSMB8,PSME1,TGFBI,TNNI2,TNNT3,TUBA4A,UCHL1
MKNK1	kinase		1	0.0313	ANXA2,ANXA5,KCTD12,MAPK8IP3,VIM
MSTN	growth factor		1	0.00587	ACTA2,AKR1C3,ALDH1L1,DES,MYH4,VIM
MYO6	other		1	0.00887	ACTA2,B2M,COL6A2,MYL9
NCOA5	other		1	0.00165	ALDH1B1,GPT,LRRCC1,NIPSNAP2
NFIA	transcription regulator		1	0.000737	MYH1,MYH2,MYL1,SLC25A5
PI3K (family)	group		1	0.0278	ACTA2,AKR1C1/AKR1C2,FDPS,HSPA5
RRAS2	enzyme		1	0.0464	COL6A3,LAMB1,POSTN,WARS1
SUPT16H	transcription regulator		1	4.99e-07	CBR1,CYB5R3,KLHL41,MSN,MYOM2,NES,PFN1,STAC3,TNNI2,TTN
PARP1	enzyme		0.975	0.0495	COL1A1,LGALS3BP,PARP1,STAT1
POU2AF1	transcription regulator		0.931	0.0082	HLA-A,IGHG1,LGALS1,RPL22,S100A10
T3/TR/RXR (complex)	complex		0.927	0.00263	AKR1C1/AKR1C2,AKR1C3,ATP2A1,COL6A3
NOTCH2	transcription regulator		0.911	0.0117	ACTA2,AKR1C3,COL1A1,DES
MTOR	kinase		0.896	0.00387	AIFM1,FDPS,HSP90B1,LDHB,PDHA1,PDHX,PFN1,PPIB,PSMB5,STAT1
SP3	transcription regulator		0.853	7.21e-05	ACTA2,AKAP12,COL1A1,HSPA5,MAOB,NES,STAT1,TNNC1,TSPO,VIM
SMAD2	transcription regulator		0.845	0.0334	ACTA2,TPM1,TPM3,VIM
FGF2	growth factor		0.833	0.00183	ACTA2,AGL,B2M,COL1A1,CRYAB,DES,GBP1,LAMB1,MIF,NES,S100A10,S100A4,VIM
SNAI2	transcription regulator		0.823	0.0015	COL1A1,MYBPH,NES,TNNC1,TNNC2,VIM
EIF6	translation regulator		0.816	0.000816	ANXA2,COL1A1,COX7B,FDPS,NDUFB7,PDHA1
mir-155	microRNA		0.788	0.00449	ACTA2,ANXA2,COL1A1,PGAM1,STAT1,VIM
SREBF1	transcription regulator		0.787	6.29e-06	APOC3,ARF4,CAPZB,CHMP2A,COL6A1,FDPS,GSR,HSPA5,MYL1,S100A13,TMEM97,TNNI2,TTN
ESRRA	transcription regulator		0.786	5.67e-07	ANXA1,CACNB1,CASQ1,CASQ2,CKB,COL1A1,CSRP3,HSPB6,LDHB,MAOB,MYL2,MYL3,NDUFB5,TNNC1,TTN
HSPA5	enzyme		0.75	0.000642	ACTA2,COL1A1,FHOD1,HSP90B1,HSPA5,KCTD12
SERPINE1	other		0.714	0.00313	ACTA2,CALR,FBLN2,PLG,VIM
CD40	transmembrane receptor		0.711	0.000384	CALR,COX7C,HSP90B1,HSPA5,IGHG1,IGHG3,NDUFB6,NDUFB7,PGAM1,TAPBP,TMEM97
SRF	transcription regulator		0.696	5.77e-12	ACTA2,ACTB,AKAP12,CAP1,CTSG,DES,FHL3,GSN,MYH1,MYH2,MYH4,MYL1,MYL11,MYL2,MYL3,MYL9,PDLIM7,PGM1,PPIA,TNNC1,TTN,TUBB4B,TUBB6
THRA	ligand-dependent nuclear receptor		0.686	0.0252	DES,GPD1L,GPD2,MYH1,MYH2,VDAC1
NR1H4	ligand-dependent nuclear receptor		0.579	0.00089	ACTA2,APOC3,COL1A1,COL6A1,GPT,HSPA5,PGAM1,PGM1,TGFBI
HMGA1	transcription regulator		0.563	0.000597	ACTA2,B2M,CNDP2,COL1A1,CRYAB,GSN,LAMB1,VIM
SPP1	cytokine		0.555	0.0166	COL1A1,NDUFS7,NDUFS8,S100A4,S100A6,VIM
SUCNR1	G-protein coupled receptor		0.555	1.16e-06	ACTA2,COL1A1,LAMB1,MYH1,MYH4
CSF1	cytokine		0.537	0.000931	FDPS,GBP1,GPT,HLA-A,HSP90B1,HSPA5,LAP3,LGALS3BP,SAMHD1,STAT1,TYMP
CALR	transcription regulator		0.505	1.01e-05	CALR,CASQ2,COL1A1,HSPA5,MYL2,TRDN
STAT4	transcription regulator		0.492	0.0257	AHNAK,GBE1,MAPK8IP3,S100A4,STAT1,VDAC1
LCN2	transporter		0.478	0.000448	ACTA2,COL1A1,MIF,MSN,TAGLN2,VIM
LEF1	transcription regulator		0.478	0.0329	ACTA2,ANXA1,ARHGDIB,CAPN3,EPHX1,S100A4,VIM
BMP4	growth factor		0.462	0.0402	ACTA2,COL1A1,LCP1,MYH2,NES,PFKM,POSTN
CIP2A	other		0.447	0.000695	CRYAB,LASP1,LDHB,PDLIM7,TUBA4A
HOXA10	transcription regulator		0.447	0.0346	ACTB,CA3,CTSG,MSN,RNASE4
IRF2	transcription regulator		0.447	1.07e-06	B2M,CLIC1,GBP1,HLA-B,PSMB8,PSME1,PSME2,RRBP1,TAPBP,TPM1
LH (complex)	complex		0.447	0.00247	ACTA2,ACTB,AKAP12,CAPZA1,EEF1A1,GBP1,PLIN3,RPL21,STAT1,TPM1
PIWIL4	other		0.447	0.0118	ADSS1,F13A1,HLA-DRB1,PFKM,RPL22
VCAN	other		0.447	0.0236	CASQ2,LAMB1,MIF,RNASE4,STAT1
ERBB2	kinase		0.431	4.33e-09	ACTA2,ACTB,AHNAK,AKAP12,ANXA2,COL1A1,COL6A1,COL6A2,COL6A3,CUL3,DHRS7,FBLN2,GBE1,GLO1,GPD2,HSPB8,LAMB1,LGALS1,MAOA,MAPK8IP3,MIF,MYL3,MYL9,NDST1,NPR1,PDHA1,PGM1,S100A4,S100A6,TAPBP,TGFBI,TNNT3,TPM1,VIM
miR-9-5p (and other miRNAs w/seed CUUUGGU)	mature microRNA		0.431	5.67e-07	ACTA2,COL1A1,COX7B,NDUFB5,NDUFB7,NDUFS8,PFKM,PGAM1
AKT1	kinase		0.426	0.00347	ACTA2,AKR1C1/AKR1C2,APOC3,GSR,LAMB1,LDHB,MYL1,PLG,VIM
E2F1	transcription regulator		0.353	0.0446	CALR,CKB,CLIC1,CRYAB,HSP90B1,MIF,MYH2,MYH4,TAPBP,VIM
HGF	growth factor		0.342	0.000597	ACTA2,AIFM1,AKAP12,COL1A1,COPB1,CRYAB,CUL3,DES,NES,PGAM1,TAGLN2,TMEM97,TRDN,VIM
ERK1/2 (family)	group		0.341	9.09e-05	AKR1C3,B2M,CALR,COL1A1,HLA-A,HSPA5,POSTN,PSMB6,PSMB8,S100A6,TAPBP,TYMP
CXCL12	cytokine		0.299	1.2e-05	ACTA2,AKR1C3,C5,CANX,COL1A1,GSR,HLA-B,MARCKS,RYR1,TNNC1,VIM
JUN	transcription regulator		0.297	2.03e-05	ACTA2,AKAP12,ANXA1,ANXA2,APOC3,C5,CA3,COL1A1,GPT,HLA-B,MAOB,MYL11,S100A10,STAT1,TNNC1,TXN,VIM
AR	ligand-dependent nuclear receptor		0.293	4.21e-09	AKR1C3,ATP2A1,CASQ1,CASQ2,COX7B,COX7C,CSRP3,DES,EPHX1,FHL3,GSN,HLA-A,HSPA5,JPH2,MAOA,MYH4,MYL1,MYL3,MYOZ1,NAP1L1,PGM1,PPP3CA,STAT1,SYNM,TNNC2,TNNI2,TNNT3,VIM
PIK3R1	kinase		0.277	0.0108	ACTA2,HSP90B1,HSPA5,PDHA1
NR3C2	ligand-dependent nuclear receptor		0.266	0.000666	COL1A1,DES,PPIB,TGFBI,TNNT3,TUBA4A,XIRP1
TGFBR2	kinase		0.263	0.0214	ACTA2,CKB,COL1A1,CRYAB,GSR,PFN1,PGM1,PPIA,VIM
CREBBP	transcription regulator		0.246	0.00262	AKAP12,ANXA6,B2M,CKB,CTSG,FDPS,HLA-B,LGALS3BP,MYH1,TAPBP,TMEM38A
SP1	transcription regulator		0.244	9.91e-07	ACTA2,AKAP12,APOC3,CKB,COL1A1,CRYAB,CSTB,EHD1,HINT1,HSPA5,MAOA,MAOB,NES,NPR1,PARP1,PDHX,SLC25A5,STAT1,TNNC1,TSPO,VIM
CD3 (complex)	complex		0.231	0.000202	ANXA1,ARHGDIB,CLIP1,CORO1A,COX7A1,FDPS,GBP1,HINT1,HSP90B1,HSPA5,LCP1,NDUFB6,PFN1,PGAM1,SLC25A5,STAT1,VDAC3
JAG1	growth factor		0.218	0.00623	ACTA2,COL1A1,MAOA,VIM
PDX1	transcription regulator		0.218	0.0127	ACTB,ANXA2,CKB,COL1A1,HSPA5,MAOB
RELB	transcription regulator		0.218	0.0115	ANXA5,B2M,IGHG1,JPH1,TTN
RHOA	enzyme		0.218	0.0256	ACTA2,COL1A1,MYL11,PDHA1
MYOCD	transcription regulator		0.206	2.85e-08	ACTA2,CASQ2,COL1A1,DES,MYL11,MYL2,S100A4,TNNC1,TPM1,TTN
ETS1	transcription regulator		0.201	0.0312	ARHGDIB,HSPB8,LAMB1,NPR1,PARP1,VIM
MAP2K1	kinase		0.186	0.00218	ACTA2,ALDH1L1,CAPN3,COL1A1,CRYAB,HSPA5,MAOB,MYH2
NGF	growth factor		0.18	0.00144	AGL,ANXA2,CRYAB,EEF1A1,MAPK8IP3,PARP1,PLG,PURA,TXN
PRKN	enzyme		0.154	0.000179	ACTA2,GLO1,MAOA,MAOB,MIF,PDHA1,VDAC1
PLAU	peptidase		0.132	0.00623	ACTA2,HSPA5,PLG,VIM
IGF1R	transmembrane receptor		0.126	0.000201	ACTA2,COL1A1,DES,HSPA5,LASP1,MYL1,MYOM2,S100A10,S100A4,TGFBI,TNNI2,TXN
EGF	growth factor		0.108	0.00615	COL1A1,DES,EEF1A1,LAMB1,MAOA,NES,PFKM,PPIB,PSMB5,PSMB6,S100A10,S100A4,STAT1,TAGLN2,VIM
CDKN1A	kinase		0.097	0.000506	ACTA2,ACTB,CAP1,CRYAB,GSTO1,HSPA5,LGALS3BP,MSN,TRDN,TYMP,VIM
TGFBR1	kinase		0.084	0.00133	ACTA2,COL1A1,PPIA,STAT1,TGFBI,VIM
LEP	growth factor		0.067	0.0139	ACTA2,AKR1C1/AKR1C2,CA3,COL1A1,COL6A3,FBP2,HSPA5,NPR1,SLC25A5,TSPO,VIM
NR4A1	ligand-dependent nuclear receptor		0.007	1.33e-09	ACTA2,AKR1C1/AKR1C2,COL1A1,COL6A1,COL6A2,FBP2,GBE1,NDUFA7,NDUFB7,NDUFS7,NDUFS8,PDHA1,PDIA3,PFKM,PGM1,PHKB,PYGM,TAGLN2
ATG5	other		0	0.000448	AIFM1,HLA-A,HSPA5,LGALS1,PDIA3,VIM
CREB (family)	group		0	0.0111	ACTA2,CACNA1S,DES,HSPB8,LASP1,MIF,NDUFB5,PLIN3,TMOD4
FLCN	other		0	0.0424	CBR1,CKB,COX7A1,LCP1
HAVCR1	other		0	9.28e-05	B2M,CALR,FHL3,PSMB8,PSME2,STAT1,UCHL1
PDLIM2	other		0	0.0136	KCTD12,LGALS3BP,MYL9,STAT1
PLG	peptidase		0	0.00684	COL1A1,MIF,PLG,VDAC1
SIX1	transcription regulator		0	1.12e-18	ABLIM1,ATP2A1,CASQ2,COL6A3,CRYAB,CSRP3,DES,HSPB8,MYBPH,MYH2,MYL1,MYL11,MYL6B,MYOM2,MYOZ1,POSTN,RYR1,TNNC1,TNNC2,TNNI2
STAT4 DIMER (complex)	complex		0	2.2e-09	ANXA2,CAPZA1,GSTO1,LCP1,MIF,MSN,PPIA,PSME2
ZBTB20	transcription regulator		0	0.00684	ANXA1,COX7A1,HSPB8,LDHB
LMNA	other		-0.027	0.00147	ACTA2,COL1A1,DES,GPT,MSN,MYL2,NES,STAT1,TNNC1,TTN
EZH2	transcription regulator		-0.099	0.00863	ACTB,ANXA6,ARHGDIB,COL1A1,MYH4,MYL6B,NES,S100A4,TGFBI,TXN,VIM
TAFAZZIN	enzyme		-0.106	4.11e-08	ACTA2,ANXA1,ANXA2,ANXA5,COL1A1,COL6A2,COX7A1,FBLN2,FDPS,GBE1,HLA-A,LCP1,PGM1,PSME1,STAT1,TTN,UCHL1
miR-30c-5p (and other miRNAs w/seed GUAAACA)	mature microRNA		-0.128	0.00604	COL1A1,GPD2,PAFAH1B2,PGM1,PPP3CA,TMED10
VEGFA	growth factor		-0.135	0.00444	ACTA2,COL1A1,CSTB,GBP1,HSPA5,PARP1,SLC25A5,SYNM,TSPO
SMARCA4	transcription regulator		-0.151	7.09e-08	ACTA2,AHNAK,ARHGDIB,ATP2A1,COL1A1,DES,GBP1,GSTO1,HLA-B,IGHG1,LGALS1,MAOB,MYBPH,MYH4,MYL1,MYL11,PSME1,PSME2,S100A6,TNNC2,TNNI2,TNNT3,TPM1,VIM
DKK1	growth factor		-0.152	0.00887	ACTA2,COL1A1,MYH2,TNNC1
IL9	cytokine		-0.152	0.00334	CAPZB,CUL3,MARCKS,S100A10
WNT5A	growth factor		-0.186	0.000465	AKR1C1/AKR1C2,ARHGDIB,COL1A1,COX7C,CRYAB,LCP1,POSTN,STAT1,VIM
PML	transcription regulator		-0.192	0.0241	AHSP,PSMB8,STAT1,TXN,VIM
DNMT3B	enzyme		-0.194	4.2e-08	ACTB,CASQ1,CASQ2,HSPA5,MYH1,MYL2,MYL3,MYL6B,MYL9,STAT1,TNNC1,TNNT3,TRDN
miR-16-5p (and other miRNAs w/seed AGCAGCA)	mature microRNA		-0.2	0.00674	HSP90B1,KPNA3,PAFAH1B2,PHKB,PURA,TPM3,TPPP3
IGF1	growth factor		-0.217	2.1e-07	ACTA2,AKR1C1/AKR1C2,ATP2A1,CACNA1S,COL1A1,CRYAB,FBLN2,GPD2,GPT,HSPA5,LASP1,MIF,MYL1,PARP1,POSTN,PPP3CA,PSMB8,TGFBI,TNNC1,TPM3,TRDN,VIM
TEAD4	transcription regulator		-0.223	2.54e-05	ACTA2,DES,MYH1,MYH4,POSTN,TNNC1,TPM1,VIM
HNF1A	transcription regulator		-0.239	0.00254	AKR1C1/AKR1C2,AKR1C3,APOC3,C5,COQ7,FBP2,GBE1,HSPA5,PDHX,PLG,RNASE4,S100A6,TMED10
mir-21 (includes others)	microRNA		-0.25	6.13e-07	ACTA2,ARF4,CANX,COL1A1,IGHG1,LGALS3BP,NES,NIPSNAP2,PGAM1,PSMB5,PSME2,STAT1,TMEM97,TPM1,TRDN,TYMP
PRDM1	transcription regulator		-0.251	0.00881	GBE1,HLA-A,HLA-B,IGHG1,LGALS1,PSMB8,STAT1,TAPBP
KDM1A	enzyme		-0.277	0.000411	ACTA2,ARHGDIB,COL1A1,EPHX1,HLA-A,HSPB8,LCP1,LGALS3BP,MSN,NES,S100A6,VIM
MAFB	transcription regulator		-0.283	0.0301	ACTB,CAP1,F13A1,MARCKS
NOTCH3	transcription regulator		-0.294	2.75e-05	ACTA2,COL6A1,COL6A2,DES,LGALS1,MAOB,PGAM1,S100A6,VIM
HNF4A	transcription regulator		-0.296	9.69e-07	AAMDC,ACTA2,AHNAK,AKR1C1/AKR1C2,AKR1C3,ALDH1L1,ANXA5,APOC3,B2M,CAP1,COPB1,COQ3,COX7C,EPHX1,FDPS,FHL3,GBE1,GPT,GSN,GSTO1,HLA-A,HLA-B,HSP90B1,HSPA5,LUC7L2,MAOA,MAOB,MSN,NDUFA7,NDUFB5,PDLIM7,PGM1,PHKB,PHPT1,PLG,PSMB5,RNASE4,RPLP1,SAMHD1,SCFD1,SLC25A5,STAT1,TAGLN2,TXN,UCHL1,VDAC1
AHR	ligand-dependent nuclear receptor		-0.299	0.000332	ACTA2,AKR1C1/AKR1C2,ALDH1B1,CBR1,COL1A1,COL6A1,COL6A2,COL6A3,CRYAB,EHD1,FBLN2,HSPA5,MYL2,TGFBI,TXN,VIM
MYC	transcription regulator		-0.301	5.64e-13	ACTA2,ACTB,AKAP12,ANXA5,ANXA6,APOC3,CANX,CAPZB,COL1A1,COL6A3,CRYAB,CSTB,EEF1A1,FBLN2,GPT,GSR,HLA-A,HLA-B,LDHB,LGALS1,MIF,MSN,MYBPH,MYL11,MYL9,NAP1L1,PARP1,PDHA1,PDLIM7,PFKM,PGAM1,PPIA,PSMB8,RPL21,RPL22,RPLP1,S100A10,S100A6,SLC25A5,STAT1,TAGLN2,TMEM97,TNNT3,TSPO,TXN,VIM
CD28	transmembrane receptor		-0.333	0.00898	ANXA1,ARHGDIB,CLIP1,FDPS,GBP1,HINT1,LCP1,PGAM1,SLC25A5
CST5	other		-0.336	1.05e-07	ABLIM1,AHNAK,AKAP12,AKR1C1/AKR1C2,ANXA2,ANXA5,ANXA6,CORO1A,MSN,MYL9,NDUFB7,RTN3,TXN,VDAC1,VIM
S100A10	other		-0.339	5.88e-06	AHNAK,ANXA2,PLG,S100A10
QKI	other		-0.365	0.00487	FDPS,GBP1,MYL2,STAT1,VIM
NOS2	enzyme		-0.378	0.000597	COX7A1,GPT,IGHG1,LGALS3BP,MYL2,MYL3,TNNC1,TNNT3
PSEN1	peptidase		-0.391	2.05e-11	ACTB,ARF4,CANX,CAP1,CKB,CLTB,DHRS7,DPYSL2,EPM2A,HINT1,HSPA5,PAFAH1B2,PGAM1,PPIA,TPM3,TUBA1C,TUBA4A,TUBB4B,TUBB6,TXN,UCHL1,VDAC1,WARS1
KRAS	enzyme		-0.415	2.76e-07	ACTA2,AHNAK,ARHGDIB,B2M,CMBL,COL1A1,COL6A1,CRYAB,DPYSL2,EEF1A1,EPM2A,F13A1,FBLN2,GSN,HLA-DRB1,HSPA5,LAMB1,LGALS3BP,MSN,PARP1,PDIA3,PSMB8,PYGM,RNASE4,S100A4,S100A6,SAMHD1,STAT1,TUBA4A,VIM
FAS	transmembrane receptor		-0.42	2.51e-05	ACTA2,AIFM1,ANXA2,CLTB,COL1A1,COL6A1,COL6A3,GBP1,MIF,PDLIM7,TAGLN2,TPM1,TPM4,TUBA4A
SIRT3	enzyme		-0.429	0.00106	ACTA2,HSPA5,NES,PFKM,VIM
EGLN (family)	group		-0.447	0.0215	HLA-B,MIF,PGAM1,PGM1,RNASE4
TOR1AIP1	other		-0.447	5.35e-05	ATP2A1,DES,MYL11,TNNC1,TNNC2
STAT6	transcription regulator		-0.516	0.000331	ABLIM1,ACTB,AHNAK,ANXA1,COL1A1,EPHX1,IGHG1,KCTD12,LGALS3BP,MAOA,PSMB6,S100A10,SAPCD2,VIM
WT1	transcription regulator		-0.551	0.00443	APRT,CLIC1,FDPS,GSN,GSR,HSP90B1,PPIB,WARS1
TSC1	other		-0.57	0.00101	CLIC1,CRYAB,GSR,LDHB,STAT1,VDAC1,VDAC3
GROWTH HORMONE (family)	group		-0.577	0.037	ACTB,CA3,COL1A1,FDPS,GPT,S100A4
ARID1A	transcription regulator		-0.616	0.000173	ACTA2,AGL,ANXA1,CKB,COL1A1,F13A1,FBLN2,GSN,HSPA5,MSN,MYL2,PARP1,PGAM1,S100A4,VIM
GATA4	transcription regulator		-0.621	1.53e-09	CASQ2,COL1A1,DES,EPHX1,HSPA5,MYL1,MYL11,MYL2,PDHA1,PGAM1,POSTN,S100A4,TGFBI,TNNC1,TPM1,TTN,VIM
FOXA2	transcription regulator		-0.625	0.000513	ACTA2,AKR1C1/AKR1C2,APOC3,C5,CA3,COL1A1,EPHX1,MYL3,MYL9,PDHX,TECR,TUBB4B,VIM
FOXO1	transcription regulator		-0.64	0.00162	ACTA2,APOC3,COL1A1,FDPS,GPD2,HSPA5,MYL3,PSMB6,PSMB8,SLC25A12,TNNC1,TSPO
DUSP1	phosphatase		-0.648	0.022	ATP2A1,MYH1,MYH2,MYH4,PARP1
EGR3	transcription regulator		-0.651	0.0225	AHNAK,GSN,KCTD12,LGALS1,S100A4
EGR2	transcription regulator		-0.655	0.0241	AHNAK,FDPS,GSN,HSPA5,KCTD12,LGALS1,S100A4
GLI1	transcription regulator		-0.696	3.88e-05	ACTA2,AHNAK,AKR1C1/AKR1C2,AKR1C3,ANXA1,ANXA6,C5,CMBL,COL1A1,ENDOD1,H1-0,LGALS1,NES,RNASE4,S100A4,S100A6,VIM
HSP90B1	other		-0.762	0.0028	CALR,CANX,HSP90B1,HSPA5
PPP3CA	phosphatase		-0.762	4.99e-06	CRYAB,MAOB,MYH1,MYH4,S100A4,SAMHD1,TNNT3,VIM
OGA	enzyme		-0.775	2.12e-05	ABLIM1,AIFM1,CASQ2,FDPS,GSN,LAMB1,PDHA1,PFKM,PHKB,PLIN3,S100A6,STAT1,TGFBI,TUBA4A,VIM
CCND1	transcription regulator		-0.788	0.00617	AHNAK,COL1A1,ENDOD1,HSPB8,LASP1,MARCKS,RCN1,TUBA1C,TYMP
NCOA2	transcription regulator		-0.816	0.0136	ALDH1B1,GBE1,GLO1,GPD2,GSTO1,HLA-A
SALL4	transcription regulator		-0.816	0.00754	ACTB,AKAP12,ANXA2,LASP1,TPM1,VIM
IRS1	enzyme		-0.849	1.91e-06	ACTA2,COL6A1,COL6A3,COX7A1,MYL1,MYL11,TGFBI,TNNC1,TNNI2,TNNT3
HAND2	transcription regulator		-0.863	3.65e-07	ADSS1,CASQ2,COL1A1,DES,S100A4,TNNC1,TPM1,TTN
ATG7	enzyme		-0.882	0.00585	ACTA2,AIFM1,COL1A1,PLIN3,S100A4
HSF1	transcription regulator		-0.896	0.0165	B2M,COL6A2,CRYAB,HSPB8,POSTN,PPP3CA,RPL22
KLF3	transcription regulator		-0.905	0.000911	AHNAK,ANXA5,ANXA6,APRT,DHRS7,GPD2,MIF,MSN,RYR1,TPM3,VIM
IRS2	enzyme		-0.927	0.00354	ACTA2,COL6A1,MYL1,TNNI2
METTL3	enzyme		-0.943	0.0032	ACTA2,ANXA1,ANXA2,DES,JPH2,TMED10,VIM
ADAMTSL2	other		-1	2.6e-05	ACTA2,ACTB,COL6A1,COL6A2,POSTN,TGFBI
HIBCH	enzyme		-1	0.00354	ALDH6A1,CYB5R3,HIBADH,PGM1
INHA	growth factor		-1	0.0208	ACTA2,COL6A1,EPHX1,MYL9
LARP1	translation regulator		-1	0.00963	EEF1A1,RPL21,RPL22,VIM
LIPE	enzyme		-1	0.000117	COL1A1,CSRP3,FBP2,HSPA5,MYH4,PDHA1,PLIN3,POSTN
miR-122-5p (miRNAs w/seed GGAGUGU)	mature microRNA		-1	0.00748	EEF1A1,FDPS,PSME1,VIM
PGR	ligand-dependent nuclear receptor		-1	0.00106	AKR1C3,COL1A1,COL6A1,COL6A2,COL6A3,CTSG,DPYSL2,GBP1,LCP1,POSTN,S100A6,STAT1,TGFBI
TEAD3	transcription regulator		-1	7.07e-07	ACTA2,DES,MYH1,MYH4,POSTN,TNNC1,TPM1
ERBB3	kinase		-1.004	0.000937	ACTA2,ACTB,COL1A1,COL6A1,FBLN2,TNNT3
TBX5	transcription regulator		-1.004	3.51e-10	CASQ2,COL1A1,DES,MYL11,MYL2,POSTN,S100A4,TNNC1,TPM1,TTN,VIM
INSR	kinase		-1.026	2.82e-06	ACTA2,ALDH6A1,CBR1,COL6A3,CORO1A,CSTB,DES,ECI1,FDPS,LCP1,LGALS1,MAOA,MAOB,MYL1,MYOM2,NDUFB5,NES,PDHA1,SLC25A5,TNNI2
Fus	transcription regulator		-1.067	0.00488	HSP90B1,HSPA5,STAC3,TUBA4A
LYN	kinase		-1.067	0.0202	C5,COL6A1,COL6A3,STAT1
REL	transcription regulator		-1.067	0.0346	B2M,HLA-A,IGHG1,KPNA3,PFKM,VIM
ESR1	ligand-dependent nuclear receptor		-1.087	0.000106	ABLIM1,ACTA2,AHNAK,C5,CASQ2,CKB,CPNE1,EEA1,GSN,HLA-B,HSP90B1,KPNA3,LAMB1,LGALS1,LGALS3BP,MAPK8IP3,MARCKS,NDUFB7,NEB,RABEP1,RRBP1,SAMHD1,STAT1,TAPBP,TMED10,TMEM97,TPM1,TSPO,VIM,WARS1
mir-122 (includes others)	microRNA		-1.1	8.25e-05	FDPS,GPT,H1-0,PLIN3,SH3BGRL3,VIM,WARS1
26S PROTEASOME (complex)	complex		-1.109	0.0168	HSPB8,PSMB5,PSMB6,STAT1,VIM
STAT5A	transcription regulator		-1.131	0.00881	AKR1C3,MYH1,MYL2,PSMB8,TGFBI,TNNC1,TPM3,WARS1
APLN	other		-1.154	0.00567	ACTA2,S100A4,TAGLN2,VIM
SMPD1	enzyme		-1.177	0.00217	ACTA2,C5,COL1A1,TYMP
IL10RA	transmembrane receptor		-1.195	0.0349	F13A1,HLA-A,MAOB,POSTN,PSMB8,SAMHD1,STAT1
SMAD7	transcription regulator		-1.229	2.89e-05	ACTA2,APOC3,COL1A1,COL6A1,COL6A3,MYL11,TGFBI,TPM3,TXN
NKX2-3	transcription regulator		-1.265	6.69e-05	ACTA2,ARHGDIB,CRYAB,GBP1,HLA-B,LAP3,POSTN,PSMB8,STAT1,TYMP
ISG15	other		-1.3	6.2e-06	ALDH1B1,COL1A1,FBLN2,HLA-A,HLA-B,LGALS3BP
miR-145-5p (and other miRNAs w/seed UCCAGUU)	mature microRNA		-1.31	0.00147	ACTA2,AHNAK,MYL9,PPP3CA,TPM3
RARA	ligand-dependent nuclear receptor		-1.32	0.00109	ABLIM1,APOC3,C5,HLA-B,LAMB1,LGALS1,LGALS3BP,MAOB,SAMHD1,STAT1,TAPBP
BMP7	growth factor		-1.331	0.00885	ACTA2,COL1A1,COX7A1,MAOA,MSN,S100A4,VIM
STAT5B	transcription regulator		-1.339	3.5e-06	AHNAK,AKR1C1/AKR1C2,AKR1C3,CBR1,COX7A1,CSRP3,HLA-A,LDHB,MYH1,MYL1,MYL2,RPL21,TNNC1,TPM3,WARS1
CDK4/6 (family)	group		-1.342	0.000695	AHNAK,LASP1,MARCKS,RCN1,TUBA1C
COL5A1	other		-1.342	3.26e-05	ACTA2,CALR,FBLN2,LGALS1,S100A6
Gm15807/Hmgn5	other		-1.342	1.37e-05	ATP2A1,MYL3,TNNC2,TNNI2,TNNT3
SOX6	transcription regulator		-1.342	5.72e-06	MYL1,MYL3,MYL9,TNNC1,TNNI2
PPARGC1A	transcription regulator		-1.373	3.35e-08	APOC3,C5,COL6A2,COL6A3,COX7A1,COX7B,FBLN2,FDPS,LAMB1,LDHB,MAOB,MYH1,MYL2,NDUFB5,NDUFS8,PDHA1,PGAM1,POSTN,STAT1,TNNC1,UQCRH
MYOD1	transcription regulator		-1.423	8.85e-12	ACTA2,ATP2A1,CRYAB,DES,HSPB8,MYBPH,MYH2,MYH4,MYL1,MYL11,PFKM,POSTN,RYR1,STAT1,TNNC1,TNNC2,TNNI2,TNNT3,TTN
miR-21-5p (and other miRNAs w/seed AGCUUAU)	mature microRNA		-1.477	0.000211	ACTA2,ARF4,COL1A1,MARCKS,TPM1,VIM
FOXA1	transcription regulator		-1.483	0.00327	ACTA2,ALDH6A1,ANXA1,EPHX1,GBE1,MYL9,NES,TAGLN2
MYCN	transcription regulator		-1.488	2.96e-06	ACTB,B2M,COL1A1,EEF1A1,HLA-A,LGALS1,MYL12A,PSMB6,RPL21,RPL22,RPLP1,S100A10,TPM1,UCHL1,VIM
miR-1-3p (and other miRNAs w/seed GGAAUGU)	mature microRNA		-1.489	7.75e-08	ANXA2,ARF4,CAP1,FBLN2,GPD2,LASP1,PDLIM7,PPIB,SH3BGRL3,TAGLN2,TPM1,TPM3,TPM4
PPARG	ligand-dependent nuclear receptor		-1.491	0.0374	ACTA2,COL1A1,CUL3,EPHX1,FBP2,FDPS,GPT,PHKB,PLIN3,VIM
ADAR	enzyme		-1.633	6.2e-06	B2M,HLA-A,HLA-B,STAT1,TAPBP,TNNT3
TFRC	transporter		-1.667	1.05e-05	ACTA2,ANXA2,COL1A1,F13A1,HSPA5,NDUFA7,NDUFB5,NDUFB6,NDUFB7
PTP4A1	phosphatase		-1.709	0.00017	ANXA5,COL6A1,COL6A2,EEF1A1,TAGLN2,TUBA1C,VIM
NR3C1	ligand-dependent nuclear receptor		-1.748	0.000363	ACTA2,ACTB,ANXA1,B2M,CBR1,COL1A1,COL6A1,COL6A2,CRYAB,ECI1,MAOA,NDUFB7,NDUFS7,NDUFS8,PDHA1,PPP3CA,TECR,TUBA4A,TXN,VIM
TSC2	other		-1.792	4.81e-05	ANXA1,ANXA2,CLTB,CRYAB,GSN,HSPA5,LDHB,MAOB,PSMB5,S100A6,STAT1
SIRT1	transcription regulator		-1.822	0.000269	ACTB,CORO1A,HLA-A,HSPA5,KPNA3,LAMB1,LGALS3BP,MAOA,MYL6B,PARP1,PHKB,PYGM,STAT1,VIM
IMMUNOGLOBULIN (complex)	complex		-1.846	3.73e-13	ACTA2,B2M,CALR,COL1A1,COL6A1,COL6A2,COL6A3,DPYSL2,ERGIC1,F13A1,FBP2,GBE1,GBP1,GSR,HLA-A,HLA-B,HLA-DRB1,KCTD12,LAP3,LGALS1,LGALS3BP,NDUFA7,NDUFB7,NDUFS7,NDUFS8,NEB,PDHA1,PGM1,PHKB,POSTN,PSMB6,PSMB8,PYGM,RCN1,RRBP1,SAMHD1,STAT1,TSPO,TTN,TXN,TYMP,VIM
MEF2C	transcription regulator		-1.854	1.08e-13	ATP2A1,CALR,CASQ2,CKB,COL1A1,DES,MYH1,MYL11,MYL2,MYOM2,MYOZ1,POSTN,S100A4,TNNC1,TNNI2,TPM1,TTN,VIM
DDX5	enzyme		-1.89	2.54e-05	ACTA2,COX7B,COX7C,NDUFB5,NDUFB6,NDUFS5,S100A4,UQCRH
IGG (complex)	complex		-1.89	0.00913	B2M,C5,CALR,COL1A1,EHD1,HSPA5,LGALS1,STAT1,TAPBP
mir-802	microRNA		-1.89	0.00064	ACTA2,DES,GSN,MYL12A,MYL9,NDUFB6,VIM
TEAD1	transcription regulator		-1.909	7.95e-14	ACTA2,COX7B,DES,MYH1,MYH4,MYL2,MYL3,NDUFA7,NDUFB5,NDUFB6,NDUFB7,NDUFS7,NDUFS8,POSTN,PURA,TNNC1,TPM1,TTN
TRIM21	enzyme		-1.949	0.000501	B2M,HLA-A,HSPA5,TAPBP
HRAS	enzyme		-1.964	2.15e-06	ACTB,ANXA2,ANXA6,B2M,COL1A1,COL6A2,EPHX1,FBLN2,GSN,HDHD5,HLA-B,LASP1,MAOB,MYL12A,MYL3,MYL9,PFN1,POSTN,RPLP1,S100A4,TYMP,VIM
FGF21	growth factor		-1.969	0.00781	COL1A1,COX7A1,HSPA5,VIM
IKBKE	kinase		-1.98	0.0126	HLA-A,PDHA1,PGM1,STAT1
PRKAA2	kinase		-1.98	0.0583	ACTA2,ARHGDIB,HSPA5,VIM
CITED2	transcription regulator		-1.982	0.182	B2M,ENDOD1,HLA-A,WARS1
SREBF2	transcription regulator		-1.982	0.0263	FDPS,HLA-A,HLA-B,TMEM97
PTGS2	enzyme		-1.99	0.00885	ANXA1,ANXA2,B2M,CALR,HLA-A,NEB,PSMB8
LINC00624	other		-1.999	5.88e-06	B2M,HLA-A,HLA-B,TAPBP
ANXA1	enzyme	Inhibited	-2	1.57e-05	ACTA2,ANXA1,ANXA2,COL1A1,LGALS1,TYMP
BANF1	other	Inhibited	-2	0.0054	GBP1,HLA-A,PSME2,STAT1
CGA	other	Inhibited	-2	0.019	HSP90B1,HSPA5,PDIA3,PPIB
EOMES	transcription regulator	Inhibited	-2	0.0263	ACTA2,ANXA1,COL6A3,TGFBI
HBA1/HBA2	transporter	Inhibited	-2	0.00088	NDUFA7,NDUFB7,NDUFS7,NDUFS8
Hbb-b1	transporter	Inhibited	-2	0.0131	NDUFA7,NDUFB7,NDUFS7,NDUFS8
PITX2	transcription regulator	Inhibited	-2	0.0619	NDUFB7,NDUFS7,NDUFS8,VIM
SCN1B	ion channel	Inhibited	-2	1.07e-06	ACTA2,COL1A1,POSTN,VIM
SMARCAL1	enzyme	Inhibited	-2	0.0495	APOC3,COX7C,NDUFB5,TMEM97
KMT2D	transcription regulator	Inhibited	-2.003	0.000237	B2M,HLA-A,NIPSNAP3A,PSMB8,PSME1,PSME2,SYPL2,TAPBP,TNNC1,VIM
POU4F2	transcription regulator	Inhibited	-2.111	7.79e-10	ATP2A1,CASQ1,COL1A1,MYBPC2,MYH1,MYL11,MYL3,MYLK2,NPR1,RYR1,TNNI2
TP63	transcription regulator	Inhibited	-2.114	0.0407	ACTA2,COL6A3,CRYAB,FDPS,HLA-DPA1,HLA-DRB1,IGHG1,LAMB1,POSTN,S100A4,TPM1,VIM
DNMT3A	enzyme	Inhibited	-2.121	0.00304	AKAP12,CASQ2,MYH1,MYL2,MYL3,MYL9,TNNC1,TRDN
ESR2	ligand-dependent nuclear receptor	Inhibited	-2.125	3.05e-05	ABLIM1,AKAP12,ANXA1,ARHGDIB,BANF1,CANX,COL1A1,FBLN2,FDPS,H1-0,LAP3,LGALS3BP,MAOA,MYH1,MYL12A,POSTN,PSME1,PURA,TPM1,TSPO,VDAC3,VIM
BDNF	growth factor	Inhibited	-2.145	3.56e-05	ANXA2,ANXA5,ATP2A1,CASQ1,CASQ2,HSPA5,LGALS1,MAPK8IP3,NPR1,PLG,RYR1,S100A10,VIM
TRIM24	transcription regulator	Inhibited	-2.15	0.00544	LGALS3BP,PSMB8,SAMHD1,STAT1,TGFBI
NRAS	enzyme	Inhibited	-2.157	0.000337	AKAP12,B2M,EPHX1,FBLN2,HLA-A,KCTD12,LGALS1,PSMB8,STAT1
NR4A3	ligand-dependent nuclear receptor	Inhibited	-2.174	0.000437	ACTA2,COL1A1,COL6A1,COL6A2,FBP2,MYH1,MYH2,MYH4,TNNI2
SPDEF	transcription regulator	Inhibited	-2.177	9.27e-05	COL1A1,COL6A1,COL6A2,COL6A3,LASP1,VIM
ETV6	transcription regulator	Inhibited	-2.183	0.000695	ACTA2,LAP3,LGALS3BP,STAT1,TYMP
ALPHA CATENIN (family)	group	Inhibited	-2.191	0.00696	COL1A1,COL6A1,COL6A2,COL6A3,VIM
CLUH	translation regulator	Inhibited	-2.2	0.000254	HDHD5,HLA-A,NDUFS7,PDHX,STAT1
PPP2CA	phosphatase	Inhibited	-2.207	0.00125	B2M,HLA-A,MYL1,STAT1,TAPBP
ESTROGEN RECEPTOR (family)	group	Inhibited	-2.219	0.111	ANXA1,COL6A1,COL6A2,MSN,VIM
ETV5	transcription regulator	Inhibited	-2.236	0.00606	AHNAK,DPYSL2,MSN,S100A6,SAMHD1
FKBP10	enzyme	Inhibited	-2.236	0.000322	COL1A1,COL6A1,COL6A2,COL6A3,POSTN
FREY1	other	Inhibited	-2.236	8.79e-07	CALR,CANX,HSP90B1,HSPA5,PDIA3
NTF3	growth factor	Inhibited	-2.236	2.16e-05	ATP2A1,MYH1,MYH4,TNNC2,TNNI2
NTRK3	kinase	Inhibited	-2.236	6.01e-05	ATP2A1,MYH1,MYH4,TNNC2,TNNI2
PEAR1	other	Inhibited	-2.236	0.000166	ACTA2,COL1A1,COL6A3,LGALS1,POSTN
TRIM38	enzyme	Inhibited	-2.236	0.00401	CBR1,COL1A1,COL6A1,COL6A2,COL6A3
DMD	other	Inhibited	-2.263	2.41e-18	ATP2A1,CAPN3,CASQ1,CSRP3,DES,EEF1A1,HSPB6,MAOB,MYBPC2,MYH1,MYH2,MYH4,MYL1,MYLK2,MYOM2,MYOZ1,PFKM,POSTN,PYGM,S100A10,SYNM,TMOD4,TPM3,VIM
USP8	peptidase	Inhibited	-2.397	3.43e-08	B2M,CALR,CANX,HLA-A,HLA-B,PSMB6,PSMB8,STAT1,TAPBP
IRGM	enzyme	Inhibited	-2.425	0.000269	B2M,GBP1,HLA-B,PSMB8,SAMHD1,STAT1
IGBP1	phosphatase	Inhibited	-2.429	1.26e-05	COX7A1,COX7B,NDUFB5,NDUFB6,NDUFS7,NDUFS8
RNASEH2B	other	Inhibited	-2.433	0.00098	B2M,LGALS3BP,PSMB8,PSME1,S100A6,TXN
RXRA	ligand-dependent nuclear receptor	Inhibited	-2.433	0.00893	AKR1C1/AKR1C2,APOC3,COL1A1,CRYAB,EPHX1,GPT,MAOB,S100A4,S100A6,TXN
RB1	transcription regulator	Inhibited	-2.528	3.09e-07	ACTB,CACNA1S,CAP1,COQ7,GSTO1,H1-0,MSN,MYH2,MYH4,MYL1,MYL6B,MYOM2,NDUFS7,PARP1,RYR1,TMEM97,TNNC1,TNNC2,TNNI2,VDAC1
F3	transmembrane receptor	Inhibited	-2.538	1.54e-05	LAMB1,LAP3,LCP1,LGALS1,LGALS3BP,PSMB8,PSME1,PSME2,S100A6,STAT1
UBA1	enzyme	Inhibited	-2.611	2.31e-09	ANXA2,ANXA5,HSP90B1,HSPA5,TAGLN2,TUBA1C,VIM
RPSA	translation regulator	Inhibited	-2.63	4.02e-07	HLA-A,HLA-B,LAP3,LGALS3BP,PSMB8,STAT1,TAPBP
ACOX1	enzyme	Inhibited	-2.646	0.000567	ANXA2,CBR1,CSTB,HSPA5,LGALS3BP,MYH1,TAGLN2
TREX1	enzyme	Inhibited	-2.828	6.32e-06	B2M,GSN,HLA-DRB1,PSMB8,PSME1,S100A6,SAMHD1,STAT1,TAPBP,TXN
MAPK1	kinase	Inhibited	-3.12	3.41e-07	AKAP12,ATP2A1,EHD1,ENDOD1,GBP1,HLA-B,LAP3,LGALS1,LGALS3BP,MAOB,MYH4,POSTN,PSMB8,PSME2,SAMHD1,STAT1,VIM
